# Supplementary material for: Metagenomic Characterization of the Microbiome and Resistome of Retail Ground Beef Products
Source: Front Microbiol. 2020 Nov 6;11:541972. doi: 10.3389/fmicb.2020.541972 (PMC7677504; doi:10.3389/fmicb.2020.541972)
Supplement: Supplementary File 2 — Excel spreadsheet containing the resistome raw count matrix. [file Table_2.XLSX]

## Sheet: AMR_Gene_raw_counts
header	class	mechanism	group	FC.113A1in2_concatenated	FC.172A_concatenated	FC.161A_concatenated	FC.195A_concatenated	FC.112A1in2_concatenated	FC.143A1in2_concatenated	FC.172A1in2_concatenated	FC.195A1in2_concatenated	FC.162A1in2_concatenated	FC.134A_concatenated	FC.199A1in2_concatenated	FC.161A1in2_concatenated	FC.142A1in2_concatenated	FC.122A1in2_concatenated	FC.122A_concatenated	FC.142A_concatenated	FC.133A1in2_concatenated	FC.113A_concatenated	FC.133A_concatenated	FC.134A1in2_concatenated	FC.186A_concatenated	FC.186A1in2_concatenated	FC.143A_concatenated	FC.162A_concatenated	FC.199A_concatenated
1090|DQ303459.3|DQ303459|betalactams|Class_A_betalactamases|CTX	betalactams	Class A betalactamases	CTX	0	0	0	0	0	0	0	10	0	0	0	0	0	0	20	0	12	10	0	0	0	0	0	15	26
1268|AB976602.1|AB976602|betalactams|Class_A_betalactamases|CTX	betalactams	Class A betalactamases	CTX	14	20	0	35	0	0	133	72	30	14	94	0	0	14	24	0	24	38	10	0	70	49	10	64	179
1298|KM926622.1|KM926622|betalactams|Class_C_betalactamases|ACT	betalactams	Class C betalactamases	ACT	0	0	2	0	0	0	0	0	0	0	0	0	0	0	0	0	3	0	0	0	0	0	0	0	0
1482|HF953351.1|HF953351|Tetracyclines|Tetracycline_resistance_major_facilitator_superfamily_MFS_efflux_pumps|TETH	Tetracyclines	Tetracycline resistance major facilitator superfamily MFS efflux pumps	TETH	0	0	2151	498	0	0	18	1048	0	0	0	1867	0	0	0	0	0	0	0	0	2164	2071	0	32	0
1493|AY339625.2|AY339625|betalactams|Class_C_betalactamases|CMY	betalactams	Class C betalactamases	CMY	0	0	0	0	0	0	0	0	0	0	0	0	0	0	0	0	0	0	0	0	0	0	0	0	0
1650|U36911.1|SAU36911|betalactams|Class_A_betalactamases|TEM	betalactams	Class A betalactamases	TEM	0	0	0	0	0	0	0	0	0	0	0	0	0	0	0	0	0	8	0	0	0	0	0	0	13
1737|AY033516.1|AY033516|betalactams|Class_A_betalactamases|CTX	betalactams	Class A betalactamases	CTX	0	0	0	20	0	0	71	58	0	0	37	0	0	0	0	0	0	16	0	0	37	14	0	20	85
1821|GQ149347.1|GQ149347|betalactams|Class_A_betalactamases|TEM	betalactams	Class A betalactamases	TEM	0	0	0	0	0	0	0	0	0	0	0	0	0	0	0	0	0	10	0	0	0	0	0	0	0
222|JQ394987.1|JQ394987|Multi-drug_resistance|Multi-drug_efflux_pumps|MDFA	Multi-drug resistance	Multi-drug efflux pumps	MDFA	0	0	0	0	0	0	0	0	0	0	0	0	0	0	0	0	0	0	0	0	0	0	0	0	0
511|unknown_id|unknown_name|betalactams|Class_C_betalactamases|ACC	betalactams	Class C betalactamases	ACC	0	0	0	0	0	0	0	0	0	0	0	0	0	0	14	0	0	0	0	0	0	0	0	0	27
948|DQ464881.1|DQ464881|Aminoglycosides|Aminoglycoside_O-phosphotransferases|APH3-DPRIME	Aminoglycosides	Aminoglycoside O-phosphotransferases	APH3-DPRIME	0	0	0	0	7	0	0	0	0	0	0	0	0	0	0	0	0	0	0	0	0	0	0	0	0
AGly|Aac6-IIc|AF162771|62-643|582|Aminoglycosides|Aminoglycoside_N-acetyltransferases|AAC6-PRIME	Aminoglycosides	Aminoglycoside N-acetyltransferases	AAC6-PRIME	0	0	0	0	0	0	0	0	0	0	0	0	0	0	0	0	0	0	0	0	0	0	0	0	0
AGly|NC_004973.1.1149626|Aminoglycosides|Aminoglycoside_O-phosphotransferases|APH6	Aminoglycosides	Aminoglycoside O-phosphotransferases	APH6	0	0	0	0	10	0	0	0	0	0	0	0	0	0	0	0	0	0	0	0	0	0	0	0	0
AGly|StrA|AB366441|22458-23261|804|Aminoglycosides|Aminoglycoside_O-phosphotransferases|APH3-DPRIME	Aminoglycosides	Aminoglycoside O-phosphotransferases	APH3-DPRIME	0	0	0	0	9	0	0	0	0	0	0	0	0	0	0	0	0	0	0	0	0	0	0	0	0
Bac|AP009048.1|gene3103|Bacitracin|Undecaprenyl_pyrophosphate_phosphatase|BACA	Bacitracin	Undecaprenyl pyrophosphate phosphatase	BACA	0	0	0	0	0	0	0	0	0	0	0	0	0	0	0	0	0	0	0	0	0	0	0	0	0
Bac|NC_002695.1.916234|Bacitracin|Undecaprenyl_pyrophosphate_phosphatase|BACA	Bacitracin	Undecaprenyl pyrophosphate phosphatase	BACA	0	0	0	0	0	0	0	0	0	0	0	0	0	0	0	0	0	0	0	0	0	0	0	0	0
Bla|AMPH_Ecoli|AP012030|395554-396711|1158|betalactams|Penicillin_binding_protein|AMPH	betalactams	Penicillin binding protein	AMPH	0	0	0	0	0	0	0	0	0	0	0	0	0	0	0	0	0	0	0	0	0	0	0	0	0
Bla|A_1_DQ424965|betalactams|Class_A_betalactamases|BLAA	betalactams	Class A betalactamases	BLAA	0	0	0	0	0	0	0	0	0	0	0	0	0	0	0	0	0	0	0	0	29	0	0	0	0
Bla|A_2_AY954728|betalactams|Class_A_betalactamases|BLAA	betalactams	Class A betalactamases	BLAA	0	0	0	0	0	0	0	0	0	0	0	0	0	0	0	0	0	0	0	0	82	23	0	0	0
Bla|AmpC2|Ecoli|CP002970|332756-333889|1134|betalactams|Class_C_betalactamases|BLAEC	betalactams	Class C betalactamases	BLAEC	0	0	0	0	0	0	0	0	0	0	0	0	0	0	0	0	0	0	0	0	0	0	0	0	0
Bla|PBP|Ecoli|CP002291|664439-666340|1902|betalactams|Penicillin_binding_protein|PBP2	betalactams	Penicillin binding protein	PBP2	0	0	0	0	0	0	0	0	0	0	0	0	0	0	0	0	0	0	0	0	0	0	0	0	0
CARD|phgb|AB091338|173-1355|ARO:3003551|emeA|Multi-drug_resistance|Multi-drug_efflux_pumps|EMEA	Multi-drug resistance	Multi-drug efflux pumps	EMEA	0	0	0	0	0	0	0	0	0	0	0	0	0	0	0	0	0	0	0	0	0	0	0	0	0
CARD|phgb|AM399080|1664-2150|ARO:3002835|lnuA|MLS|Lincosamide_nucleotidyltransferases|LNUA	MLS	Lincosamide nucleotidyltransferases	LNUA	435	0	0	0	0	0	0	8	0	0	0	0	0	0	0	0	33	692	7	0	685	556	0	0	0
CARD|phgb|AP009048|2810082-2811255|ARO:3000027|emrA|Multi-drug_resistance|Multi-drug_efflux_pumps|EMRA	Multi-drug resistance	Multi-drug efflux pumps	EMRA	0	0	0	0	0	0	0	0	0	0	0	0	0	0	0	0	0	0	0	0	0	0	0	0	0
CARD|phgb|AP009048|3980025-3981183|ARO:3000795|mdtE|Multi-drug_resistance|Multi-drug_efflux_pumps|MDTE	Multi-drug resistance	Multi-drug efflux pumps	MDTE	0	0	0	0	0	0	0	0	0	0	0	0	0	0	0	0	0	0	0	0	0	0	0	0	0
CARD|phgb|AP009048|4153663-4154296|ARO:3000518|CRP|Multi-drug_resistance|MDR_regulator|CRP	Multi-drug resistance	MDR regulator	CRP	0	12	0	7	0	0	17	0	0	0	8	0	0	0	0	0	0	0	0	0	8	0	0	17	29
CARD|phgb|AP009048|4306556-4307588|ARO:3003548|mdtN|Multi-drug_resistance|Multi-drug_efflux_pumps|MDTN	Multi-drug resistance	Multi-drug efflux pumps	MDTN	0	0	0	0	0	0	0	0	0	0	0	0	0	0	0	0	0	0	0	0	0	0	0	0	0
CARD|phgb|CP000034|2662758-2663289|ARO:3000516|emrR|Multi-drug_resistance|MDR_regulator|EMRR	Multi-drug resistance	MDR regulator	EMRR	0	0	0	0	0	0	0	0	0	0	0	0	0	0	0	0	0	0	0	0	0	0	0	0	0
CARD|phgb|D78168|1591-3130|ARO:3000254|emrY|Multi-drug_resistance|Multi-drug_efflux_pumps|EMRY	Multi-drug resistance	Multi-drug efflux pumps	EMRY	0	0	0	0	0	0	0	0	0	0	0	0	0	0	0	0	0	0	0	0	0	0	0	0	0
CARD|phgb|D78168|536-1592|ARO:3000206|emrK|Multi-drug_resistance|Multi-drug_efflux_pumps|EMRK	Multi-drug resistance	Multi-drug efflux pumps	EMRK	0	0	0	0	0	0	0	0	0	0	0	0	0	0	0	0	0	0	0	0	0	0	0	0	0
CARD|phgb|EF504260|1994-3155|ARO:3001818|ACC-4|betalactams|Class_C_betalactamases|ACC	betalactams	Class C betalactamases	ACC	0	0	0	0	0	0	0	0	0	0	0	0	0	0	12	0	0	0	0	0	0	0	0	0	17
CARD|phgb|FJ768952|0-1488|ARO:3000237|tolC|Multi-drug_resistance|Multi-drug_efflux_pumps|TOLC	Multi-drug resistance	Multi-drug efflux pumps	TOLC	0	0	0	0	0	0	0	0	0	0	0	0	0	0	0	0	0	0	0	0	0	0	0	0	0
CARD|phgb|NC_002695|1737553-1737967|ARO:3000676|H-NS|Multi-drug_resistance|MDR_regulator|HNS	Multi-drug resistance	MDR regulator	HNS	0	0	0	0	0	0	0	0	0	0	0	0	0	0	0	0	0	0	0	0	0	0	0	0	8
CARD|phgb|NC_002695|3211891-3212506|ARO:3000832|evgA|Multi-drug_resistance|MDR_regulator|EVGA	Multi-drug resistance	MDR regulator	EVGA	0	0	0	0	0	0	0	0	0	0	0	0	0	0	0	0	0	0	0	0	0	0	0	0	0
CARD|phgb|NC_002695|4904931-4905630|ARO:3000831|cpxR|Multi-drug_resistance|MDR_regulator|CPXA	Multi-drug resistance	MDR regulator	CPXA	0	0	0	0	0	0	0	0	0	0	0	0	0	0	0	0	0	0	0	0	0	0	0	0	0
CARD|phgb|NC_007779|1115840-1117067|ARO:3001329|mdtG|Multi-drug_resistance|Multi-drug_efflux_pumps|MDTG	Multi-drug resistance	Multi-drug efflux pumps	MDTG	0	0	0	0	0	0	0	0	0	0	0	0	0	0	0	0	0	0	0	0	0	0	0	0	0
CARD|phgb|NC_007779|1621287-1621671|ARO:3000263|marA|Multi-drug_resistance|MDR_regulator|MARA	Multi-drug resistance	MDR regulator	MARA	0	0	0	0	0	0	0	0	0	0	0	0	0	0	0	0	0	0	0	0	0	0	0	0	0
CARD|phgb|NC_007779|1745170-1746544|ARO:3001327|mdtK|Multi-drug_resistance|Multi-drug_efflux_pumps|MDTK	Multi-drug resistance	Multi-drug efflux pumps	MDTK	0	0	0	0	0	0	0	0	0	0	0	0	0	0	0	0	0	0	0	0	0	0	0	0	0
CARD|phgb|NC_007779|2166412-2167135|ARO:3000828|baeR|Multi-drug_resistance|MDR_regulator|BAER	Multi-drug resistance	MDR regulator	BAER	0	0	0	0	0	0	0	0	0	0	0	0	0	0	0	0	0	0	0	0	0	0	0	0	0
CARD|phgb|NC_007779|2586250-2589364|ARO:3000491|acrD|Aminoglycosides|Aminoglycoside_efflux_pumps|ACRD	Aminoglycosides	Aminoglycoside efflux pumps	ACRD	0	0	0	0	0	0	0	0	0	0	0	0	0	0	0	0	0	0	0	0	0	0	0	0	0
CARD|phgb|NC_007779|3974604-3975429|ARO:3000508|gadX|Multi-drug_resistance|MDR_regulator|GADX	Multi-drug resistance	MDR regulator	GADX	0	0	0	0	0	0	0	0	0	0	0	0	0	0	0	0	0	0	0	0	0	0	0	0	0
CARD|phgb|NC_007779|567537-567870|ARO:3000264|emrE|Multi-drug_resistance|Multi-drug_efflux_pumps|EMRE	Multi-drug resistance	Multi-drug efflux pumps	EMRE	0	0	0	0	0	0	0	0	0	0	0	0	0	0	0	0	0	0	0	0	0	0	0	0	0
CARD|phgb|U00096|1124117-1125326|ARO:3001216|mdtH|Multi-drug_resistance|Multi-drug_efflux_pumps|MDTH	Multi-drug resistance	Multi-drug efflux pumps	MDTH	0	0	0	0	0	0	0	0	0	0	0	0	0	0	0	0	0	0	0	0	0	0	0	0	0
CARD|phgb|U00096|1188315-1189776|ARO:3000835|phoQ|Multi-drug_resistance|MDR_regulator|PHOQ	Multi-drug resistance	MDR regulator	PHOQ	0	0	0	0	0	0	0	0	0	0	0	0	0	0	0	0	0	0	0	0	0	0	0	0	0
CARD|phgb|U00096|2154015-2155263|ARO:3000792|mdtA|Multi-drug_resistance|Multi-drug_efflux_pumps|MDTA	Multi-drug resistance	Multi-drug efflux pumps	MDTA	0	0	0	0	0	0	0	0	0	0	0	0	0	0	0	0	0	0	0	0	0	0	0	0	0
CARD|phgb|U00096|2155262-2158385|ARO:3000793|mdtB|Multi-drug_resistance|Multi-drug_efflux_pumps|MDTB	Multi-drug resistance	Multi-drug efflux pumps	MDTB	0	0	0	0	0	0	0	0	0	0	0	0	0	0	0	0	0	0	0	0	0	0	0	0	0
CARD|phgb|U00096|2158385-2161463|ARO:3000794|mdtC|Multi-drug_resistance|Multi-drug_efflux_pumps|MDTC	Multi-drug resistance	Multi-drug efflux pumps	MDTC	0	0	0	0	0	0	0	0	0	0	0	0	0	0	0	0	0	0	0	0	0	0	0	0	0
CARD|phgb|U00096|2368038-2370021|ARO:3002985|arnA|Cationic_antimicrobial_peptides|Lipid_A_modification|ARNA	Cationic antimicrobial peptides	Lipid A modification	ARNA	0	0	0	0	0	0	0	0	0	0	0	0	0	0	0	0	0	0	0	0	0	0	0	0	0
CARD|phgb|U00096|2484373-2487967|ARO:3000833|evgS|Multi-drug_resistance|MDR_regulator|EVGS	Multi-drug resistance	MDR regulator	EVGS	0	0	0	0	0	0	0	0	0	0	0	0	0	0	0	0	0	0	0	0	0	0	0	0	0
CARD|phgb|U00096|2812615-2814154|ARO:3000074|emrB|Multi-drug_resistance|Multi-drug_efflux_pumps|EMRB	Multi-drug resistance	Multi-drug efflux pumps	EMRB	0	0	0	0	0	0	0	0	0	0	0	0	0	0	0	0	0	0	0	0	0	0	0	0	0
CARD|phgb|U00096|3203309-3204131|ARO:3002986|bacA|Bacitracin|Undecaprenyl_pyrophosphate_phosphatase|BACA	Bacitracin	Undecaprenyl pyrophosphate phosphatase	BACA	0	0	0	0	0	0	0	0	0	0	0	0	0	0	0	0	0	0	0	0	0	0	0	0	0
CARD|phgb|U00096|3412802-3413465|ARO:3000656|acrS|Aminoglycosides|Aminoglycoside_efflux_regulator|ACRS	Aminoglycosides	Aminoglycoside efflux regulator	ACRS	0	0	0	0	0	0	0	0	0	0	0	0	0	0	0	0	0	0	0	0	0	0	0	0	0
CARD|phgb|U00096|3413863-3415021|ARO:3000499|acrE|Aminoglycosides|Aminoglycoside_efflux_pumps|ACRE	Aminoglycosides	Aminoglycoside efflux pumps	ACRE	0	0	0	0	0	0	0	0	0	0	0	0	0	0	0	0	0	0	0	0	0	0	0	0	0
CARD|phgb|U00096|3415032-3418137|ARO:3000502|acrF|Aminoglycosides|Aminoglycoside_efflux_pumps|ACRF	Aminoglycosides	Aminoglycoside efflux pumps	ACRF	0	0	0	0	0	0	0	0	0	0	0	0	0	0	0	0	0	0	0	0	0	0	0	0	0
CARD|phgb|U00096|3660413-3663527|ARO:3000796|mdtF|Multi-drug_resistance|Multi-drug_efflux_pumps|MDTC	Multi-drug resistance	Multi-drug efflux pumps	MDTC	0	0	0	0	0	0	0	0	0	0	0	0	0	0	0	0	0	0	0	0	0	0	0	0	0
CARD|phgb|U00096|4567286-4568519|ARO:3001214|mdtM|Multi-drug_resistance|Multi-drug_efflux_pumps|MDTC	Multi-drug resistance	Multi-drug efflux pumps	MDTC	0	0	0	0	0	0	0	0	0	0	0	0	0	0	0	0	0	0	0	0	0	0	0	0	0
CARD|phgb|U46859|22365-24057|ARO:3003049|rosB|Cationic_antimicrobial_peptides|Cationic_antimicrobial_peptide_efflux_pumps|rosB	Cationic antimicrobial peptides	Cationic antimicrobial peptide efflux pumps	rosB	0	0	0	0	0	0	0	0	0	0	0	0	0	0	0	0	0	0	0	0	81	35	0	0	0
CARD|phgb|U46859|24294-25527|ARO:3003048|rosA|Cationic_antimicrobial_peptides|Cationic_antimicrobial_peptide_efflux_pumps|rosA	Cationic antimicrobial peptides	Cationic antimicrobial peptide efflux pumps	rosA	0	0	0	0	0	0	0	0	0	0	0	0	0	0	0	0	0	0	0	0	18	0	0	0	0
MLS|AM399080.1|gene2|MLS|Lincosamide_nucleotidyltransferases|LNUA	MLS	Lincosamide nucleotidyltransferases	LNUA	327	0	0	5	0	0	0	9	0	0	0	0	0	0	0	0	30	578	0	0	544	405	0	0	0
MLS|LnuA|M14039|413-898|486|MLS|Lincosamide_nucleotidyltransferases|LNUA	MLS	Lincosamide nucleotidyltransferases	LNUA	0	0	0	0	0	0	0	0	0	0	0	0	0	0	0	0	0	54	0	0	41	19	0	0	0
Mdr|AP009048.1|gene2135|Multi-drug_resistance|Multi-drug_efflux_pumps|MDTD	Multi-drug resistance	Multi-drug efflux pumps	MDTD	0	0	0	0	0	0	0	0	0	0	0	0	0	0	0	0	0	0	0	0	0	0	0	0	0
Mdr|AP009048.1|gene3415|Multi-drug_resistance|MDR_regulator|CPXAR	Multi-drug resistance	MDR regulator	CPXAR	0	0	0	0	0	0	0	0	0	0	0	0	0	0	0	0	0	0	0	0	0	0	0	0	0
Mdr|AP009048.1|gene3616|Multi-drug_resistance|Multi-drug_efflux_pumps|MDTL	Multi-drug resistance	Multi-drug efflux pumps	MDTL	0	0	0	0	0	0	0	0	0	0	0	0	0	0	0	0	0	0	0	0	0	0	0	0	0
Mdr|CP000034.1|gene2198|Multi-drug_resistance|MDR_regulator|ASMA	Multi-drug resistance	MDR regulator	ASMA	0	0	0	0	0	0	0	0	0	0	0	0	0	0	0	0	0	0	0	0	0	0	0	0	0
Mdr|CP000034.1|gene3834|Multi-drug_resistance|MDR_regulator|CPXAR	Multi-drug resistance	MDR regulator	CPXAR	0	0	0	0	0	0	0	0	0	0	0	0	0	0	0	0	0	0	0	0	0	0	0	0	0
Mdr|U46859.1|gene22|Fosmidomycin|Multi-drug_resistance|Multi-drug_efflux_pumps|ROSB	Multi-drug resistance	Multi-drug efflux pumps	ROSB	0	0	0	0	0	0	0	0	0	0	0	0	0	0	0	0	0	0	0	0	69	0	0	0	0
Mdr|U46859.1|gene23|Multi-drug_resistance|Multi-drug_efflux_pumps|ROSA	Multi-drug resistance	Multi-drug efflux pumps	ROSA	0	0	0	0	0	0	0	0	0	0	0	0	0	0	0	0	0	0	0	0	22	0	0	0	0
Sul|AJ310778.1|gene13|Sulfonamides|Sulfonamide-resistant_dihydropteroate_synthases|SULI	Sulfonamides	Sulfonamide-resistant dihydropteroate synthases	SULI	0	0	0	0	0	0	0	0	0	0	0	0	0	0	0	0	0	0	0	0	0	0	0	0	0
Tet|TetM|U08812|1981-3900|1920|Tetracyclines|Tetracycline_resistance_ribosomal_protection_proteins|TETM	Tetracyclines	Tetracycline resistance ribosomal protection proteins	TETM	0	0	804	0	0	0	0	0	0	0	0	411	0	312	536	0	212	0	0	0	0	0	0	0	0
Tet|TetS|L09756|447-2372|1926|Tetracyclines|Tetracycline_resistance_ribosomal_protection_proteins|TETS	Tetracyclines	Tetracycline resistance ribosomal protection proteins	TETS	20	214	1965	0	0	0	2110	0	148	52	21	871	47	273	444	186	0	66	0	61	81	0	0	204	58
Tet|tetC_2_NC_003123|Tetracyclines|Tetracycline_resistance_major_facilitator_superfamily_MFS_efflux_pumps|TETC	Tetracyclines	Tetracycline resistance major facilitator superfamily MFS efflux pumps	TETC	0	0	0	0	0	0	0	0	0	0	0	0	0	0	0	0	0	0	0	0	0	0	0	0	17
Tet|tetH_1_Y16103|Tetracyclines|Tetracycline_resistance_major_facilitator_superfamily_MFS_efflux_pumps|TETH	Tetracyclines	Tetracycline resistance major facilitator superfamily MFS efflux pumps	TETH	0	0	2032	428	0	0	0	920	0	0	0	1648	0	0	0	0	0	0	0	0	2063	1872	0	34	0
Tet|tetH_2_AJ245947|Tetracyclines|Tetracycline_resistance_major_facilitator_superfamily_MFS_efflux_pumps|TETH	Tetracyclines	Tetracycline resistance major facilitator superfamily MFS efflux pumps	TETH	0	0	2132	433	0	0	20	1014	0	0	0	1825	0	0	0	0	0	0	0	0	2146	2059	0	34	0
Tet|tetH_3_Y15510|Tetracyclines|Tetracycline_resistance_major_facilitator_superfamily_MFS_efflux_pumps|TETH	Tetracyclines	Tetracycline resistance major facilitator superfamily MFS efflux pumps	TETH	0	0	2279	529	0	0	0	1183	16	0	0	2020	0	0	0	0	0	0	0	0	2304	2235	0	46	0
Tet|tetH_4_U00792|Tetracyclines|Tetracycline_resistance_major_facilitator_superfamily_MFS_efflux_pumps|TETH	Tetracyclines	Tetracycline resistance major facilitator superfamily MFS efflux pumps	TETH	0	0	2006	376	0	0	0	813	0	0	0	1646	0	0	0	0	0	0	0	0	2039	1864	0	36	0
Tet|tetM_12_FR671418|Tetracyclines|Tetracycline_resistance_ribosomal_protection_proteins|TETM	Tetracyclines	Tetracycline resistance ribosomal protection proteins	TETM	269	74	0	0	0	0	536	0	0	0	0	0	0	548	940	0	0	656	0	0	672	353	0	0	0
Tet|tetM_13_AM990992|Tetracyclines|Tetracycline_resistance_ribosomal_protection_proteins|TETM	Tetracyclines	Tetracycline resistance ribosomal protection proteins	TETM	175	65	2324	0	0	45	668	88	52	64	0	1326	0	1155	1744	440	760	458	66	83	448	293	49	89	0
Tet|tetM_1_X92947|Tetracyclines|Tetracycline_resistance_ribosomal_protection_proteins|TETM	Tetracyclines	Tetracycline resistance ribosomal protection proteins	TETM	97	68	2511	0	0	105	662	71	61	58	0	1395	120	850	1407	380	623	384	0	111	417	196	133	101	0
Tet|tetM_2_X90939|Tetracyclines|Tetracycline_resistance_ribosomal_protection_proteins|TETM	Tetracyclines	Tetracycline resistance ribosomal protection proteins	TETM	0	0	0	0	0	0	145	0	0	0	0	0	0	236	0	0	0	136	0	0	0	74	0	0	0
Tet|tetM_4_X75073|Tetracyclines|Tetracycline_resistance_ribosomal_protection_proteins|TETM	Tetracyclines	Tetracycline resistance ribosomal protection proteins	TETM	0	0	1358	0	0	0	176	0	0	0	0	703	0	546	870	0	350	128	0	0	0	0	0	34	0
Tet|tetM_5_U58985|Tetracyclines|Tetracycline_resistance_ribosomal_protection_proteins|TETM	Tetracyclines	Tetracycline resistance ribosomal protection proteins	TETM	106	0	1531	0	0	0	357	0	0	0	0	835	0	650	1092	284	449	316	0	0	260	117	0	64	0
Tet|tetM_6_M21136|Tetracyclines|Tetracycline_resistance_ribosomal_protection_proteins|TETM	Tetracyclines	Tetracycline resistance ribosomal protection proteins	TETM	40	30	2944	0	0	0	286	0	81	139	0	2042	299	1766	2297	953	1188	185	173	172	127	70	49	122	0
Tet|tetM_7_FN433596|Tetracyclines|Tetracycline_resistance_ribosomal_protection_proteins|TETM	Tetracyclines	Tetracycline resistance ribosomal protection proteins	TETM	53	0	3345	0	0	45	352	32	72	141	0	2326	334	1901	2612	1019	1352	177	190	188	116	70	51	103	0
Tet|tetM_8_X04388|Tetracyclines|Tetracycline_resistance_ribosomal_protection_proteins|TETM	Tetracyclines	Tetracycline resistance ribosomal protection proteins	TETM	615	0	0	0	0	0	986	0	0	0	341	0	0	553	811	0	0	1426	0	0	1345	876	0	0	730
Tet|tetM_9_X56353|Tetracyclines|Tetracycline_resistance_ribosomal_protection_proteins|TETM	Tetracyclines	Tetracycline resistance ribosomal protection proteins	TETM	0	37	1479	0	0	62	429	0	43	0	0	697	0	442	767	148	259	308	0	50	292	180	64	0	0
Tet|tetS_1_DQ377340|Tetracyclines|Tetracycline_resistance_ribosomal_protection_proteins|TETS	Tetracyclines	Tetracycline resistance ribosomal protection proteins	TETS	0	207	1693	0	0	0	1915	0	141	70	39	745	54	198	418	178	30	53	0	0	50	0	0	171	57
Tet|tetS_3_X92946|Tetracyclines|Tetracycline_resistance_ribosomal_protection_proteins|TETS	Tetracyclines	Tetracycline resistance ribosomal protection proteins	TETS	0	203	1826	0	0	0	2107	0	123	44	34	779	55	264	432	205	30	65	0	65	74	39	0	192	68
Tet|tetW_1_DQ060146|Tetracyclines|Tetracycline_resistance_ribosomal_protection_proteins|TETW	Tetracyclines	Tetracycline resistance ribosomal protection proteins	TETW	0	0	0	0	34	0	0	0	0	0	0	0	0	0	0	0	0	0	0	0	0	0	0	0	0
gi|114842971|gb|DQ909059.1|betalactams|Class_A_betalactamases|TEM	betalactams	Class A betalactamases	TEM	0	0	0	0	0	0	0	0	0	0	0	0	0	0	0	0	0	0	0	0	0	0	0	0	8
gi|347364916|gb|HM569226.2|betalactams|Class_C_betalactamases|CMY	betalactams	Class C betalactamases	CMY	0	0	0	0	0	0	0	0	0	0	0	0	0	0	0	0	0	0	0	0	0	0	0	0	0
gi|698174167|gb|KM087838.1|betalactams|Class_C_betalactamases|CMY	betalactams	Class C betalactamases	CMY	0	0	0	0	0	0	0	0	0	0	0	0	0	0	0	0	0	0	0	0	0	0	0	0	0

## Sheet: RGI_gene_raw_counts
RGI gene	total raw count
RGI|gb|AF170730|+|69-735|ARO:3003744	62
RGI|gb|AP009048.1|-|3980025-3981183|ARO:3000795	182
RGI|gb|AP009048.1|-|4153663-4154296|ARO:3000518	48
RGI|gb|AP009048|+|2810082-2811255|ARO:3000027	145
RGI|gb|CP000800.1|-|1191727-1192954|ARO:3001329	46
RGI|gb|CP015085.1|-|2551711-2552440|ARO:3003838	41
RGI|gb|D78168|+|1591-3130|ARO:3000254	90
RGI|gb|D78168|+|536-1592|ARO:3000206	81
RGI|gb|DQ149925.1|+|188-521|ARO:3003836	967
RGI|gb|NC_000913.3|-|481253-484403|ARO:3000216	120
RGI|gb|NC_000913.3|-|484425-485619|ARO:3004043	130
RGI|gb|NC_000913.3|+|2810769-2811300|ARO:3000516	88
RGI|gb|NC_002695.2|-|1737690-1738104|ARO:3000676	19
RGI|gb|NC_002695|+|3211891-3212506|ARO:3000832	42
RGI|gb|NC_007779|+|1621287-1621671|ARO:3000263	31
RGI|gb|NC_007779|+|2166412-2167135|ARO:3000828	83
RGI|gb|NC_007779|+|2586250-2589364|ARO:3000491	261
RGI|gb|NC_007779|+|3974604-3975429|ARO:3000508	12
RGI|gb|U00096.3|-|4567286-4568519|ARO:3001214	59
RGI|gb|U00096|-|1124117-1125326|ARO:3001216	68
RGI|gb|U00096|-|3412802-3413465|ARO:3000656	21
RGI|gb|U00096|+|2154015-2155263|ARO:3000792	65
RGI|gb|U00096|+|2155262-2158385|ARO:3000793	250
RGI|gb|U00096|+|2158385-2161463|ARO:3000794	100
RGI|gb|U00096|+|2484373-2487967|ARO:3000833	86
RGI|gb|U00096|+|2812615-2814154|ARO:3000074	87
RGI|gb|U00096|+|3413863-3415021|ARO:3000499	144
RGI|gb|U00096|+|3415032-3418137|ARO:3000502	260
RGI|gb|U00096|+|3660413-3663527|ARO:3000796	251
SNPconfirmed|RGI|Strict|AAC(3)-Ib	39
SNPconfirmed|RGI|Strict|AAC(3)-IIa	1
SNPconfirmed|RGI|Strict|AAC(3)-IIc	1
SNPconfirmed|RGI|Strict|AAC(6)-31	2
SNPconfirmed|RGI|Strict|AAC(6)-Ib7	142
SNPconfirmed|RGI|Strict|AAC(6)-Ic	1
SNPconfirmed|RGI|Strict|AAC(6)-Ii	5
SNPconfirmed|RGI|Strict|AAC(6)-IIc	52
SNPconfirmed|RGI|Strict|aad(6)	3
SNPconfirmed|RGI|Strict|aadA	2
SNPconfirmed|RGI|Strict|aadA11	3
SNPconfirmed|RGI|Strict|aadA12	41
SNPconfirmed|RGI|Strict|aadA13	8
SNPconfirmed|RGI|Strict|aadA15	7
SNPconfirmed|RGI|Strict|aadA17	66
SNPconfirmed|RGI|Strict|aadA2	20
SNPconfirmed|RGI|Strict|aadA21	42
SNPconfirmed|RGI|Strict|aadA22	4
SNPconfirmed|RGI|Strict|aadA23	22
SNPconfirmed|RGI|Strict|aadA24	25
SNPconfirmed|RGI|Strict|aadA25	33
SNPconfirmed|RGI|Strict|aadA3	28
SNPconfirmed|RGI|Strict|aadA6/aadA10	1
SNPconfirmed|RGI|Strict|aadA8	34
SNPconfirmed|RGI|Strict|aadA9	36
SNPconfirmed|RGI|Strict|abeM	1
SNPconfirmed|RGI|Strict|abeS	1
SNPconfirmed|RGI|Strict|ACC-1	44
SNPconfirmed|RGI|Strict|ACC-2	36
SNPconfirmed|RGI|Strict|ACC-3	75
SNPconfirmed|RGI|Strict|ACC-4	84
SNPconfirmed|RGI|Strict|ACC-5	54
SNPconfirmed|RGI|Strict|acrB	265
SNPconfirmed|RGI|Strict|acrD	517
SNPconfirmed|RGI|Strict|AcrE	262
SNPconfirmed|RGI|Strict|AcrF	529
SNPconfirmed|RGI|Strict|AcrS	73
SNPconfirmed|RGI|Strict|ACT-16	1
SNPconfirmed|RGI|Strict|ACT-17	1
SNPconfirmed|RGI|Strict|ACT-18	1
SNPconfirmed|RGI|Strict|ACT-19	2
SNPconfirmed|RGI|Strict|ACT-20	2
SNPconfirmed|RGI|Strict|ACT-21	2
SNPconfirmed|RGI|Strict|ACT-27	7
SNPconfirmed|RGI|Strict|ACT-30	14
SNPconfirmed|RGI|Strict|ACT-32	4
SNPconfirmed|RGI|Strict|ACT-35	1
SNPconfirmed|RGI|Strict|ACT-36	1
SNPconfirmed|RGI|Strict|ACT-4	1
SNPconfirmed|RGI|Strict|ACT-5	5
SNPconfirmed|RGI|Strict|ACT-6	1
SNPconfirmed|RGI|Strict|adeB	2
SNPconfirmed|RGI|Strict|adeF	4
SNPconfirmed|RGI|Strict|adeH	2
SNPconfirmed|RGI|Strict|adeJ	12
SNPconfirmed|RGI|Strict|adeL	2
SNPconfirmed|RGI|Strict|ANT(2)-Ia	8
SNPconfirmed|RGI|Strict|ANT(3)-Ii-AAC(6)-IId fusion protein	1
SNPconfirmed|RGI|Strict|ANT(6)-Ia	3
SNPconfirmed|RGI|Strict|APH(3)-Ib	148
SNPconfirmed|RGI|Strict|APH(3)-Ia	31
SNPconfirmed|RGI|Strict|APH(3)-IIIa	1
SNPconfirmed|RGI|Strict|APH(6)-Id	114
SNPconfirmed|RGI|Strict|arnA	2
SNPconfirmed|RGI|Strict|bacA	107
SNPconfirmed|RGI|Strict|baeR	157
SNPconfirmed|RGI|Strict|baeS	103
SNPconfirmed|RGI|Strict|CARB-10	14
SNPconfirmed|RGI|Strict|CARB-14	3
SNPconfirmed|RGI|Strict|CARB-16	13
SNPconfirmed|RGI|Strict|CARB-5	10
SNPconfirmed|RGI|Strict|CARB-8	9
SNPconfirmed|RGI|Strict|catI	4
SNPconfirmed|RGI|Strict|CepS	1
SNPconfirmed|RGI|Strict|CFE-1	1
SNPconfirmed|RGI|Strict|cmx	6
SNPconfirmed|RGI|Strict|CMY-100	4
SNPconfirmed|RGI|Strict|CMY-101	1
SNPconfirmed|RGI|Strict|CMY-102	2
SNPconfirmed|RGI|Strict|CMY-103	5
SNPconfirmed|RGI|Strict|CMY-104	6
SNPconfirmed|RGI|Strict|CMY-105	3
SNPconfirmed|RGI|Strict|CMY-108	3
SNPconfirmed|RGI|Strict|CMY-110	4
SNPconfirmed|RGI|Strict|CMY-111	4
SNPconfirmed|RGI|Strict|CMY-113	2
SNPconfirmed|RGI|Strict|CMY-114	1
SNPconfirmed|RGI|Strict|CMY-115	8
SNPconfirmed|RGI|Strict|CMY-116	1
SNPconfirmed|RGI|Strict|CMY-117	17
SNPconfirmed|RGI|Strict|CMY-118	1
SNPconfirmed|RGI|Strict|CMY-119	1
SNPconfirmed|RGI|Strict|CMY-12	9
SNPconfirmed|RGI|Strict|CMY-13	2
SNPconfirmed|RGI|Strict|CMY-14	21
SNPconfirmed|RGI|Strict|CMY-17	1
SNPconfirmed|RGI|Strict|CMY-21	1
SNPconfirmed|RGI|Strict|CMY-23	2
SNPconfirmed|RGI|Strict|CMY-24	2
SNPconfirmed|RGI|Strict|CMY-25	11
SNPconfirmed|RGI|Strict|CMY-31	8
SNPconfirmed|RGI|Strict|CMY-32	5
SNPconfirmed|RGI|Strict|CMY-34	12
SNPconfirmed|RGI|Strict|CMY-35	4
SNPconfirmed|RGI|Strict|CMY-36	6
SNPconfirmed|RGI|Strict|CMY-4	4
SNPconfirmed|RGI|Strict|CMY-40	7
SNPconfirmed|RGI|Strict|CMY-41	6
SNPconfirmed|RGI|Strict|CMY-42	1
SNPconfirmed|RGI|Strict|CMY-45	1
SNPconfirmed|RGI|Strict|CMY-46	5
SNPconfirmed|RGI|Strict|CMY-47	6
SNPconfirmed|RGI|Strict|CMY-48	2
SNPconfirmed|RGI|Strict|CMY-49	2
SNPconfirmed|RGI|Strict|CMY-5	1
SNPconfirmed|RGI|Strict|CMY-50	9
SNPconfirmed|RGI|Strict|CMY-51	4
SNPconfirmed|RGI|Strict|CMY-56	4
SNPconfirmed|RGI|Strict|CMY-60	3
SNPconfirmed|RGI|Strict|CMY-62	5
SNPconfirmed|RGI|Strict|CMY-65	16
SNPconfirmed|RGI|Strict|CMY-66	7
SNPconfirmed|RGI|Strict|CMY-67	7
SNPconfirmed|RGI|Strict|CMY-68	2
SNPconfirmed|RGI|Strict|CMY-7	5
SNPconfirmed|RGI|Strict|CMY-70	2
SNPconfirmed|RGI|Strict|CMY-72	5
SNPconfirmed|RGI|Strict|CMY-75	6
SNPconfirmed|RGI|Strict|CMY-76	11
SNPconfirmed|RGI|Strict|CMY-78	1
SNPconfirmed|RGI|Strict|CMY-79	2
SNPconfirmed|RGI|Strict|CMY-82	2
SNPconfirmed|RGI|Strict|CMY-84	8
SNPconfirmed|RGI|Strict|CMY-85	1
SNPconfirmed|RGI|Strict|CMY-86	12
SNPconfirmed|RGI|Strict|CMY-87	4
SNPconfirmed|RGI|Strict|CMY-93	1
SNPconfirmed|RGI|Strict|cphA2	3
SNPconfirmed|RGI|Strict|cphA4	1
SNPconfirmed|RGI|Strict|cphA7	1
SNPconfirmed|RGI|Strict|cphA8	1
SNPconfirmed|RGI|Strict|cpxA	426
SNPconfirmed|RGI|Strict|CRP	607
SNPconfirmed|RGI|Strict|CTX-M-20	1
SNPconfirmed|RGI|Strict|CTX-M-76	1
SNPconfirmed|RGI|Strict|CTX-M-92	2
SNPconfirmed|RGI|Strict|dfrA19	61
SNPconfirmed|RGI|Strict|efrB	9
SNPconfirmed|RGI|Strict|emeA	25
SNPconfirmed|RGI|Strict|emrA	291
SNPconfirmed|RGI|Strict|emrB	181
SNPconfirmed|RGI|Strict|emrK	137
SNPconfirmed|RGI|Strict|emrR	133
SNPconfirmed|RGI|Strict|emrY	98
SNPconfirmed|RGI|Strict|Enterobacter cloacae acrA	14
SNPconfirmed|RGI|Strict|EreA	3
SNPconfirmed|RGI|Strict|EreA2	25
SNPconfirmed|RGI|Strict|ErmB	2
SNPconfirmed|RGI|Strict|ErmX	9
SNPconfirmed|RGI|Strict|Escherichia coli 16S rRNA (rrsB) mutation conferring resistance to spectinomycin	1
SNPconfirmed|RGI|Strict|Escherichia coli acrA	113
SNPconfirmed|RGI|Strict|Escherichia coli acrR with mutation conferring multidrug antibiotic resistance	110
SNPconfirmed|RGI|Strict|Escherichia coli ampC beta-lactamase	163
SNPconfirmed|RGI|Strict|Escherichia coli EF-Tu mutants conferring resistance to kirromycin	1
SNPconfirmed|RGI|Strict|Escherichia coli EF-Tu mutants conferring resistance to Pulvomycin	29
SNPconfirmed|RGI|Strict|Escherichia coli emrE	3
SNPconfirmed|RGI|Strict|Escherichia coli GlpT with mutation conferring resistance to fosfomycin	1
SNPconfirmed|RGI|Strict|Escherichia coli marR mutant conferring antibiotic resistance	54
SNPconfirmed|RGI|Strict|Escherichia coli mdfA	86
SNPconfirmed|RGI|Strict|Escherichia coli nfsA mutations conferring resistance to nitrofurantoin	26
SNPconfirmed|RGI|Strict|Escherichia coli soxR with mutation conferring antibiotic resistance	103
SNPconfirmed|RGI|Strict|Escherichia coli soxS with mutation conferring antibiotic resistance	46
SNPconfirmed|RGI|Strict|evgA	83
SNPconfirmed|RGI|Strict|evgS	279
SNPconfirmed|RGI|Strict|floR	5
SNPconfirmed|RGI|Strict|FosA2	9
SNPconfirmed|RGI|Strict|FOX-3	1
SNPconfirmed|RGI|Strict|gadW	33
SNPconfirmed|RGI|Strict|gadX	18
SNPconfirmed|RGI|Strict|H-NS	84
SNPconfirmed|RGI|Strict|imiH	3
SNPconfirmed|RGI|Strict|imiS	2
SNPconfirmed|RGI|Strict|Klebsiella pneumoniae acrA	4
SNPconfirmed|RGI|Strict|lmrD	161
SNPconfirmed|RGI|Strict|lnuA	4314
SNPconfirmed|RGI|Strict|lnuE	3
SNPconfirmed|RGI|Strict|lsaA	23
SNPconfirmed|RGI|Strict|marA	60
SNPconfirmed|RGI|Strict|mdtA	137
SNPconfirmed|RGI|Strict|mdtB	542
SNPconfirmed|RGI|Strict|mdtC	297
SNPconfirmed|RGI|Strict|mdtE	313
SNPconfirmed|RGI|Strict|mdtF	551
SNPconfirmed|RGI|Strict|mdtG	147
SNPconfirmed|RGI|Strict|mdtH	146
SNPconfirmed|RGI|Strict|mdtM	137
SNPconfirmed|RGI|Strict|mdtN	120
SNPconfirmed|RGI|Strict|mdtO	12
SNPconfirmed|RGI|Strict|mdtP	2
SNPconfirmed|RGI|Strict|mefA	6
SNPconfirmed|RGI|Strict|mel	6
SNPconfirmed|RGI|Strict|MexB	14
SNPconfirmed|RGI|Strict|MexC	2
SNPconfirmed|RGI|Strict|MexD	2
SNPconfirmed|RGI|Strict|MexF	34
SNPconfirmed|RGI|Strict|MexI	4
SNPconfirmed|RGI|Strict|MexK	19
SNPconfirmed|RGI|Strict|MexT	1
SNPconfirmed|RGI|Strict|MIR-11	1
SNPconfirmed|RGI|Strict|MIR-13	1
SNPconfirmed|RGI|Strict|MIR-14	1
SNPconfirmed|RGI|Strict|MIR-15	1
SNPconfirmed|RGI|Strict|MIR-2	1
SNPconfirmed|RGI|Strict|MIR-5	1
SNPconfirmed|RGI|Strict|MIR-8	2
SNPconfirmed|RGI|Strict|Morganella morganii gyrB conferring resistance to fluoroquinolone	4
SNPconfirmed|RGI|Strict|mphD	11
SNPconfirmed|RGI|Strict|msbA	7
SNPconfirmed|RGI|Strict|msrA	2
SNPconfirmed|RGI|Strict|msrC	8
SNPconfirmed|RGI|Strict|msrE	32
SNPconfirmed|RGI|Strict|MuxC	1
SNPconfirmed|RGI|Strict|Mycobacterium avium 23S rRNA with mutation conferring resistance to clarithromycin	1
SNPconfirmed|RGI|Strict|norB	1
SNPconfirmed|RGI|Strict|OCH-3	2
SNPconfirmed|RGI|Strict|OCH-5	2
SNPconfirmed|RGI|Strict|oqxB	82
SNPconfirmed|RGI|Strict|OXA-117	1
SNPconfirmed|RGI|Strict|OXA-12	12
SNPconfirmed|RGI|Strict|OXA-178	1
SNPconfirmed|RGI|Strict|OXA-315	1
SNPconfirmed|RGI|Strict|OXA-365	1
SNPconfirmed|RGI|Strict|OXA-376	2
SNPconfirmed|RGI|Strict|OXY-3-1	12
SNPconfirmed|RGI|Strict|patA	3
SNPconfirmed|RGI|Strict|plasmid-encoded cat (pp-cat)	18
SNPconfirmed|RGI|Strict|PmrF	4
SNPconfirmed|RGI|Strict|pp-flo	49
SNPconfirmed|RGI|Strict|Pseudomonas aeruginosa CpxR	1
SNPconfirmed|RGI|Strict|qacA	2
SNPconfirmed|RGI|Strict|qacH	939
SNPconfirmed|RGI|Strict|QnrB17	2
SNPconfirmed|RGI|Strict|QnrB18	1
SNPconfirmed|RGI|Strict|QnrB59	1
SNPconfirmed|RGI|Strict|QnrB72	1
SNPconfirmed|RGI|Strict|Rm3	1
SNPconfirmed|RGI|Strict|ROB-1	4
SNPconfirmed|RGI|Strict|rosA	54
SNPconfirmed|RGI|Strict|rosB	224
SNPconfirmed|RGI|Strict|rpoB2	6
SNPconfirmed|RGI|Strict|SAT-2	2
SNPconfirmed|RGI|Strict|sdiA	1
SNPconfirmed|RGI|Strict|Shigella flexneri chloramphenicol acetyltransferase	9
SNPconfirmed|RGI|Strict|smeA	2
SNPconfirmed|RGI|Strict|smeC	1
SNPconfirmed|RGI|Strict|smeD	6
SNPconfirmed|RGI|Strict|smeE	39
SNPconfirmed|RGI|Strict|smeF	11
SNPconfirmed|RGI|Strict|smeS	1
SNPconfirmed|RGI|Strict|SRT-1	2
SNPconfirmed|RGI|Strict|SRT-2	2
SNPconfirmed|RGI|Strict|sul1	219
SNPconfirmed|RGI|Strict|sul2	40
SNPconfirmed|RGI|Strict|TEM-1	3
SNPconfirmed|RGI|Strict|TEM-10	1
SNPconfirmed|RGI|Strict|TEM-101	3
SNPconfirmed|RGI|Strict|TEM-102	12
SNPconfirmed|RGI|Strict|TEM-104	13
SNPconfirmed|RGI|Strict|TEM-105	15
SNPconfirmed|RGI|Strict|TEM-108	2
SNPconfirmed|RGI|Strict|TEM-109	14
SNPconfirmed|RGI|Strict|TEM-11	5
SNPconfirmed|RGI|Strict|TEM-110	12
SNPconfirmed|RGI|Strict|TEM-111	2
SNPconfirmed|RGI|Strict|TEM-112	2
SNPconfirmed|RGI|Strict|TEM-113	13
SNPconfirmed|RGI|Strict|TEM-114	8
SNPconfirmed|RGI|Strict|TEM-115	5
SNPconfirmed|RGI|Strict|TEM-116	8
SNPconfirmed|RGI|Strict|TEM-117	3
SNPconfirmed|RGI|Strict|TEM-118	13
SNPconfirmed|RGI|Strict|TEM-12	7
SNPconfirmed|RGI|Strict|TEM-120	21
SNPconfirmed|RGI|Strict|TEM-121	3
SNPconfirmed|RGI|Strict|TEM-122	3
SNPconfirmed|RGI|Strict|TEM-123	2
SNPconfirmed|RGI|Strict|TEM-124	8
SNPconfirmed|RGI|Strict|TEM-125	4
SNPconfirmed|RGI|Strict|TEM-126	6
SNPconfirmed|RGI|Strict|TEM-127	8
SNPconfirmed|RGI|Strict|TEM-128	5
SNPconfirmed|RGI|Strict|TEM-129	23
SNPconfirmed|RGI|Strict|TEM-130	5
SNPconfirmed|RGI|Strict|TEM-132	19
SNPconfirmed|RGI|Strict|TEM-133	2
SNPconfirmed|RGI|Strict|TEM-134	9
SNPconfirmed|RGI|Strict|TEM-135	15
SNPconfirmed|RGI|Strict|TEM-137	10
SNPconfirmed|RGI|Strict|TEM-138	7
SNPconfirmed|RGI|Strict|TEM-139	8
SNPconfirmed|RGI|Strict|TEM-141	5
SNPconfirmed|RGI|Strict|TEM-142	8
SNPconfirmed|RGI|Strict|TEM-143	5
SNPconfirmed|RGI|Strict|TEM-144	5
SNPconfirmed|RGI|Strict|TEM-145	16
SNPconfirmed|RGI|Strict|TEM-146	4
SNPconfirmed|RGI|Strict|TEM-147	1
SNPconfirmed|RGI|Strict|TEM-148	1
SNPconfirmed|RGI|Strict|TEM-149	24
SNPconfirmed|RGI|Strict|TEM-15	26
SNPconfirmed|RGI|Strict|TEM-150	7
SNPconfirmed|RGI|Strict|TEM-151	1
SNPconfirmed|RGI|Strict|TEM-152	2
SNPconfirmed|RGI|Strict|TEM-153	5
SNPconfirmed|RGI|Strict|TEM-154	3
SNPconfirmed|RGI|Strict|TEM-155	1
SNPconfirmed|RGI|Strict|TEM-156	4
SNPconfirmed|RGI|Strict|TEM-157	13
SNPconfirmed|RGI|Strict|TEM-158	1
SNPconfirmed|RGI|Strict|TEM-159	26
SNPconfirmed|RGI|Strict|TEM-16	6
SNPconfirmed|RGI|Strict|TEM-160	15
SNPconfirmed|RGI|Strict|TEM-162	2
SNPconfirmed|RGI|Strict|TEM-163	15
SNPconfirmed|RGI|Strict|TEM-164	9
SNPconfirmed|RGI|Strict|TEM-166	31
SNPconfirmed|RGI|Strict|TEM-167	3
SNPconfirmed|RGI|Strict|TEM-168	26
SNPconfirmed|RGI|Strict|TEM-169	10
SNPconfirmed|RGI|Strict|TEM-17	2
SNPconfirmed|RGI|Strict|TEM-171	10
SNPconfirmed|RGI|Strict|TEM-176	9
SNPconfirmed|RGI|Strict|TEM-178	15
SNPconfirmed|RGI|Strict|TEM-182	6
SNPconfirmed|RGI|Strict|TEM-183	10
SNPconfirmed|RGI|Strict|TEM-184	5
SNPconfirmed|RGI|Strict|TEM-185	28
SNPconfirmed|RGI|Strict|TEM-186	1
SNPconfirmed|RGI|Strict|TEM-187	8
SNPconfirmed|RGI|Strict|TEM-188	14
SNPconfirmed|RGI|Strict|TEM-189	14
SNPconfirmed|RGI|Strict|TEM-19	14
SNPconfirmed|RGI|Strict|TEM-190	33
SNPconfirmed|RGI|Strict|TEM-192	20
SNPconfirmed|RGI|Strict|TEM-193	23
SNPconfirmed|RGI|Strict|TEM-194	2
SNPconfirmed|RGI|Strict|TEM-195	1
SNPconfirmed|RGI|Strict|TEM-196	6
SNPconfirmed|RGI|Strict|TEM-197	11
SNPconfirmed|RGI|Strict|TEM-198	21
SNPconfirmed|RGI|Strict|TEM-199	7
SNPconfirmed|RGI|Strict|TEM-2	2
SNPconfirmed|RGI|Strict|TEM-20	9
SNPconfirmed|RGI|Strict|TEM-201	12
SNPconfirmed|RGI|Strict|TEM-206	20
SNPconfirmed|RGI|Strict|TEM-207	2
SNPconfirmed|RGI|Strict|TEM-208	16
SNPconfirmed|RGI|Strict|TEM-209	15
SNPconfirmed|RGI|Strict|TEM-211	6
SNPconfirmed|RGI|Strict|TEM-213	3
SNPconfirmed|RGI|Strict|TEM-214	1
SNPconfirmed|RGI|Strict|TEM-215	8
SNPconfirmed|RGI|Strict|TEM-216	31
SNPconfirmed|RGI|Strict|TEM-217	18
SNPconfirmed|RGI|Strict|TEM-219	7
SNPconfirmed|RGI|Strict|TEM-22	6
SNPconfirmed|RGI|Strict|TEM-220	3
SNPconfirmed|RGI|Strict|TEM-24	2
SNPconfirmed|RGI|Strict|TEM-26	8
SNPconfirmed|RGI|Strict|TEM-28	4
SNPconfirmed|RGI|Strict|TEM-29	12
SNPconfirmed|RGI|Strict|TEM-3	15
SNPconfirmed|RGI|Strict|TEM-30	40
SNPconfirmed|RGI|Strict|TEM-33	8
SNPconfirmed|RGI|Strict|TEM-34	38
SNPconfirmed|RGI|Strict|TEM-4	6
SNPconfirmed|RGI|Strict|TEM-40	13
SNPconfirmed|RGI|Strict|TEM-42	22
SNPconfirmed|RGI|Strict|TEM-43	7
SNPconfirmed|RGI|Strict|TEM-45	14
SNPconfirmed|RGI|Strict|TEM-47	19
SNPconfirmed|RGI|Strict|TEM-48	19
SNPconfirmed|RGI|Strict|TEM-49	16
SNPconfirmed|RGI|Strict|TEM-52	4
SNPconfirmed|RGI|Strict|TEM-53	9
SNPconfirmed|RGI|Strict|TEM-54	8
SNPconfirmed|RGI|Strict|TEM-55	12
SNPconfirmed|RGI|Strict|TEM-59	8
SNPconfirmed|RGI|Strict|TEM-6	3
SNPconfirmed|RGI|Strict|TEM-63	11
SNPconfirmed|RGI|Strict|TEM-67	4
SNPconfirmed|RGI|Strict|TEM-68	2
SNPconfirmed|RGI|Strict|TEM-7	16
SNPconfirmed|RGI|Strict|TEM-70	3
SNPconfirmed|RGI|Strict|TEM-71	4
SNPconfirmed|RGI|Strict|TEM-72	3
SNPconfirmed|RGI|Strict|TEM-75	16
SNPconfirmed|RGI|Strict|TEM-76	7
SNPconfirmed|RGI|Strict|TEM-78	16
SNPconfirmed|RGI|Strict|TEM-79	5
SNPconfirmed|RGI|Strict|TEM-8	5
SNPconfirmed|RGI|Strict|TEM-80	9
SNPconfirmed|RGI|Strict|TEM-81	9
SNPconfirmed|RGI|Strict|TEM-82	9
SNPconfirmed|RGI|Strict|TEM-83	12
SNPconfirmed|RGI|Strict|TEM-84	12
SNPconfirmed|RGI|Strict|TEM-85	3
SNPconfirmed|RGI|Strict|TEM-87	11
SNPconfirmed|RGI|Strict|TEM-88	1
SNPconfirmed|RGI|Strict|TEM-89	1
SNPconfirmed|RGI|Strict|TEM-90	19
SNPconfirmed|RGI|Strict|TEM-91	3
SNPconfirmed|RGI|Strict|TEM-92	1
SNPconfirmed|RGI|Strict|TEM-93	10
SNPconfirmed|RGI|Strict|TEM-94	6
SNPconfirmed|RGI|Strict|TEM-96	9
SNPconfirmed|RGI|Strict|tet(33)	2
SNPconfirmed|RGI|Strict|tet(39)	9
SNPconfirmed|RGI|Strict|tet(40)	41
SNPconfirmed|RGI|Strict|tet(A)	1
SNPconfirmed|RGI|Strict|tet(B)	23
SNPconfirmed|RGI|Strict|tet(C)	311
SNPconfirmed|RGI|Strict|tet(D)	2
SNPconfirmed|RGI|Strict|tet(E)	6
SNPconfirmed|RGI|Strict|tet(G)	1
SNPconfirmed|RGI|Strict|tet(H)	43485
SNPconfirmed|RGI|Strict|tet(J)	1150
SNPconfirmed|RGI|Strict|tet(L)	11
SNPconfirmed|RGI|Strict|tet(W/N/W)	49
SNPconfirmed|RGI|Strict|tet(Y)	2
SNPconfirmed|RGI|Strict|tet32	9
SNPconfirmed|RGI|Strict|tet44	13
SNPconfirmed|RGI|Strict|tetA(P)	20
SNPconfirmed|RGI|Strict|tetB(P)	4
SNPconfirmed|RGI|Strict|tetM	24243
SNPconfirmed|RGI|Strict|tetO	8
SNPconfirmed|RGI|Strict|tetQ	93
SNPconfirmed|RGI|Strict|tetR	1
SNPconfirmed|RGI|Strict|tetS	19633
SNPconfirmed|RGI|Strict|tetW	203
SNPconfirmed|RGI|Strict|TolC	203
SNPconfirmed|RGI|Strict|TriA	1
SNPconfirmed|RGI|Strict|ugd	3
SNPconfirmed|RGI|Strict|vatF	65
SNPconfirmed|RGI|Strict|vgaC	1
SNPconfirmed|RGI|Strict|y56 beta-lactamase	150
