# Supplementary material for: Metagenomic Characterization of the Microbiome and Resistome of Retail Ground Beef Products
Source: Front Microbiol. 2020 Nov 6;11:541972. doi: 10.3389/fmicb.2020.541972 (PMC7677504; doi:10.3389/fmicb.2020.541972)
Supplement: Supplementary File 3 — Excel spreadsheet containing results for ANOSIM and Wilcoxon statistical comparisons between sample groups. [file Table_3.XLSX]

## Sheet: Ordination_ANOSIM
		CONV vs RWA		Dilution		Retail store		Packaging type
		ANOSIM R	P value	ANOSIM R	P value	ANOSIM R	P value	ANOSIM R	P value
Resistome	AMR Class	0.0068	0.318	-0.0485	0.997	0.2889	0.001	0.145	0.076
	AMR Mechanism	0.1317	0.008	-0.0563	0.999	0.4611	0.001	0.323	0.004
Microbiome	Phylum	0.1802	0.054			0.242	0.069	0.3696	0.014
	Class	0.1786	0.047			0.317	0.032	0.3741	0.017
	Order	0.1735	0.038			0.296	0.037	0.4067	0.012
	Family	0.1044	0.106			0.236	0.065	0.3103	0.036
	Genus	0.1133	0.103			0.276	0.033	0.3344	0.023
	Species	-0.0647	0.803			0.223	0.059	-0.0101	0.512

## Sheet: Diversity_Wilcox
			CONV vs RWA		Dilution
			W	P value	W	P value
Resistome	AMR Class	Richness	161	0.2111	120.5	0.7877
		Shannon	130	0.9556	125	0.926
	AMR Mechanism	Richness	153.5	0.3435	134	0.8349
		Shannon	123	0.8672	128	1
Microbiome	Phylum	Richness	26	0.5621
		Shannon	35	0.9591
	Class	Richness	26	0.5629
		Shannon	38	0.5737
	Order	Richness	25.5	0.5283
		Shannon	38	0.5737
	Family	Richness	25.5	0.5283
		Shannon	33	0.9591
	Genus	Richness	24	0.4418
		Shannon	28	0.7209
	Species	Richness	23.5	0.4005
		Shannon	32	1
