# Supplementary material for: Metagenomic Characterization of the Microbiome and Resistome of Retail Ground Beef Products
Source: Front Microbiol. 2020 Nov 6;11:541972. doi: 10.3389/fmicb.2020.541972 (PMC7677504; doi:10.3389/fmicb.2020.541972)
Supplement: Supplementary File 4 — Excel spreadsheet containing results from differential resistome feature abundance testing using a zero-inflated Gaussian (ZIG) model. [file Table_4.XLSX]

## Sheet: Class
Node.Name	Contrast	logFC	CI.L	CI.R	AveExpr	t	P.Value	adj.P.Val	B
Tetracyclines	TreatmentCONV...TreatmentRWA	0.738745	-1.72064	3.19813	14.4629	0.612871	0.544476	0.578506	-8.06555
betalactams	TreatmentCONV...TreatmentRWA	0.744735	0.0871664	1.4023	10.4569	2.3108	0.0277334	0.039289	-5.71828
Multi-drug resistance	TreatmentCONV...TreatmentRWA	3.03232	1.90395	4.16069	9.18865	5.49876	6.57e-06	2.79e-05	2.45034
Aminoglycosides	TreatmentCONV...TreatmentRWA	0.547695	-0.266884	1.36227	8.97711	1.37185	0.180054	0.218637	-7.31578
MLS	TreatmentCONV...TreatmentRWA	0.0182352	-2.1653	2.20177	7.64978	0.0171126	0.986469	0.986469	-8.2054
Sulfonamides	TreatmentCONV...TreatmentRWA	-0.410387	-1.38828	0.567511	5.72831	-0.863032	0.396086	0.448898	-7.78729
Cationic antimicrobial peptides	TreatmentCONV...TreatmentRWA	3.7769	1.88687	5.66692	3.71259	4.19339	0.000529043	0.00112422	-1.46806
Trimethoprim	TreatmentCONV...TreatmentRWA	-1.34925	-2.36934	-0.329152	3.55814	-2.75408	0.0120316	0.0185943	-4.66793
Phenicol	TreatmentCONV...TreatmentRWA	-1.67681	-2.62547	-0.728148	3.00154	-3.75188	0.00178333	0.00303166	-2.59025
Elfamycins	TreatmentCONV...TreatmentRWA	2.31676	1.2509	3.38263	2.09461	4.59408	0.000273199	0.000774064	-0.697927
Bacitracin	TreatmentCONV...TreatmentRWA	5.18579	3.12215	7.24943	1.00721	5.78283	0.000395097	0.00095952	-0.187571
Fosfomycin	TreatmentCONV...TreatmentRWA	-0.883641	-1.6624	-0.10488	0.614776	-3.84941	0.0372466	0.0487071	-3.81445
Nitrofuran	TreatmentCONV...TreatmentRWA	3.80167	2.47779	5.12554	0.595855	6.51136	0.000117859	0.000400722	0.980575
Rifampin	TreatmentCONV...TreatmentRWA	-3.26078	-4.47586	-2.04571	0.562297	-7.23662	0.00142886	0.00269895	-0.657022
Aminocoumarins	TreatmentCONV...TreatmentRWA	3.99904	3.61469	4.38339	0.500826	23.227	6.13e-10	5.21e-09	13.5673
Fluoroquinolones	TreatmentCONV...TreatmentRWA	3.4172	2.90376	3.93063	0.213576	15.3535	3.29e-07	1.86e-06	7.48666
Triclosan	TreatmentCONV...TreatmentRWA	3.82348	3.61136	4.03559	0.119485	42.3039	5.72e-10	5.21e-09	11.9053

## Sheet: Mechanism
Node.Name	Contrast	logFC	CI.L	CI.R	AveExpr	t	P.Value	adj.P.Val	B
Tetracycline resistance ribosomal protection proteins	TreatmentCONV...TreatmentRWA	-0.124566	-2.77099	2.52185	13.6881	-0.0960727	0.924093	0.924093	-8.88794
Class A betalactamases	TreatmentCONV...TreatmentRWA	0.373148	-0.394534	1.14083	10.1053	0.992108	0.32897	0.373425	-8.39253
Tetracycline resistance major facilitator superfamily MFS efflux pumps	TreatmentCONV...TreatmentRWA	4.09187	1.5981	6.58565	9.93223	3.34907	0.00217373	0.00414985	-3.96275
Multi-drug efflux pumps	TreatmentCONV...TreatmentRWA	2.9022	1.56035	4.24406	8.50481	4.42732	0.000128708	0.000300318	-1.14362
Aminoglycoside O-nucleotidyltransferases	TreatmentCONV...TreatmentRWA	-0.618014	-1.35521	0.119182	8.0314	-1.71109	0.0972422	0.116691	-7.44934
MDR regulator	TreatmentCONV...TreatmentRWA	3.37571	2.36901	4.38241	6.81459	6.89908	2.8e-07	8.39e-07	5.14216
Sulfonamide-resistant dihydropteroate synthases	TreatmentCONV...TreatmentRWA	-0.410387	-1.39329	0.57252	5.72831	-0.85908	0.398306	0.428945	-8.42491
Aminoglycoside N-acetyltransferases	TreatmentCONV...TreatmentRWA	1.23462	0.434135	2.0351	5.72373	3.16776	0.00385292	0.00645049	-4.41303
Class C betalactamases	TreatmentCONV...TreatmentRWA	1.70016	0.307651	3.09266	5.62865	2.52165	0.0188288	0.0263603	-5.83954
Lincosamide nucleotidyltransferases	TreatmentCONV...TreatmentRWA	-0.870041	-4.9578	3.21772	3.82033	-0.454249	0.65625	0.672256	-8.43699
Aminoglycoside efflux pumps	TreatmentCONV...TreatmentRWA	1.70745	-0.232894	3.6478	3.68041	1.83525	0.0813423	0.102568	-7.03938
Lincosamide efflux pump	TreatmentCONV...TreatmentRWA	2.54123	0.720636	4.36182	3.61762	2.93766	0.00896328	0.0139429	-4.89028
Dihydrofolate reductase	TreatmentCONV...TreatmentRWA	-1.34925	-2.37591	-0.322587	3.55814	-2.73873	0.0125435	0.0188152	-5.33601
Cationic antimicrobial peptide efflux pumps	TreatmentCONV...TreatmentRWA	3.55064	1.41654	5.68474	2.8086	3.55382	0.0029844	0.00544977	-3.67618
Macrolide resistance efflux pumps	TreatmentCONV...TreatmentRWA	-1.36735	-2.19783	-0.536876	2.17348	-3.60208	0.00383962	0.00645049	-3.7211
EF-Tu inhibition	TreatmentCONV...TreatmentRWA	2.31676	1.24244	3.39108	2.09461	4.56378	0.000302825	0.000669403	-1.4167
Chloramphenicol acetyltransferases	TreatmentCONV...TreatmentRWA	-1.73241	-2.76927	-0.69554	1.7332	-3.72801	0.00399316	0.00645049	-3.60225
Macrolide esterases	TreatmentCONV...TreatmentRWA	-0.330576	-1.34673	0.685582	1.56991	-0.742594	0.477749	0.501637	-7.99789
Phenicol efflux pumps	TreatmentCONV...TreatmentRWA	-1.10413	-2.4099	0.201627	1.40818	-2.11233	0.0830311	0.102568	-6.12097
Class D betalactamases	TreatmentCONV...TreatmentRWA	2.4065	0.611068	4.20194	1.13168	3.02186	0.014079	0.0203903	-4.83471
Lipid A modification	TreatmentCONV...TreatmentRWA	6.63843	5.63776	7.6391	1.03794	14.6126	1.62e-08	5.66e-08	9.56847
Undecaprenyl pyrophosphate phosphatase	TreatmentCONV...TreatmentRWA	5.26432	3.16636	7.36228	1.00721	5.77124	0.000395709	0.000830988	-0.799069
Streptogramin A O-acetyltransferase	TreatmentCONV...TreatmentRWA	6.215	4.82829	7.60171	0.975879	9.86968	8.73e-07	2.29e-06	5.26699
Macrolide phosphotransferases	TreatmentCONV...TreatmentRWA	-5.49051	-5.94544	-5.03557	0.688771	-30.7441	4.85e-07	1.36e-06	7.48538
Penicillin binding protein	TreatmentCONV...TreatmentRWA	9.62675	9.59427	9.65924	0.601676	682.878	1.97e-20	8.29e-19	23.3531
Fosfomycin thiol transferases	TreatmentCONV...TreatmentRWA	-1.16187	-2.0541	-0.269645	0.598179	-4.75833	0.0280276	0.0367862	-3.87674
nfsA mutation	TreatmentCONV...TreatmentRWA	3.82893	2.49416	5.1637	0.595855	6.50893	0.000120505	0.000297717	0.362678
23S rRNA methyltransferases	TreatmentCONV...TreatmentRWA	-0.363025	-1.48703	0.760984	0.592784	-1.16964	0.343093	0.379208	-6.95762
Rifampin-resistant beta-subunit of RNA polymerase RpoB	TreatmentCONV...TreatmentRWA	-0.966053	-1.613	-0.319102	0.562297	-5.42716	0.0204562	0.0277149	-3.3331
Class B betalactamases	TreatmentCONV...TreatmentRWA	3.36068	1.91845	4.8029	0.560091	5.32609	0.0005934	0.0011868	-1.28825
Aminocoumarin-resistant DNA topoisomerases	TreatmentCONV...TreatmentRWA	4.00057	3.62952	4.37162	0.500826	24.0449	3.91e-10	1.49e-09	13.7996
Aminoglycoside efflux regulator	TreatmentCONV...TreatmentRWA	7.91272	7.77127	8.05416	0.494548	128.904	1.3e-14	6.06e-14	21.5523
Streptogramin resistance ATP-binding cassette ABC efflux pumps	TreatmentCONV...TreatmentRWA	5.36818	5.34505	5.39131	0.335514	534.702	1.41e-19	2.96e-18	23.3018
Aminoglycoside O-phosphotransferases	TreatmentCONV...TreatmentRWA	-1.61437	-3.95038	0.721643	0.252706	-1.68103	0.142541	0.166297	-6.78593
Quinolone resistance protein Qnr	TreatmentCONV...TreatmentRWA	3.03707	2.71371	3.36043	0.189818	21.6415	2.07e-08	6.68e-08	10.1212
Aminoglycoside-resistant 16S-23S rRNA O-methyltransferases	TreatmentCONV...TreatmentRWA	5.05556	5.02281	5.0883	0.157989	362.654	1.1e-16	1.54e-15	18.4252
Tetracycline transcriptional repressor	TreatmentCONV...TreatmentRWA	4.05522	4.02289	4.08756	0.126728	294.586	4.94e-16	5.18e-15	18.358
Triclosan efflux pump	TreatmentCONV...TreatmentRWA	3.82348	3.79123	3.85573	0.119485	278.464	7.42e-16	6.23e-15	18.3347
ABC transporter	TreatmentCONV...TreatmentRWA	3.67403	3.64183	3.70623	0.114815	268.004	9.79e-16	6.85e-15	18.3174
Quinolone active efflux	TreatmentCONV...TreatmentRWA	3.3588	3.3267	3.3909	0.104964	245.78	1.83e-15	1.1e-14	18.2733
23S rRNA target mutation	TreatmentCONV...TreatmentRWA	3.08107	3.04905	3.11309	0.0962849	226.032	3.36e-15	1.76e-14	18.2233
fosfomycin target mutation	TreatmentCONV...TreatmentRWA	2.33584	2.30401	2.36768	0.0729962	172.358	2.39e-14	1e-13	17.9977
