# Supplementary material for: Metagenomic Characterization of the Microbiome and Resistome of Retail Ground Beef Products
Source: Front Microbiol. 2020 Nov 6;11:541972. doi: 10.3389/fmicb.2020.541972 (PMC7677504; doi:10.3389/fmicb.2020.541972)
Supplement: Supplementary File 5 — Excel spreadsheet containing the microbiome raw count matrix. [file Table_5.XLSX]

## Sheet: full_microbiome_counts
feature	Domain	Phylum	Class	Order	Family	Genus	Species	FC_112	FC_113	FC_122	FC_123	FC_133	FC_134	FC_142	FC_143	FC_161	FC_162	FC_172	FC_177	FC_181	FC_186	FC_195	FC_199
00042b45dc10737e1e16a7d8878303dc	Bacteria	Nitrospirae	Nitrospira	Nitrospirales	[Leptospirillaceae]	unclassified_genus	unclassified_genus unclassified_species	7	0	0	0	0	0	0	0	0	0	0	0	0	0	0	0
0015070dff6f3f252b4db59c3e9caff4	Bacteria	Proteobacteria	Gammaproteobacteria	Alteromonadales	OM60	unclassified_genus	unclassified_genus unclassified_species	0	0	0	8	0	0	0	0	0	0	0	0	0	0	0	0
001a67929870557565ab4b4d6a6ae2f2	Bacteria	Chloroflexi	Anaerolineae	CFB-26	unclassified_family	unclassified_genus	unclassified_genus unclassified_species	0	0	0	7	0	0	0	0	0	0	0	0	0	0	0	0
003558c29d9f639442a61eed01a6b225	Bacteria	Actinobacteria	Thermoleophilia	Gaiellales	Gaiellaceae	unclassified_genus	unclassified_genus unclassified_species	32	0	0	0	0	0	0	0	0	11	0	0	0	0	0	0
0035c1fadaf42da3997c5e73b86199a8	Bacteria	Actinobacteria	Actinobacteria	Actinomycetales	unclassified_family	unclassified_genus	unclassified_genus unclassified_species	0	0	0	0	0	0	0	0	0	0	0	0	7	0	0	0
00377b6645a0533d813aeedb09eef70d	Bacteria	Acidobacteria	Acidobacteriia	Acidobacteriales	Acidobacteriaceae	Granulicella	Granulicella mallensis	0	0	0	0	5	0	10	0	0	0	0	0	0	0	0	0
003d63c5cf585ff3327e14a25d1e862c	Bacteria	Proteobacteria	Alphaproteobacteria	Rhizobiales	Hyphomicrobiaceae	Rhodoplanes	Rhodoplanes unclassified_species	277	270	16	87	0	0	0	0	0	52	0	0	0	111	0	0
0050b524ae69ea6aaf91d64f6f26c297	Bacteria	Firmicutes	Bacilli	Bacillales	Bacillaceae	Bacillus	Bacillus badius	0	0	0	19	0	0	0	0	0	0	0	0	0	0	0	0
0069d41ad7e9ea4b7a21dc009139d972	Bacteria	Planctomycetes	Planctomycetia	Pirellulales	Pirellulaceae	unclassified_genus	unclassified_genus unclassified_species	5	0	0	0	0	0	0	0	0	0	0	0	0	0	0	0
006a6aed82118440c49e1ac6c2ac8740	Bacteria	NA	NA	NA	NA	NA	NA	0	0	0	0	0	0	0	0	0	0	0	0	0	0	0	190
0076711aa2e81a7f2339990f54b22c69	Bacteria	Proteobacteria	Gammaproteobacteria	Xanthomonadales	Xanthomonadaceae	Dokdonella	Dokdonella unclassified_species	0	0	0	79	0	0	0	12	0	22	0	0	0	0	0	0
0077cb4f67399609242b39c61ccb0d25	Bacteria	Acidobacteria	Acidobacteria-6	iii1-15	unclassified_family	unclassified_genus	unclassified_genus unclassified_species	0	30	0	0	0	0	0	0	0	0	0	0	0	0	0	0
00887e7cebe5c3eae8e0df708a307de0	Bacteria	Bacteroidetes	[Saprospirae]	[Saprospirales]	Chitinophagaceae	Niabella	Niabella unclassified_species	0	0	0	5	0	0	0	0	0	0	0	0	0	0	0	0
00a34d26c3e7f00529b9d796f3373f2b	Bacteria	NA	NA	NA	NA	NA	NA	0	0	653	0	0	0	0	0	0	0	0	0	0	0	0	0
00b12fd493d37a6afb0e3cc909dd990b	Bacteria	Acidobacteria	Acidobacteria-6	iii1-15	mb2424	unclassified_genus	unclassified_genus unclassified_species	0	0	0	13	0	0	0	0	0	0	0	0	0	0	0	0
00bb186e83a53fbdc8e0e17da656e44d	Bacteria	Firmicutes	Clostridia	Clostridiales	unclassified_family	unclassified_genus	unclassified_genus unclassified_species	0	0	0	5	0	0	0	0	0	0	0	0	0	0	0	0
00bdc9176fe4f5b28d0854fce473ccc6	Bacteria	Firmicutes	Clostridia	Clostridiales	Ruminococcaceae	unclassified_genus	unclassified_genus unclassified_species	11	0	0	0	0	0	0	0	0	0	0	0	0	0	0	0
00c0595cf3e6728568f51ff990d8b511	Bacteria	NA	NA	NA	NA	NA	NA	0	0	0	0	52	0	0	0	0	0	0	0	0	0	0	0
00c172d6951bd1d543fd838f5d4e6fd6	Bacteria	Planctomycetes	Phycisphaerae	WD2101	unclassified_family	unclassified_genus	unclassified_genus unclassified_species	0	9	0	0	0	0	0	0	0	0	0	0	0	0	0	0
00cb99a0f7e83c568f04602c81cad1ac	Bacteria	Acidobacteria	Acidobacteriia	Acidobacteriales	Acidobacteriaceae	unclassified_genus	unclassified_genus unclassified_species	120	138	0	31	0	0	0	0	0	0	0	0	0	30	0	0
00ce9e07347fd0e214ee15c285abff4a	Bacteria	Proteobacteria	Alphaproteobacteria	Ellin329	unclassified_family	unclassified_genus	unclassified_genus unclassified_species	0	0	0	0	0	0	0	0	0	0	0	0	0	0	0	7
00e8bdcff50a49b671f1b7ae8bddf619	Bacteria	Proteobacteria	Alphaproteobacteria	Rhodospirillales	Rhodospirillaceae	Reyranella	Reyranella massiliensis	0	0	0	13	0	0	0	0	0	0	0	0	0	0	0	0
00ef46830365813bdf4b7fef0aacb1cf	Bacteria	Proteobacteria	Betaproteobacteria	Burkholderiales	Oxalobacteraceae	Massilia	NA	0	44	0	0	0	0	0	0	0	0	0	0	0	0	0	0
011c6ce11f7bd3e03e6b899b2c9794b2	Bacteria	Proteobacteria	Betaproteobacteria	Burkholderiales	Burkholderiaceae	Burkholderia	Burkholderia unclassified_species	0	0	0	28	0	0	0	0	0	0	0	0	0	0	0	0
012392eca7718d8d3342e7d34b919004	Bacteria	Acidobacteria	Solibacteres	Solibacterales	PAUC26f	unclassified_genus	unclassified_genus unclassified_species	0	0	0	7	0	0	0	0	0	0	0	0	0	0	0	0
012bc0219536c3b790bcf234a4c686f9	Bacteria	NA	NA	NA	NA	NA	NA	0	0	70	0	0	0	0	0	0	0	0	0	0	0	0	0
012dcef372c7c91dfbba9da2390ecef9	Bacteria	NA	NA	NA	NA	NA	NA	0	0	0	0	0	0	0	0	0	0	0	0	0	0	5	0
0135178a378f4ba05957c57677366d67	Bacteria	Proteobacteria	Alphaproteobacteria	Rhodospirillales	Rhodospirillaceae	Skermanella	Skermanella unclassified_species	11	0	0	0	0	0	0	0	0	0	0	0	0	0	0	0
0147d2ab80cab9ab38a3a8d41470fdcf	Bacteria	Firmicutes	Bacilli	Bacillales	NA	NA	NA	0	0	0	0	0	0	0	0	0	5	0	0	0	0	0	0
015783085bd917b796436729a8e20b99	Bacteria	Tenericutes	Mollicutes	Mycoplasmatales	Mycoplasmataceae	unclassified_genus	unclassified_genus unclassified_species	0	0	0	0	0	0	3	0	0	0	0	0	0	0	0	0
016c89102305099167941b3f812bf810	Bacteria	Bacteroidetes	Bacteroidia	Bacteroidales	[Paraprevotellaceae]	[Prevotella]	[Prevotella] unclassified_species	0	2	0	13	0	0	0	0	0	0	0	0	0	0	0	0
017e0d67b60a6fe261ee8954b03297bf	Bacteria	Firmicutes	Clostridia	Clostridiales	unclassified_family	unclassified_genus	unclassified_genus unclassified_species	0	0	0	0	0	0	0	0	0	0	0	0	8	0	0	0
019d9ff98f9d1938930bd991d11cd253	Bacteria	Firmicutes	Clostridia	Clostridiales	Peptococcaceae	Dehalobacter_Syntrophobotulus	Dehalobacter_Syntrophobotulus unclassified_species	0	0	0	8	0	0	0	0	0	0	0	0	0	0	0	0
019ea7f2f591aff395aaebb71d635881	Bacteria	Actinobacteria	Rubrobacteria	Rubrobacterales	Rubrobacteraceae	unclassified_genus	unclassified_genus unclassified_species	6	0	0	0	0	0	0	0	0	0	0	0	0	0	0	0
01a1926f07fa475f47d93d55d68d86cd	Bacteria	Chlorobi	Ignavibacteria	Ignavibacteriales	Ignavibacteriaceae	unclassified_genus	unclassified_genus unclassified_species	0	0	0	0	0	3	0	0	0	0	0	0	0	0	0	0
01a695eeeff5f43648fae55c286ef019	Bacteria	Proteobacteria	Gammaproteobacteria	NA	NA	NA	NA	0	0	0	0	0	0	0	0	0	0	0	0	0	0	0	3
01a944dfe63d6ad913f184385e269c5d	Bacteria	unclassified_phylum	unclassified_class	unclassified_order	unclassified_family	unclassified_genus	unclassified_genus unclassified_species	0	0	0	3	0	0	0	0	0	0	0	0	0	0	0	0
01ae41d303290ac4e2398101d12bd7a6	Bacteria	Firmicutes	Clostridia	Clostridiales	Veillonellaceae	Selenomonas	NA	0	0	0	2	0	0	0	0	0	0	0	0	0	0	0	0
01aedc475c94f8ca854b8843f5c19458	Archaea	Crenarchaeota	Thaumarchaeota	Nitrososphaerales	Nitrososphaeraceae	Candidatus Nitrososphaera	Candidatus Nitrososphaera SCA1170	0	0	0	0	0	0	0	0	0	0	0	0	0	0	0	6
01d419eee30a829df6febf26ae52be5d	Bacteria	Proteobacteria	Deltaproteobacteria	Myxococcales	unclassified_family	unclassified_genus	unclassified_genus unclassified_species	0	0	0	3	0	0	0	0	0	0	0	0	0	0	0	0
01d9467b866e1b03ff06067235a29be0	Bacteria	NA	NA	NA	NA	NA	NA	0	0	0	1	4	0	3	2	3	0	0	40	2	0	4	0
01fe6c47cc82ae81e2e1ea5935a24fa7	Bacteria	NA	NA	NA	NA	NA	NA	0	0	0	0	0	0	0	91	0	0	0	0	0	0	0	0
020ea1aa22d522289ab448cce6c00b21	Bacteria	Proteobacteria	Betaproteobacteria	Burkholderiales	Oxalobacteraceae	Janthinobacterium	Janthinobacterium unclassified_species	17	16	0	0	0	0	0	0	0	0	0	0	0	0	0	0
0210041a30bbc28ddc89574500caa970	Bacteria	Bacteroidetes	Sphingobacteriia	Sphingobacteriales	Sphingobacteriaceae	Mucilaginibacter	Mucilaginibacter kameinonensis	0	33	0	0	0	0	0	0	0	0	0	0	0	0	0	0
0225aae996fe87bb9aaa8396bea97ed1	Bacteria	Actinobacteria	Rubrobacteria	Rubrobacterales	Rubrobacteraceae	Rubrobacter	Rubrobacter unclassified_species	23	0	0	0	0	0	0	0	0	0	0	0	0	0	0	0
023eebe19024e390ed64f6859647cb9e	Bacteria	NA	NA	NA	NA	NA	NA	0	0	0	0	66	0	0	0	0	0	0	0	0	0	0	0
024e1fcfd3d030ebe78b5b3bc588aca8	Bacteria	Firmicutes	Bacilli	Bacillales	NA	NA	NA	0	0	0	0	0	0	0	0	0	0	0	0	0	0	0	12
026346f32bd22e00321a3d60699c3724	Bacteria	Proteobacteria	Betaproteobacteria	unclassified_order	unclassified_family	unclassified_genus	unclassified_genus unclassified_species	0	0	0	0	0	0	0	0	0	0	0	0	0	0	0	5
0272b7ecf88b6c68dad7f2bf2f0fadca	Bacteria	Acidobacteria	Solibacteres	Solibacterales	unclassified_family	unclassified_genus	unclassified_genus unclassified_species	0	0	0	10	0	0	0	0	0	0	0	0	0	0	0	0
027f0ef72b06bed788676fbe217e5362	Bacteria	Acidobacteria	Acidobacteriia	Acidobacteriales	Acidobacteriaceae	unclassified_genus	unclassified_genus unclassified_species	0	0	0	0	0	0	0	0	0	0	0	0	0	5	0	0
0282721f99546e4364996ec77cf7e536	Bacteria	unclassified_phylum	unclassified_class	unclassified_order	unclassified_family	unclassified_genus	unclassified_genus unclassified_species	3	0	0	0	0	0	0	0	0	0	0	0	0	0	0	0
02830a53e0230d9e6e2f239d2460884b	Bacteria	Acidobacteria	DA052	Ellin6513	unclassified_family	unclassified_genus	unclassified_genus unclassified_species	22	0	0	0	0	0	0	0	0	0	0	0	0	0	0	0
0297055abc886f96804d4b96e75e3611	Bacteria	Bacteroidetes	[Saprospirae]	[Saprospirales]	Chitinophagaceae	unclassified_genus	unclassified_genus unclassified_species	23	18	0	0	0	0	0	0	0	0	0	0	0	15	0	0
02a62609048d2e30399c03c499c3998e	Bacteria	Proteobacteria	Betaproteobacteria	Burkholderiales	Comamonadaceae	Schlegelella	Schlegelella unclassified_species	0	0	0	0	0	0	0	0	0	0	0	0	0	0	0	25
02ad9632a7512f86443908ec097030ad	Bacteria	NA	NA	NA	NA	NA	NA	0	0	0	0	0	0	2	2	7	3	0	59	0	0	9	0
02b54f05090726a5273e96b06416d53a	Bacteria	Actinobacteria	Thermoleophilia	Gaiellales	Gaiellaceae	unclassified_genus	unclassified_genus unclassified_species	0	0	0	0	0	0	0	0	0	0	0	0	0	13	0	0
02bbde5da9224fc41eabac27b1414dce	Bacteria	Planctomycetes	unclassified_class	unclassified_order	unclassified_family	unclassified_genus	unclassified_genus unclassified_species	0	5	0	0	0	0	0	0	0	0	0	0	0	0	0	0
02bd2087de04f581a3b99f10fd778e21	Bacteria	Actinobacteria	Actinobacteria	Actinomycetales	Microbacteriaceae	NA	NA	0	0	0	0	0	0	0	0	0	0	0	0	21	0	0	0
02c363f06d145c045bece72dceba0a79	Bacteria	Actinobacteria	Thermoleophilia	Solirubrobacterales	unclassified_family	unclassified_genus	unclassified_genus unclassified_species	0	0	0	12	0	0	0	0	0	0	0	0	0	0	0	0
02d84b4594b00cbb34e392b774017737	Bacteria	Proteobacteria	Gammaproteobacteria	Pseudomonadales	Moraxellaceae	Acinetobacter	Acinetobacter unclassified_species	0	0	0	16	0	0	0	0	0	0	0	0	0	0	0	0
02f719d5487dd790bf6c3f81f76f3c5a	Bacteria	Proteobacteria	Deltaproteobacteria	Myxococcales	Haliangiaceae	Haliangium	Haliangium unclassified_species	0	0	0	4	0	0	0	0	0	0	0	0	0	0	0	0
0306e6a6edab66a595879183389ce208	Bacteria	Acidobacteria	[Chloracidobacteria]	RB41	Ellin6075	unclassified_genus	unclassified_genus unclassified_species	0	14	0	0	0	0	0	0	0	0	0	0	0	0	0	0
03252786c6aabe7f52607b3515ea4699	Bacteria	Proteobacteria	Alphaproteobacteria	Sphingomonadales	Sphingomonadaceae	Kaistobacter	Kaistobacter unclassified_species	41	85	0	29	0	0	0	0	0	24	0	0	0	20	0	0
03306e71fe691febc1f141dd71de441f	Bacteria	Proteobacteria	Betaproteobacteria	Neisseriales	Neisseriaceae	Iodobacter	Iodobacter fluviatilis	0	0	0	0	0	0	0	0	0	0	0	0	0	0	0	67
0339e8d4dd2fc1085819c797c8a58ed0	Bacteria	Proteobacteria	Deltaproteobacteria	Myxococcales	unclassified_family	unclassified_genus	unclassified_genus unclassified_species	0	0	0	0	0	0	0	0	0	0	0	12	0	0	0	0
033c4843f462678a75ca72c763d431c9	Bacteria	Actinobacteria	Thermoleophilia	unclassified_order	unclassified_family	unclassified_genus	unclassified_genus unclassified_species	0	0	0	7	0	0	0	0	0	0	0	0	0	0	0	0
033d6b4a4244538a840c8660feaf4369	Bacteria	Nitrospirae	Nitrospira	Nitrospirales	0319-6A21	unclassified_genus	unclassified_genus unclassified_species	0	0	0	12	0	0	0	0	0	0	0	0	0	0	0	0
03594b9d78bdd394ac73c191c2d948a5	Bacteria	Acidobacteria	Solibacteres	Solibacterales	Solibacteraceae	Candidatus Solibacter	Candidatus Solibacter unclassified_species	3	0	0	0	0	0	0	0	0	0	0	0	0	0	0	0
0363da09a9ce82cf50a081153561191e	Bacteria	Actinobacteria	Acidimicrobiia	Acidimicrobiales	EB1017	unclassified_genus	unclassified_genus unclassified_species	39	38	0	0	0	0	0	0	0	21	0	0	0	19	0	0
036e312e4dce36c5b7a842ba791904e5	Bacteria	Verrucomicrobia	[Spartobacteria]	[Chthoniobacterales]	[Chthoniobacteraceae]	DA101	DA101 unclassified_species	262	514	0	23	0	0	0	0	0	12	0	0	0	28	0	0
03887da10ac69cd19df47e1d5f368bed	Bacteria	[Thermi]	Deinococci	Deinococcales	Deinococcaceae	Deinococcus	Deinococcus unclassified_species	0	0	0	3	0	0	0	0	0	0	0	0	0	0	0	0
0390b4245a61acf62497d52f694182ac	Bacteria	Actinobacteria	Actinobacteria	Actinomycetales	NA	NA	NA	0	0	0	0	0	0	0	0	0	0	0	0	0	0	0	8
039149b3368e2616d505c642fc4aba5d	Bacteria	Gemmatimonadetes	Gemmatimonadetes	unclassified_order	unclassified_family	unclassified_genus	unclassified_genus unclassified_species	0	0	0	6	0	0	0	0	0	0	0	0	0	0	0	0
0392fb8722572d7029c708e9850da8c1	Archaea	Crenarchaeota	Thaumarchaeota	Nitrososphaerales	Nitrososphaeraceae	Candidatus Nitrososphaera	Candidatus Nitrososphaera unclassified_species	0	19	0	0	0	0	0	0	0	0	0	0	0	0	0	0
03aa20f7b2c61ed768ea65e2f3d8dc8c	Bacteria	Actinobacteria	Acidimicrobiia	Acidimicrobiales	unclassified_family	unclassified_genus	unclassified_genus unclassified_species	0	0	0	0	0	0	0	0	0	0	0	4	0	0	0	0
03ad076939657c0d99e9f2f1a8333082	Bacteria	Bacteroidetes	Bacteroidia	Bacteroidales	unclassified_family	unclassified_genus	unclassified_genus unclassified_species	0	0	0	3	0	0	0	0	0	0	0	0	0	0	0	0
03c4c968edc7cc361b3378bc7c31c5ab	Bacteria	Gemmatimonadetes	Gemm-5	unclassified_order	unclassified_family	unclassified_genus	unclassified_genus unclassified_species	0	11	0	35	0	0	0	0	0	0	0	0	0	0	0	0
03cab220c52034e4c0a11463cbecfc79	Bacteria	Proteobacteria	Deltaproteobacteria	unclassified_order	unclassified_family	unclassified_genus	unclassified_genus unclassified_species	0	0	0	7	0	0	0	0	0	0	0	0	0	0	0	0
03d4050682769da3cb7ad1a9c06bc9f3	Bacteria	Actinobacteria	Acidimicrobiia	Acidimicrobiales	unclassified_family	unclassified_genus	unclassified_genus unclassified_species	0	0	2	0	0	0	0	0	0	0	0	0	0	0	0	0
03ef2b8f58b5e33c874612db46151731	Bacteria	NA	NA	NA	NA	NA	NA	0	0	82	0	0	0	0	0	0	0	0	0	0	0	0	0
03f2722e0165b841a4e62f373d51396e	Bacteria	Verrucomicrobia	[Spartobacteria]	[Chthoniobacterales]	[Chthoniobacteraceae]	DA101	DA101 unclassified_species	747	816	39	142	0	0	0	0	0	77	0	0	0	116	0	58
03fae5bee3b6524bc6930df63d66f2b1	Bacteria	Proteobacteria	Alphaproteobacteria	Rhodospirillales	Rhodospirillaceae	Azospirillum	Azospirillum unclassified_species	9	14	0	7	0	0	0	0	0	0	0	0	0	0	0	0
03feb3898f44e38cbfae01d6a22c5b56	Bacteria	NA	NA	NA	NA	NA	NA	0	0	0	0	1	0	0	0	0	0	0	0	0	0	0	0
04045234ab33263eee4614073bafd23e	Bacteria	Acidobacteria	[Chloracidobacteria]	PK29	unclassified_family	unclassified_genus	unclassified_genus unclassified_species	5	0	0	0	0	0	0	0	0	0	0	0	0	0	0	0
0433dcb31e33892fabdc0b2c3919ba09	Bacteria	Tenericutes	Mollicutes	RF39	unclassified_family	unclassified_genus	unclassified_genus unclassified_species	0	0	0	6	0	0	0	0	0	0	0	0	0	0	0	0
043fbd910dea2690284597f2a353210e	Bacteria	Proteobacteria	Deltaproteobacteria	[Entotheonellales]	[Entotheonellaceae]	NA	NA	0	0	0	0	0	0	0	4	0	0	0	0	0	0	0	0
044eb59e183f1fb104b71256c4ed4d0e	Bacteria	Proteobacteria	Alphaproteobacteria	Sphingomonadales	Sphingomonadaceae	NA	NA	0	0	0	6	0	0	0	0	0	0	0	0	0	0	0	0
04583b6952b7044fe0328938bc8dc386	Bacteria	Proteobacteria	Alphaproteobacteria	Rhizobiales	Hyphomicrobiaceae	NA	NA	36	37	0	44	0	0	0	0	0	0	0	26	37	41	15	0
0458e2f9bb03075eabb9cf70b815be4b	Bacteria	Chloroflexi	Anaerolineae	SBR1031	A4b	unclassified_genus	unclassified_genus unclassified_species	0	0	0	5	0	0	0	0	0	0	0	0	0	0	0	0
047a32725884d598dcea3f8bdd037c9a	Bacteria	Firmicutes	Clostridia	Clostridiales	Ruminococcaceae	Ruminococcus	Ruminococcus unclassified_species	0	0	0	0	0	0	0	0	0	0	0	14	0	0	0	0
04802562ab76d65cc0ffca2b9b85722b	Bacteria	NA	NA	NA	NA	NA	NA	3	0	0	0	0	0	0	0	0	0	0	0	0	0	0	0
0486d7306c9e65d8f1a1bbe2e734fa0f	Bacteria	Proteobacteria	Alphaproteobacteria	Rhizobiales	Hyphomicrobiaceae	Hyphomicrobium	Hyphomicrobium unclassified_species	7	0	0	13	0	0	0	0	0	0	0	0	0	0	0	0
048f111d0a5e698ea60f06b3004e8b2b	Bacteria	Chloroflexi	S085	unclassified_order	unclassified_family	unclassified_genus	unclassified_genus unclassified_species	9	0	0	0	0	0	0	0	0	5	0	0	0	0	0	0
04a8df9ae62313f44d30e0322924c6a2	Bacteria	NA	NA	NA	NA	NA	NA	0	0	0	0	1	0	0	0	0	0	0	0	0	0	0	0
04ceb986cbf786b47ed4e900c30d819c	Bacteria	Firmicutes	Clostridia	Clostridiales	Clostridiaceae	NA	NA	0	0	0	9	0	0	0	0	0	0	0	0	0	0	0	0
04d38413cbd9ee834ee32b29966d018f	Bacteria	Actinobacteria	Thermoleophilia	Solirubrobacterales	unclassified_family	unclassified_genus	unclassified_genus unclassified_species	0	0	0	0	0	0	0	0	0	0	0	6	0	0	0	0
04f18d7cc81f8b2bd39ff7b4895211c6	Bacteria	Chloroflexi	Anaerolineae	Anaerolineales	Anaerolinaceae	T78	T78 unclassified_species	0	0	4	0	0	0	0	0	0	0	0	0	0	0	0	0
05079f81c58acf53105148bc68a78a6a	Bacteria	WS3	PRR-12	Sediment-1	PRR-10	unclassified_genus	unclassified_genus unclassified_species	14	13	0	0	0	0	0	0	0	0	0	0	0	0	0	0
0511d96ebabf28c44f182ab405176420	Bacteria	WPS-2	unclassified_class	unclassified_order	unclassified_family	unclassified_genus	unclassified_genus unclassified_species	39	70	0	15	0	0	0	0	0	9	0	0	0	0	0	0
052924e55b711b21f6185cecfa41e5a3	Bacteria	Firmicutes	Bacilli	Bacillales	Planococcaceae	Bacillus	NA	0	0	0	0	0	0	0	0	0	0	0	7	0	0	0	0
0549c3bdb10085491fce5a4653597681	Bacteria	Proteobacteria	Alphaproteobacteria	Sphingomonadales	Sphingomonadaceae	unclassified_genus	unclassified_genus unclassified_species	18	0	0	0	0	0	0	0	0	0	0	0	0	0	0	0
054ccaee6257f6921afeefb643f698cf	Bacteria	Proteobacteria	Gammaproteobacteria	Xanthomonadales	Xanthomonadaceae	NA	NA	4	0	0	0	0	4	0	0	0	0	0	0	0	0	0	0
055de2eecca109ef08c8881e4415ad5e	Bacteria	Firmicutes	Bacilli	Lactobacillales	Aerococcaceae	unclassified_genus	unclassified_genus unclassified_species	13	0	0	0	0	0	0	0	0	5	0	0	0	0	0	0
058e411bad3f9b6efca97d3e1e251dc0	Bacteria	Proteobacteria	Gammaproteobacteria	Thiotrichales	Piscirickettsiaceae	unclassified_genus	unclassified_genus unclassified_species	0	0	0	40	0	0	0	0	0	0	0	0	0	0	0	0
05a83e93df713731d3ede9d740df6b50	Bacteria	Proteobacteria	Gammaproteobacteria	Xanthomonadales	Sinobacteraceae	unclassified_genus	unclassified_genus unclassified_species	0	0	0	0	0	0	0	0	0	0	0	5	0	0	0	0
05c21f354be8b1c8c2fdccf68eb4b58d	Bacteria	Verrucomicrobia	[Spartobacteria]	[Chthoniobacterales]	[Chthoniobacteraceae]	Candidatus Xiphinematobacter	Candidatus Xiphinematobacter unclassified_species	0	0	0	5	0	0	0	0	0	0	0	0	0	0	0	0
05c38ebc46a39e0756178ca9411c3de7	Bacteria	Actinobacteria	Actinobacteria	Actinomycetales	Micromonosporaceae	NA	NA	5	0	0	0	0	0	0	0	0	0	0	0	0	0	0	0
05e0c7d5ef8a9a337c8b4cf12d03c256	Bacteria	Bacteroidetes	Sphingobacteriia	Sphingobacteriales	Sphingobacteriaceae	NA	NA	0	0	0	0	0	0	0	0	0	0	0	21	20	65	0	0
05efabbf7ed9dd8284b9e168c32553f6	Bacteria	Proteobacteria	Deltaproteobacteria	MIZ46	unclassified_family	unclassified_genus	unclassified_genus unclassified_species	0	0	0	5	0	0	0	0	0	0	0	0	0	0	0	0
061466e9b06b344a59aa3480c11b4143	Bacteria	Proteobacteria	Deltaproteobacteria	Myxococcales	unclassified_family	unclassified_genus	unclassified_genus unclassified_species	11	0	0	0	0	0	0	0	0	11	0	0	0	0	0	0
061ebaf8955fec014bf145426031c5b0	Bacteria	Firmicutes	Clostridia	unclassified_order	unclassified_family	unclassified_genus	unclassified_genus unclassified_species	0	0	0	5	0	0	0	0	0	0	0	0	0	0	0	0
06320ea6b9e64ada4ab7ac454c15b954	Bacteria	Tenericutes	Mollicutes	RF39	unclassified_family	unclassified_genus	unclassified_genus unclassified_species	0	0	0	0	4	0	0	0	0	0	0	0	0	0	0	0
0639300047b911e8af0d436c77d98075	Bacteria	Planctomycetes	Planctomycetia	Gemmatales	Isosphaeraceae	unclassified_genus	unclassified_genus unclassified_species	0	17	0	0	0	0	0	0	0	0	0	0	0	0	0	0
0647854437b18b6a727e66d61a0f0fdf	Bacteria	Proteobacteria	Alphaproteobacteria	Rhodospirillales	Rhodospirillaceae	unclassified_genus	unclassified_genus unclassified_species	0	0	0	5	0	0	0	0	0	0	0	0	0	0	0	0
064f745655663a22d317228b030ecc33	Bacteria	Proteobacteria	Alphaproteobacteria	Rhizobiales	Hyphomicrobiaceae	Hyphomicrobium	Hyphomicrobium unclassified_species	0	10	0	0	0	0	0	0	0	0	0	0	0	0	0	0
06547aeff4746bc3662fde1bd7decdc3	Bacteria	Proteobacteria	Gammaproteobacteria	Pseudomonadales	Moraxellaceae	Psychrobacter	Psychrobacter sanguinis	0	0	0	0	0	0	0	0	0	0	0	27	0	0	0	0
065cdb893b45f5c17346311466db2a38	Bacteria	Planctomycetes	BD7-11	unclassified_order	unclassified_family	unclassified_genus	unclassified_genus unclassified_species	0	0	0	3	0	0	0	0	0	0	0	0	0	0	0	0
06683c3aad6f68d1a8764b5180407d71	Bacteria	Proteobacteria	Alphaproteobacteria	Ellin329	unclassified_family	unclassified_genus	unclassified_genus unclassified_species	12	35	0	0	0	0	0	0	0	16	0	0	0	18	0	0
066c5724e12542d529143ecb942b249d	Bacteria	Nitrospirae	Nitrospira	Nitrospirales	unclassified_family	unclassified_genus	unclassified_genus unclassified_species	0	0	7	0	0	0	0	0	0	0	0	0	0	0	0	0
066d88ebca7b6c609e97e3cbe76cc1ea	Bacteria	Planctomycetes	Planctomycetia	Pirellulales	Pirellulaceae	unclassified_genus	unclassified_genus unclassified_species	0	0	0	6	0	0	0	0	0	0	0	0	0	0	0	0
066fee091c067a61c66fd9242ede1a5a	Bacteria	NA	NA	NA	NA	NA	NA	0	0	0	1	0	0	0	0	0	0	0	0	0	0	0	0
0672ab378a8b6acdb0d279060d72dd7b	Bacteria	NA	NA	NA	NA	NA	NA	0	0	0	685	0	0	0	0	0	0	0	0	0	0	0	0
06852c8219c681e4bfa5246507ffb725	Bacteria	Gemmatimonadetes	Gemm-5	unclassified_order	unclassified_family	unclassified_genus	unclassified_genus unclassified_species	0	0	0	0	4	0	0	2	0	0	0	0	0	0	0	0
068a0b2b11471644c9f569d65f29e9af	Bacteria	unclassified_phylum	unclassified_class	unclassified_order	unclassified_family	unclassified_genus	unclassified_genus unclassified_species	0	29	0	11	0	0	0	0	0	0	0	0	0	9	0	0
068b11b017eb80889685cf445a6d5b6d	Bacteria	Proteobacteria	Alphaproteobacteria	Rhizobiales	Hyphomicrobiaceae	Hyphomicrobium	Hyphomicrobium unclassified_species	0	0	0	0	0	0	0	0	0	0	0	11	17	21	0	0
06979159af82ede17f0402d18b78e6a1	Bacteria	Actinobacteria	Thermoleophilia	Solirubrobacterales	unclassified_family	unclassified_genus	unclassified_genus unclassified_species	11	0	0	0	0	0	0	0	0	0	0	0	0	0	0	0
06b1801aa82d94c2ffe9066fda61df43	Bacteria	Proteobacteria	Alphaproteobacteria	Caulobacterales	Caulobacteraceae	Phenylobacterium	Phenylobacterium unclassified_species	12	0	0	0	0	0	0	0	0	0	0	0	0	0	0	0
06b928d1053d52d738e96a2db98e8f9d	Bacteria	NA	NA	NA	NA	NA	NA	0	0	0	0	0	0	0	0	0	76	0	0	0	0	0	0
06bfa9d614bf86dbeb054c856af4995f	Bacteria	unclassified_phylum	unclassified_class	unclassified_order	unclassified_family	unclassified_genus	unclassified_genus unclassified_species	0	0	0	0	0	0	0	0	0	0	0	4	0	0	0	0
06cf79d43f3d5d3dc752486a175e4c18	Bacteria	NA	NA	NA	NA	NA	NA	0	3	0	0	0	0	0	0	0	0	0	0	0	0	0	0
06d699f3e077ce41f8854c486bc225e0	Bacteria	Firmicutes	Clostridia	Clostridiales	Lachnospiraceae	Blautia	Blautia unclassified_species	0	0	0	10	0	0	0	0	9	0	0	0	0	0	0	0
06f1d0b3a0ad8f1d6a52fa7686b9243f	Bacteria	NA	NA	NA	NA	NA	NA	0	0	0	0	0	0	0	0	0	0	0	0	0	332	0	0
070dfb5108134a84760c3ad1622b730d	Bacteria	Actinobacteria	Thermoleophilia	Solirubrobacterales	Conexibacteraceae	unclassified_genus	unclassified_genus unclassified_species	0	13	0	0	0	0	0	0	0	0	0	0	0	0	0	0
07188541f4cc277f8dc37c79eb795a4e	Bacteria	Proteobacteria	Deltaproteobacteria	Syntrophobacterales	Syntrophobacteraceae	unclassified_genus	unclassified_genus unclassified_species	0	0	0	4	0	0	0	0	0	0	0	0	0	0	0	0
071aad88c004db97b9abd0e2b0305d67	Bacteria	Acidobacteria	[Chloracidobacteria]	RB41	unclassified_family	unclassified_genus	unclassified_genus unclassified_species	8	0	0	0	0	0	0	0	0	0	0	0	0	0	0	0
0752044b36666d9e31c17dcda2d6f8b5	Bacteria	Proteobacteria	Alphaproteobacteria	Rhizobiales	unclassified_family	unclassified_genus	unclassified_genus unclassified_species	0	0	0	11	0	0	0	0	0	0	0	0	0	0	0	0
075bb92b918fd1b19a87d520d6105f26	Bacteria	Gemmatimonadetes	Gemmatimonadetes	C114	unclassified_family	unclassified_genus	unclassified_genus unclassified_species	0	0	0	1	0	0	0	0	0	0	0	0	0	0	0	0
0765549a026ddcdc34302d6d9a14b07d	Bacteria	Bacteroidetes	[Saprospirae]	[Saprospirales]	Chitinophagaceae	NA	NA	5	14	0	0	0	0	0	0	0	0	0	0	0	0	0	0
078022d2f219a6e7017c38be63cc5dfa	Archaea	Crenarchaeota	Thaumarchaeota	Nitrososphaerales	Nitrososphaeraceae	Candidatus Nitrososphaera	Candidatus Nitrososphaera gargensis	0	0	0	0	0	0	0	0	0	0	0	4	0	0	0	0
079a452217a3595b424d5d6e4651a789	Bacteria	Actinobacteria	Thermoleophilia	Solirubrobacterales	unclassified_family	unclassified_genus	unclassified_genus unclassified_species	0	0	0	0	0	0	0	0	0	0	0	0	0	3	0	0
079f90355877ad1372b43fa6abd0af06	Bacteria	WPS-2	unclassified_class	unclassified_order	unclassified_family	unclassified_genus	unclassified_genus unclassified_species	0	0	0	0	0	0	0	0	0	0	0	5	0	0	0	0
07a4deb6b92d7f551d3d84e298c7fd5e	Bacteria	Proteobacteria	Gammaproteobacteria	NA	NA	NA	NA	0	0	0	10	0	0	0	0	0	0	0	0	0	0	0	0
07a66deec1ec4d78173989ba69bbdfc0	Bacteria	Firmicutes	Clostridia	Clostridiales	[Mogibacteriaceae]	unclassified_genus	unclassified_genus unclassified_species	0	0	0	4	0	0	0	0	0	0	0	0	0	0	0	0
07ac4e5f43c3bad3fb0fd270af9a0ec0	Bacteria	NA	NA	NA	NA	NA	NA	0	0	0	0	0	0	0	0	0	0	0	2	0	0	0	0
07adfafafb6517cde378080e53c01f94	Bacteria	WS3	PRR-12	Sediment-1	unclassified_family	unclassified_genus	unclassified_genus unclassified_species	7	0	0	0	0	0	0	0	0	3	0	0	0	0	0	0
07b44d4d72ef37c5bf78edc80b6d54f5	Bacteria	Firmicutes	Bacilli	Bacillales	Bacillaceae	Gracilibacillus	Gracilibacillus halotolerans	0	0	0	2	0	0	0	0	0	0	0	0	0	0	0	0
07b632bdd1217f0ff1d028150bac5560	Bacteria	Chloroflexi	C0119	unclassified_order	unclassified_family	unclassified_genus	unclassified_genus unclassified_species	0	0	0	0	0	0	0	0	0	0	0	0	12	0	0	0
07b9ad8c6298d0966d9a9a460b5bd54e	Bacteria	Actinobacteria	Thermoleophilia	Gaiellales	Gaiellaceae	unclassified_genus	unclassified_genus unclassified_species	113	92	0	0	0	0	0	0	0	23	0	0	0	29	0	0
07bb8e8488d50dcb5ad7bd5d5c22b0c0	Bacteria	Chloroflexi	Gitt-GS-136	unclassified_order	unclassified_family	unclassified_genus	unclassified_genus unclassified_species	0	0	0	4	0	0	0	0	0	0	0	0	0	0	0	0
07c48a9978594fc8d62bde08cc002da1	Bacteria	Proteobacteria	Alphaproteobacteria	Sphingomonadales	Sphingomonadaceae	unclassified_genus	unclassified_genus unclassified_species	36	29	0	69	0	0	0	0	0	0	0	0	0	0	0	0
07cacfca5af36ae373273ef9172903d3	Bacteria	Actinobacteria	Actinobacteria	Actinomycetales	Micromonosporaceae	NA	NA	78	137	0	15	0	0	0	0	0	14	0	0	0	12	0	0
07d6f81de5b33da07d551ebc24236bcb	Bacteria	Bacteroidetes	[Saprospirae]	[Saprospirales]	Chitinophagaceae	Chitinophaga	Chitinophaga unclassified_species	10	12	0	0	0	0	0	0	0	0	0	0	0	0	0	0
07e06e4452eb8b1727c02b9beebcc20d	Bacteria	Actinobacteria	Actinobacteria	Actinomycetales	Frankiaceae	unclassified_genus	unclassified_genus unclassified_species	10	0	0	0	0	0	0	0	0	0	0	0	0	0	0	0
07eb50392c377ce4913083d0f679a327	Bacteria	Proteobacteria	Gammaproteobacteria	[Marinicellales]	[Marinicellaceae]	unclassified_genus	unclassified_genus unclassified_species	0	0	0	4	0	0	0	0	0	0	0	0	0	0	0	0
07f5f7a6f28ef3e6ad18241ab20467a9	Bacteria	Firmicutes	Clostridia	Clostridiales	Lachnospiraceae	unclassified_genus	unclassified_genus unclassified_species	10	0	0	0	0	0	0	0	0	0	0	0	0	5	0	0
0817a92dccbc701c81892ee23feacb90	Bacteria	NA	NA	NA	NA	NA	NA	0	0	0	0	91	0	0	0	0	0	0	0	0	0	0	0
0817cced0c6c0bb4b7ca682e948abb5c	Bacteria	Chloroflexi	Anaerolineae	SBR1031	A4b	unclassified_genus	unclassified_genus unclassified_species	0	0	0	5	0	0	0	0	0	0	0	0	0	0	0	0
08191db9bc8dc1660945aff0f1ec5788	Bacteria	Verrucomicrobia	[Pedosphaerae]	[Pedosphaerales]	OPB35	unclassified_genus	unclassified_genus unclassified_species	0	0	0	2	0	0	0	0	0	0	0	0	0	0	0	0
082dc904e69b065a63fb8350191481e0	Bacteria	Firmicutes	Erysipelotrichi	Erysipelotrichales	Erysipelotrichaceae	Allobaculum	Allobaculum unclassified_species	0	0	0	0	0	0	0	0	0	0	0	6	8	0	0	0
083298c4fe569664d8a40a93834fe095	Bacteria	NA	NA	NA	NA	NA	NA	0	0	0	0	0	0	0	0	0	0	0	13	6	0	0	0
0862373dd90cda793b85d3dbb6faac0a	Bacteria	Actinobacteria	Actinobacteria	Actinomycetales	Pseudonocardiaceae	Pseudonocardia	Pseudonocardia unclassified_species	0	20	0	0	0	0	0	0	0	0	0	0	0	0	0	0
08682d86f4bf2772b9a8eb197b942a87	Bacteria	Firmicutes	Clostridia	Clostridiales	Ruminococcaceae	unclassified_genus	unclassified_genus unclassified_species	8	0	0	0	0	0	0	0	0	0	0	0	0	0	0	0
087270fc18012a6257515cc0fedbef02	Bacteria	Verrucomicrobia	[Spartobacteria]	[Chthoniobacterales]	[Chthoniobacteraceae]	Candidatus Xiphinematobacter	Candidatus Xiphinematobacter unclassified_species	0	0	0	0	0	0	0	0	0	0	0	0	18	21	0	0
087f17249879695d2ee4fa3209fd359b	Bacteria	Proteobacteria	Alphaproteobacteria	Rhodospirillales	Rhodospirillaceae	unclassified_genus	unclassified_genus unclassified_species	0	0	0	0	0	0	0	0	0	0	0	0	14	0	0	0
088952b149788fe2ae6278aa9f820563	Bacteria	Actinobacteria	MB-A2-108	0319-7L14	unclassified_family	unclassified_genus	unclassified_genus unclassified_species	0	0	0	0	0	0	0	0	0	10	0	0	0	0	0	0
089fed9237cc965a4b72c2acc7e51a56	Bacteria	Planctomycetes	Phycisphaerae	WD2101	unclassified_family	unclassified_genus	unclassified_genus unclassified_species	14	17	0	0	0	0	0	0	0	0	0	0	0	0	0	0
08aa52b68e56297cba05ae04d837cfd6	Bacteria	Acidobacteria	Solibacteres	Solibacterales	Solibacteraceae	Candidatus Solibacter	Candidatus Solibacter unclassified_species	5	0	0	0	0	0	0	0	0	0	0	0	0	0	0	0
08c5e70baac838bf185dde807b1adb37	Bacteria	Acidobacteria	Solibacteres	Solibacterales	Solibacteraceae	Candidatus Solibacter	Candidatus Solibacter unclassified_species	23	0	0	0	0	0	0	0	0	0	0	0	0	25	0	0
08d65cb70dfdc60e9aff77e99a7d4254	Bacteria	Proteobacteria	Gammaproteobacteria	Pseudomonadales	Pseudomonadaceae	Pseudomonas	NA	0	0	0	15	0	0	0	0	0	0	0	48	0	0	0	0
08ef8b9fb808dab5989c06073aac4b96	Bacteria	Bacteroidetes	Cytophagia	Cytophagales	Cytophagaceae	Adhaeribacter	Adhaeribacter unclassified_species	0	13	0	0	0	0	0	0	0	0	0	0	0	0	0	0
08fc5a250d8fd1d6d5047baddc57604a	Bacteria	NA	NA	NA	NA	NA	NA	373	0	0	0	0	0	0	0	0	209	0	0	0	0	0	0
090166e1c01a44b442b24c528e9f227b	Bacteria	Firmicutes	Bacilli	Bacillales	Paenibacillaceae	Thermobacillus	NA	0	0	0	4	0	0	0	0	0	0	0	0	0	0	0	0
0901814a2606e212b133669f31f91eff	Bacteria	Firmicutes	Clostridia	Clostridiales	Ruminococcaceae	unclassified_genus	unclassified_genus unclassified_species	0	0	0	0	0	0	0	0	0	0	0	0	0	0	5	0
0917f10a3e4fff88b36e639e763e5249	Bacteria	Proteobacteria	Alphaproteobacteria	Rhodospirillales	Acetobacteraceae	unclassified_genus	unclassified_genus unclassified_species	0	0	0	0	0	0	0	0	0	0	0	40	0	0	0	0
091a75c299ff7b0312d45e326b4de057	Bacteria	NA	NA	NA	NA	NA	NA	0	0	0	0	0	0	0	0	0	0	0	0	0	160	0	0
0937a6423889decdd4a7b5ee91b98e9b	Bacteria	Proteobacteria	Gammaproteobacteria	Legionellales	Coxiellaceae	Aquicella	Aquicella unclassified_species	0	0	0	0	0	3	0	0	0	0	0	0	0	0	0	0
093ad5897f5b9e52169808cd85d44757	Bacteria	Proteobacteria	Betaproteobacteria	Burkholderiales	Oxalobacteraceae	Massilia	NA	51	0	0	0	0	0	0	0	0	23	0	0	0	0	0	0
09494e4115beb4bfc8a414e5b589f9b0	Archaea	Crenarchaeota	Thaumarchaeota	Cenarchaeales	SAGMA-X	unclassified_genus	unclassified_genus unclassified_species	0	0	3	0	0	0	0	0	0	0	0	0	0	0	0	0
094d74e3626f039c5e3334dec1363b3a	Bacteria	AD3	ABS-6	unclassified_order	unclassified_family	unclassified_genus	unclassified_genus unclassified_species	0	0	0	10	0	0	0	0	0	0	0	0	0	0	0	0
0961bf15d20944d88194c5fef6abdf36	Bacteria	Proteobacteria	Alphaproteobacteria	Rhizobiales	Hyphomicrobiaceae	unclassified_genus	unclassified_genus unclassified_species	0	44	0	0	0	14	0	0	0	0	0	0	0	0	0	0
0983c4d5a551df7cbdfa5c6548e419c0	Bacteria	Proteobacteria	Alphaproteobacteria	Sphingomonadales	Sphingomonadaceae	Novosphingobium	Novosphingobium naphthalenivorans	0	0	0	7	0	0	0	0	0	0	0	0	0	0	0	0
09845b248fbab48b6c435e2a2f6b6cd8	Bacteria	Bacteroidetes	Cytophagia	Cytophagales	Cytophagaceae	Adhaeribacter	Adhaeribacter unclassified_species	0	0	0	6	0	0	0	0	0	0	0	0	0	0	0	0
0987ef95b990e4e9d17a068546efff9a	Bacteria	Bacteroidetes	[Saprospirae]	[Saprospirales]	Chitinophagaceae	Segetibacter	Segetibacter unclassified_species	0	8	0	0	0	0	0	0	0	0	0	0	0	0	0	0
0989e3483492f7cabb9a1ff96e3312ea	Bacteria	NA	NA	NA	NA	NA	NA	0	0	0	0	0	0	0	0	0	0	0	1	0	0	0	0
098fee5cc66db7265133333fcef671ca	Bacteria	Proteobacteria	Deltaproteobacteria	Myxococcales	unclassified_family	unclassified_genus	unclassified_genus unclassified_species	0	0	0	0	0	2	0	0	0	0	0	0	0	0	0	0
0993fc3e764bc8f9c90f71d44ec5c2cb	Bacteria	Acidobacteria	Acidobacteriia	Acidobacteriales	Acidobacteriaceae	Granulicella	NA	0	0	0	0	0	0	0	0	0	0	0	0	8	10	0	0
099780bcaaba0f3eda4dcb2536401bbc	Bacteria	NA	NA	NA	NA	NA	NA	149	0	0	0	0	0	0	0	0	0	0	0	0	0	0	0
09a176df59278411eb4ee14a17c2fdd4	Bacteria	Actinobacteria	Thermoleophilia	Solirubrobacterales	unclassified_family	unclassified_genus	unclassified_genus unclassified_species	0	0	0	114	0	0	0	0	19	43	25	0	0	0	0	0
09b199d3b146de31a7f8b5299fe39ea3	Bacteria	Proteobacteria	Alphaproteobacteria	Rhizobiales	Bradyrhizobiaceae	Bradyrhizobium	Bradyrhizobium unclassified_species	47	31	0	0	0	0	0	0	0	0	0	0	0	0	0	0
09c89bfc04a7d069813e105102de681b	Bacteria	Proteobacteria	Gammaproteobacteria	Legionellales	Coxiellaceae	unclassified_genus	unclassified_genus unclassified_species	10	0	0	0	0	0	0	0	0	5	0	0	0	12	0	0
09cca69a5c6f961d179ecb97572e436e	Bacteria	Proteobacteria	Betaproteobacteria	Burkholderiales	Comamonadaceae	NA	NA	0	0	0	13	0	0	0	0	0	0	0	0	0	0	0	0
09d38a6f1ed449c4bd94cebcf2ae1950	Bacteria	Planctomycetes	Planctomycetia	Gemmatales	Gemmataceae	unclassified_genus	unclassified_genus unclassified_species	0	4	0	0	0	0	0	0	0	0	0	0	0	0	0	0
09e06fbe7b3c60ccc093ee188c3d780f	Bacteria	Chloroflexi	Anaerolineae	SBR1031	A4b	unclassified_genus	unclassified_genus unclassified_species	6	0	0	0	0	0	0	0	0	0	0	0	0	2	0	0
09e95e1dac1ff70711b5d425e27fe9ab	Bacteria	Acidobacteria	Acidobacteriia	Acidobacteriales	Acidobacteriaceae	unclassified_genus	unclassified_genus unclassified_species	28	0	0	0	0	0	0	0	0	0	0	0	0	8	0	0
09ec8f4ece3672667ba948b58ef410f7	Bacteria	unclassified_phylum	unclassified_class	unclassified_order	unclassified_family	unclassified_genus	unclassified_genus unclassified_species	0	0	0	0	0	0	0	4	0	0	0	0	0	0	0	0
09ef68ebc96c4ac58e78bd9d5b109c48	Bacteria	Proteobacteria	Gammaproteobacteria	Xanthomonadales	Xanthomonadaceae	Luteibacter	Luteibacter rhizovicinus	130	146	0	38	0	0	0	0	0	49	0	0	0	59	0	0
09f2a79bc2ef9e260d4d593e673d59c6	Bacteria	Proteobacteria	Gammaproteobacteria	Xanthomonadales	Xanthomonadaceae	Lysobacter	Lysobacter unclassified_species	0	0	0	0	0	0	0	0	0	0	0	13	0	0	0	0
09f4325edddb185bd45a2dd799106ba0	Bacteria	Acidobacteria	Solibacteres	Solibacterales	unclassified_family	unclassified_genus	unclassified_genus unclassified_species	0	0	0	0	0	0	0	0	0	0	0	7	0	0	0	0
0a17af1dde9df22c31cc14b5625aa18d	Bacteria	Proteobacteria	Deltaproteobacteria	unclassified_order	unclassified_family	unclassified_genus	unclassified_genus unclassified_species	0	0	0	0	0	0	0	2	0	0	0	0	0	0	0	0
0a63b0ec8250894fea2c7e7e2c803f19	Bacteria	Proteobacteria	Alphaproteobacteria	Rhodospirillales	Rhodospirillaceae	unclassified_genus	unclassified_genus unclassified_species	0	0	0	4	0	0	0	0	0	0	0	0	0	0	0	0
0a6427712694a08084918c15cfc8d863	Bacteria	Proteobacteria	Gammaproteobacteria	Xanthomonadales	Sinobacteraceae	unclassified_genus	unclassified_genus unclassified_species	0	32	0	0	0	0	0	0	0	0	0	0	0	0	0	0
0a6519ea5705ce685960ce691a46c929	Bacteria	Proteobacteria	Gammaproteobacteria	Xanthomonadales	Sinobacteraceae	unclassified_genus	unclassified_genus unclassified_species	0	0	0	22	0	0	0	0	0	0	0	0	0	0	0	0
0a7148deb3a74557d4d55f79b730a294	Bacteria	NA	NA	NA	NA	NA	NA	0	0	0	16	0	0	0	0	0	0	0	0	0	0	0	0
0a936949bc5e69880ebe01f536496ec9	Bacteria	Firmicutes	Bacilli	Lactobacillales	Enterococcaceae	NA	NA	0	0	0	0	0	0	0	0	16	0	0	26	36	20	0	0
0aa187a4b1b46a5efd83c220c70a0395	Bacteria	NA	NA	NA	NA	NA	NA	0	0	0	0	0	0	0	0	0	0	0	3	0	0	0	0
0aaa7dddd2ba2e221e47ff81cdadce34	Bacteria	Proteobacteria	Betaproteobacteria	SC-I-84	unclassified_family	unclassified_genus	unclassified_genus unclassified_species	0	0	0	0	0	0	0	0	0	0	0	18	22	9	0	0
0ab78a0459b25ee03d99fee4a5ea33aa	Bacteria	Proteobacteria	Betaproteobacteria	Burkholderiales	Oxalobacteraceae	Massilia	NA	97	124	0	62	0	0	0	0	0	0	0	0	0	57	0	0
0ac56269036e1e7f1cf4c2cdf3573117	Bacteria	Actinobacteria	Actinobacteria	Actinomycetales	Frankiaceae	unclassified_genus	unclassified_genus unclassified_species	0	0	0	0	0	0	0	0	0	0	0	28	0	0	0	0
0acdd0540690dfff42cc5df9b502fbb9	Bacteria	Proteobacteria	Deltaproteobacteria	Myxococcales	unclassified_family	unclassified_genus	unclassified_genus unclassified_species	0	0	0	6	0	0	0	0	0	0	0	0	0	0	0	0
0ad2a24f6749bfcb5dd80c75596867d3	Bacteria	NA	NA	NA	NA	NA	NA	0	0	0	0	0	0	0	0	0	0	0	9	0	0	0	0
0afedf8d9eb536eb2de2c89311564c63	Bacteria	Proteobacteria	Alphaproteobacteria	Rhodospirillales	Rhodospirillaceae	unclassified_genus	unclassified_genus unclassified_species	15	28	0	26	0	0	0	0	0	0	0	0	0	0	0	0
0b09e3bbdc3e373ed480fac1d99153c6	Bacteria	Bacteroidetes	Bacteroidia	Bacteroidales	S24-7	unclassified_genus	unclassified_genus unclassified_species	0	0	0	0	0	0	0	0	0	0	0	4	0	0	0	0
0b27f5292219f3ee15da4f756cff492d	Bacteria	Firmicutes	Clostridia	Clostridiales	Clostridiaceae	Clostridium	NA	0	0	0	7	0	0	0	0	0	0	0	0	0	0	0	0
0b28ed32ce58773308cccfeda8ad3d89	Bacteria	Proteobacteria	Gammaproteobacteria	Pseudomonadales	Moraxellaceae	Acinetobacter	Acinetobacter rhizosphaerae	26	0	0	19	0	0	0	0	16	18	0	66	0	16	0	25
0b3433cea7afdc7b0e4e5a1cd11a2250	Bacteria	Proteobacteria	Betaproteobacteria	unclassified_order	unclassified_family	unclassified_genus	unclassified_genus unclassified_species	0	0	0	0	5	0	0	0	0	0	0	0	0	0	0	0
0b455ffe6e9d5657c137ce6b569071db	Bacteria	Proteobacteria	Betaproteobacteria	Burkholderiales	Oxalobacteraceae	Oxalobacter	Oxalobacter formigenes	4	0	0	18	0	0	0	0	0	0	0	0	0	0	0	0
0b4db8d70f0eab7828cb379273af38ed	Bacteria	Planctomycetes	Planctomycetia	Gemmatales	Isosphaeraceae	unclassified_genus	unclassified_genus unclassified_species	10	0	0	0	0	0	0	0	0	0	0	0	0	0	0	0
0b56392cddef1f7c36a6d060f0ee53c8	Bacteria	Acidobacteria	Acidobacteriia	Acidobacteriales	Acidobacteriaceae	unclassified_genus	unclassified_genus unclassified_species	0	0	6	0	0	0	0	0	0	0	0	0	0	0	0	0
0b56cb7a23e838df04df6a1e19a405d1	Bacteria	Verrucomicrobia	[Pedosphaerae]	[Pedosphaerales]	Ellin517	unclassified_genus	unclassified_genus unclassified_species	0	13	0	0	0	0	0	0	0	0	0	0	0	0	0	0
0b6685b04e7f4535b32401b580fca07c	Bacteria	Proteobacteria	Alphaproteobacteria	Rhodobacterales	Rhodobacteraceae	Ruegeria	Ruegeria lacuscaerulensis	0	0	0	12	0	0	0	0	0	0	0	0	0	0	0	0
0b74a1e058c76a67133b10b12f9442d3	Bacteria	Planctomycetes	Planctomycetia	Gemmatales	Gemmataceae	Gemmata	Gemmata unclassified_species	0	0	0	2	0	0	0	0	0	0	0	0	0	0	0	0
0b8183c77c122c6ddfd7a200eabe53a0	Bacteria	Proteobacteria	Deltaproteobacteria	[Entotheonellales]	[Entotheonellaceae]	unclassified_genus	unclassified_genus unclassified_species	0	24	0	0	0	0	0	0	0	0	0	0	0	0	0	0
0b851bebabb53ad2fd6abbd47d0e7c76	Bacteria	Acidobacteria	OS-K	unclassified_order	unclassified_family	unclassified_genus	unclassified_genus unclassified_species	0	0	0	5	0	0	0	0	0	0	0	0	0	0	0	0
0b9bad1ea2e1636d370329b038ec8a08	Bacteria	Proteobacteria	Betaproteobacteria	SC-I-84	unclassified_family	unclassified_genus	unclassified_genus unclassified_species	30	44	0	0	0	0	0	0	0	0	0	0	0	0	0	0
0b9ecedbc28317b3f2fe33506cff5fd1	Bacteria	NA	NA	NA	NA	NA	NA	0	0	0	0	0	0	0	491	0	0	0	0	0	0	0	0
0ba225a86821e053565e7d8c85a5794e	Bacteria	Chloroflexi	Anaerolineae	GCA004	unclassified_family	unclassified_genus	unclassified_genus unclassified_species	0	0	0	0	0	0	0	0	0	0	0	2	0	0	0	0
0bb76391f665f19cd59258584de9f65e	Bacteria	Acidobacteria	[Chloracidobacteria]	RB41	unclassified_family	unclassified_genus	unclassified_genus unclassified_species	0	0	0	0	0	0	0	0	0	0	0	0	0	13	0	0
0bb89a21118f3ca01a1fe7a2c567a4cb	Bacteria	Actinobacteria	Thermoleophilia	Solirubrobacterales	Solirubrobacteraceae	unclassified_genus	unclassified_genus unclassified_species	47	25	0	0	0	0	0	0	0	0	0	0	0	0	0	0
0bd6ac0b880977e338225fa6341c9a78	Bacteria	NA	NA	NA	NA	NA	NA	0	0	0	0	0	0	1189	0	0	0	0	0	0	0	0	0
0bd6b8d988ef5e0d147d4e750ca13b40	Bacteria	NA	NA	NA	NA	NA	NA	0	0	0	0	0	0	0	0	0	0	8	0	0	0	0	0
0be7d61ce505aca0d76156c710bd4a56	Bacteria	Firmicutes	Bacilli	Lactobacillales	Leuconostocaceae	Weissella	Weissella unclassified_species	0	0	0	32	0	0	0	0	0	0	0	0	0	0	0	0
0beace39c9a575ca0e144bb9c549d61f	Bacteria	NA	NA	NA	NA	NA	NA	0	0	0	0	0	0	0	0	0	0	0	72	0	0	0	0
0bfc281a58e4db213477f47aae6b9ea9	Bacteria	Proteobacteria	Alphaproteobacteria	Caulobacterales	Caulobacteraceae	Caulobacter	Caulobacter henricii	0	15	0	0	0	0	0	0	0	0	0	0	0	0	0	0
0c03c5c05d70cd014e25f5e641df302a	Bacteria	Actinobacteria	Acidimicrobiia	Acidimicrobiales	EB1017	unclassified_genus	unclassified_genus unclassified_species	0	0	0	0	0	0	0	0	0	0	0	14	0	0	0	0
0c0b09205c037e79dfa555e323435ea4	Bacteria	Gemmatimonadetes	Gemm-5	unclassified_order	unclassified_family	unclassified_genus	unclassified_genus unclassified_species	0	0	0	3	0	0	0	0	0	0	0	0	0	0	0	0
0c11300e925db8588943c5f9a84c0bbf	Bacteria	Chloroflexi	Ktedonobacteria	JG30-KF-AS9	unclassified_family	unclassified_genus	unclassified_genus unclassified_species	0	0	0	3	0	0	0	0	0	0	0	0	0	0	0	0
0c13b37e0664d19499af769f7b9fd082	Bacteria	Chloroflexi	S085	unclassified_order	unclassified_family	unclassified_genus	unclassified_genus unclassified_species	7	0	0	0	0	0	0	0	0	0	0	0	0	0	0	0
0c1edf0635a0989723e04649aba1931f	Bacteria	Gemmatimonadetes	Gemm-1	unclassified_order	unclassified_family	unclassified_genus	unclassified_genus unclassified_species	0	37	0	0	0	0	0	0	0	0	0	0	0	0	0	0
0c358590fb5316d71fc5c89102d3f5f5	Bacteria	Proteobacteria	Gammaproteobacteria	Xanthomonadales	Sinobacteraceae	unclassified_genus	unclassified_genus unclassified_species	0	0	0	7	0	0	0	0	0	0	0	0	0	0	0	0
0c3a1278e3de5bf1e5ac9f35cd70c088	Bacteria	Proteobacteria	Gammaproteobacteria	Legionellales	NA	NA	NA	5	0	0	0	0	0	0	0	0	6	0	0	0	6	0	0
0c4847f11600c5b3793c860a6183a6e3	Bacteria	Acidobacteria	Acidobacteria-6	iii1-15	unclassified_family	unclassified_genus	unclassified_genus unclassified_species	0	0	0	0	0	0	0	0	0	0	0	6	0	0	0	0
0c501e16e873dbf6510ec2d6496a2f5c	Bacteria	Actinobacteria	Actinobacteria	Actinomycetales	Pseudonocardiaceae	Amycolatopsis	Amycolatopsis unclassified_species	0	55	0	0	0	0	0	0	0	0	0	0	0	0	0	0
0c52f8b6f4299989883004e7c7f2d8ee	Bacteria	NA	NA	NA	NA	NA	NA	0	0	0	6	0	0	0	0	0	0	0	0	0	0	0	0
0c676594f985cfaa500a204adab928a7	Bacteria	Actinobacteria	Actinobacteria	Actinomycetales	Micromonosporaceae	Virgisporangium	Virgisporangium ochraceum	0	11	0	0	0	0	0	0	0	0	0	0	0	0	0	0
0c720050c055c03eec51980c55e82026	Bacteria	Actinobacteria	Actinobacteria	Actinomycetales	Pseudonocardiaceae	Pseudonocardia	Pseudonocardia halophobica	0	19	0	0	0	0	0	0	0	0	0	0	0	0	0	0
0c8886beff4499dfe6027a56e4e9d749	Bacteria	Firmicutes	Clostridia	Clostridiales	unclassified_family	unclassified_genus	unclassified_genus unclassified_species	0	0	0	6	0	0	0	0	0	0	0	0	0	0	0	7
0c94c9a4dbeca800695451c62809999b	Bacteria	Armatimonadetes	0319-6E2	unclassified_order	unclassified_family	unclassified_genus	unclassified_genus unclassified_species	0	0	0	4	0	0	0	0	0	0	0	0	0	0	0	0
0ca39d8a4d699ec71132ba3770e9d6b0	Bacteria	Proteobacteria	Gammaproteobacteria	unclassified_order	unclassified_family	unclassified_genus	unclassified_genus unclassified_species	0	0	0	0	0	0	0	0	0	0	0	5	0	0	0	0
0cabb9426fa99e10d06f7adba20e5b6e	Bacteria	Chloroflexi	Ellin6529	unclassified_order	unclassified_family	unclassified_genus	unclassified_genus unclassified_species	0	0	0	0	0	0	0	0	0	0	0	5	0	0	0	0
0cc22b7d9b87727e4d689a02f7b58eb5	Bacteria	Planctomycetes	Planctomycetia	Gemmatales	Isosphaeraceae	unclassified_genus	unclassified_genus unclassified_species	20	0	0	0	0	0	0	0	0	0	0	0	0	0	0	0
0cc496db5e8e5a2f28b30ea4b6723933	Bacteria	Chlorobi	NA	NA	NA	NA	NA	6	0	0	0	0	0	0	0	0	0	0	0	0	0	0	0
0cc58170631e9c5d1be28853691eca2d	Bacteria	Firmicutes	Bacilli	Bacillales	Paenibacillaceae	unclassified_genus	unclassified_genus unclassified_species	0	0	0	8	0	0	0	0	0	0	0	0	0	0	0	0
0ccffa56b59e31e0ce0ef8e544f66a1d	Bacteria	Actinobacteria	Actinobacteria	Actinomycetales	Streptomycetaceae	Streptomyces	NA	0	0	0	0	0	0	0	9	0	0	0	0	0	0	0	0
0ce5051f652d43034579312679c08c60	Bacteria	Chloroflexi	TK10	AKYG885	5B-12	unclassified_genus	unclassified_genus unclassified_species	7	0	0	0	0	0	0	0	0	0	0	0	0	0	0	0
0cf3dcb3a7544e62e60a2e51e5e11d4f	Bacteria	Bacteroidetes	Cytophagia	Cytophagales	Cytophagaceae	unclassified_genus	unclassified_genus unclassified_species	0	0	5	76	5	0	0	0	6	13	7	28	0	0	0	0
0cfc2a6580cb0fd91a963414003211ad	Bacteria	Firmicutes	Clostridia	Clostridiales	unclassified_family	unclassified_genus	unclassified_genus unclassified_species	0	0	0	0	0	0	9	3	0	0	0	0	0	0	0	0
0d0fb91d2ad8fc082ca8f1703a0b1208	Bacteria	Chloroflexi	Dehalococcoidetes	Dehalococcoidales	unclassified_family	unclassified_genus	unclassified_genus unclassified_species	0	0	0	2	0	0	0	0	0	0	0	0	0	0	0	0
0d24645d402a00f6f377b5b19c04dc81	Bacteria	Proteobacteria	Alphaproteobacteria	Ellin329	unclassified_family	unclassified_genus	unclassified_genus unclassified_species	0	0	0	0	0	0	0	0	0	0	0	0	10	9	0	0
0d28fe21baf041afaa1cbec075f8d5c4	Bacteria	Chlamydiae	Chlamydiia	Chlamydiales	Parachlamydiaceae	NA	NA	0	0	3	0	0	0	0	0	0	0	0	0	0	0	0	0
0d29a433e089aa9cab09fc4dfd741ffd	Bacteria	Verrucomicrobia	[Spartobacteria]	[Chthoniobacterales]	[Chthoniobacteraceae]	Ellin506	Ellin506 unclassified_species	22	44	0	11	0	0	0	0	0	0	0	0	0	0	0	0
0d395f3101e6663be49d6e7da44d53d2	Bacteria	Firmicutes	Bacilli	Lactobacillales	Streptococcaceae	Lactococcus	Lactococcus unclassified_species	0	0	0	0	0	0	0	0	0	0	0	0	0	0	0	7
0d6be696931d834732beaef31855e854	Bacteria	Firmicutes	Clostridia	Clostridiales	Ruminococcaceae	Oscillospira	Oscillospira unclassified_species	6	0	0	0	0	0	0	0	0	0	0	0	0	5	0	6
0d879b765c8eb97fd40ca1f632b55327	Bacteria	Planctomycetes	BD7-11	unclassified_order	unclassified_family	unclassified_genus	unclassified_genus unclassified_species	0	0	0	0	0	0	0	0	0	0	0	7	0	0	0	0
0d9938643a69ef6a5d832f6e9ed2a63b	Bacteria	NA	NA	NA	NA	NA	NA	0	0	0	3	0	0	0	0	0	0	0	0	0	0	0	0
0dbd84d0a35406a71a29d2a024383fab	Bacteria	Proteobacteria	Alphaproteobacteria	Caulobacterales	Caulobacteraceae	unclassified_genus	unclassified_genus unclassified_species	37	43	0	19	0	0	0	0	0	15	0	0	0	34	0	0
0dc29764e50beb3662246a5450dbfb20	Bacteria	Proteobacteria	Deltaproteobacteria	unclassified_order	unclassified_family	unclassified_genus	unclassified_genus unclassified_species	0	0	0	3	0	0	0	0	0	0	0	0	0	0	0	0
0dcf6297c3b778c4d3225f90af1160e7	Bacteria	NA	NA	NA	NA	NA	NA	0	0	0	0	0	0	0	470	0	0	0	0	0	0	0	0
0dd39810d463738f815548ec6cfbbd89	Bacteria	Proteobacteria	Alphaproteobacteria	NA	NA	NA	NA	0	0	0	4	0	0	0	0	0	0	0	0	0	0	0	0
0dd6535bcc12eb24cba788de65075cd6	Bacteria	Planctomycetes	Planctomycetia	Gemmatales	Gemmataceae	unclassified_genus	unclassified_genus unclassified_species	0	19	0	0	0	0	0	0	0	0	0	0	0	0	0	0
0ddbf446e91d81ddd06342f6f96935d0	Bacteria	Proteobacteria	Deltaproteobacteria	Myxococcales	unclassified_family	unclassified_genus	unclassified_genus unclassified_species	4	0	0	0	0	0	0	0	0	0	0	0	0	0	0	0
0ddf80859d800bcab09bb66372635083	Bacteria	Bacteroidetes	Bacteroidia	Bacteroidales	Rikenellaceae	Rikenella	Rikenella unclassified_species	0	0	0	3	0	0	0	0	0	0	0	0	0	0	0	0
0de0855d03d327a9fec03ebaefd1c327	Bacteria	Proteobacteria	Gammaproteobacteria	NA	NA	NA	NA	0	0	0	3	0	0	0	0	0	0	0	0	0	0	0	0
0df047804b13472f34955d18b3d6e0c1	Bacteria	Gemmatimonadetes	Gemmatimonadetes	unclassified_order	unclassified_family	unclassified_genus	unclassified_genus unclassified_species	0	0	0	3	0	0	0	0	0	0	0	0	0	0	0	0
0df3498546ba0678803e195bb1c1a0e2	Bacteria	Gemmatimonadetes	Gemm-5	unclassified_order	unclassified_family	unclassified_genus	unclassified_genus unclassified_species	37	13	0	7	0	0	0	0	0	0	0	0	0	12	0	0
0e0caa8cfb0efe576b0359161b3b04eb	Bacteria	Proteobacteria	Alphaproteobacteria	unclassified_order	unclassified_family	unclassified_genus	unclassified_genus unclassified_species	0	0	0	3	0	0	0	0	0	0	0	0	0	0	0	0
0e0e956fd5284350e4290c073744ea66	Bacteria	Proteobacteria	Deltaproteobacteria	Syntrophobacterales	Syntrophobacteraceae	unclassified_genus	unclassified_genus unclassified_species	28	21	0	20	0	0	0	0	0	9	0	0	0	11	0	0
0e176447f1561a0745d4366b21173ae8	Bacteria	Acidobacteria	Acidobacteria-6	iii1-15	unclassified_family	unclassified_genus	unclassified_genus unclassified_species	0	0	0	44	0	0	0	0	0	0	0	0	0	0	0	0
0e3488695472161cab5d89d2b6629214	Bacteria	Actinobacteria	Thermoleophilia	Gaiellales	Gaiellaceae	unclassified_genus	unclassified_genus unclassified_species	16	0	0	0	0	0	0	0	0	0	0	0	0	10	0	0
0e352a07c9126e45a6f277d5f4eacae0	Bacteria	Actinobacteria	Thermoleophilia	Gaiellales	Gaiellaceae	unclassified_genus	unclassified_genus unclassified_species	31	21	0	0	0	0	0	0	0	12	0	0	0	0	0	0
0e7fc9c8b4aebba89ccf32e6ed1de17c	Bacteria	Proteobacteria	Gammaproteobacteria	Xanthomonadales	Xanthomonadaceae	Pseudoxanthomonas	NA	0	0	0	0	0	0	0	0	0	0	0	6	0	0	0	0
0e83246a812d0e788c5f61d3fd384a81	unclassified	NA	NA	NA	NA	NA	NA	0	0	0	0	0	0	0	3	0	0	0	0	0	0	0	0
0e9a26ee76f40a9db0434eb8eb243c90	Bacteria	Firmicutes	Bacilli	Bacillales	Staphylococcaceae	Staphylococcus	Staphylococcus sciuri	0	0	0	17	0	0	0	0	0	0	0	11	0	0	0	15
0eaa818df7bc52c78e31196ddfca96f2	Bacteria	Proteobacteria	Betaproteobacteria	MND1	unclassified_family	unclassified_genus	unclassified_genus unclassified_species	14	0	0	0	0	0	0	0	0	0	0	0	0	0	0	0
0eae83e6a922c55cc82668175cd254db	Bacteria	Proteobacteria	Gammaproteobacteria	Xanthomonadales	Xanthomonadaceae	Lysobacter	Lysobacter brunescens	0	0	0	0	0	25	0	0	0	0	0	0	0	0	0	0
0eb24b8230c805602bcba732493c5587	Bacteria	Acidobacteria	S035	unclassified_order	unclassified_family	unclassified_genus	unclassified_genus unclassified_species	14	12	0	0	0	0	0	0	0	0	0	0	0	8	0	0
0ebb4c2b1102e5a50e9c7e8a69a5e245	Bacteria	Acidobacteria	Acidobacteria-6	iii1-15	unclassified_family	unclassified_genus	unclassified_genus unclassified_species	15	0	0	0	0	0	0	0	0	0	0	0	0	0	0	0
0ebcfdaa363a3dadff97b7b8a8633116	Bacteria	Proteobacteria	Deltaproteobacteria	Myxococcales	unclassified_family	unclassified_genus	unclassified_genus unclassified_species	0	0	0	39	0	0	0	0	0	8	0	0	0	0	0	0
0ec1e89b9b242e5ff0b6e1a3c3337196	Bacteria	Chloroflexi	Ellin6529	unclassified_order	unclassified_family	unclassified_genus	unclassified_genus unclassified_species	0	0	0	0	0	0	0	0	0	0	0	0	0	0	6	0
0ecbca2780533f7c494eb187e815015f	Bacteria	Proteobacteria	Deltaproteobacteria	MIZ46	unclassified_family	unclassified_genus	unclassified_genus unclassified_species	12	3	0	0	0	0	0	0	0	5	0	0	0	6	0	0
0ed069f414297ef91abee37a1f08d0ce	Bacteria	Verrucomicrobia	[Pedosphaerae]	[Pedosphaerales]	NA	NA	NA	0	3	0	0	0	0	0	0	0	0	0	0	0	0	0	0
0ef9b84e8a54a81e44e84d18931c619c	Bacteria	Firmicutes	Clostridia	Clostridiales	unclassified_family	unclassified_genus	unclassified_genus unclassified_species	0	0	0	0	0	0	0	0	0	0	0	0	0	0	0	6
0f0c7d1a993618260381a1a2505bc66d	Bacteria	Firmicutes	Clostridia	Clostridiales	Gracilibacteraceae	Gracilibacter	Gracilibacter unclassified_species	0	0	0	7	0	0	0	0	0	0	0	0	0	0	0	0
0f213c4dbcbeb216d82c17ba8bb0e8d5	Bacteria	Chlamydiae	Chlamydiia	Chlamydiales	Parachlamydiaceae	Parachlamydia	Parachlamydia acanthamoebae	0	6	0	0	0	0	0	0	0	0	0	0	0	0	0	0
0f309b6af81f4252997252890170ed6e	Bacteria	Bacteroidetes	Cytophagia	Cytophagales	NA	NA	NA	0	0	0	0	0	0	0	0	0	0	0	0	0	0	0	2
0f3175e43e7052d1b0abf5ed80c45c3e	Bacteria	Proteobacteria	Alphaproteobacteria	Rhizobiales	unclassified_family	unclassified_genus	unclassified_genus unclassified_species	9	21	0	0	0	0	0	0	0	0	0	0	0	0	0	0
0f375e3c30c3eefcdc0ca135819b9a5e	Bacteria	Proteobacteria	Gammaproteobacteria	Xanthomonadales	Xanthomonadaceae	Lysobacter	NA	0	0	0	0	0	0	0	0	0	0	0	4	0	0	0	0
0f4091c7e542ad5439ac0cbe69a089d9	Bacteria	Proteobacteria	Gammaproteobacteria	unclassified_order	unclassified_family	unclassified_genus	unclassified_genus unclassified_species	0	0	0	0	0	0	0	0	0	0	0	6	0	0	0	0
0f447dfe976e2a821ecd8be6d8017bda	Bacteria	Proteobacteria	Gammaproteobacteria	Chromatiales	unclassified_family	unclassified_genus	unclassified_genus unclassified_species	0	0	0	5	0	0	0	0	0	0	0	0	0	0	0	0
0f5469759994c306dd274f996e4bc63f	Bacteria	Proteobacteria	Deltaproteobacteria	Myxococcales	Haliangiaceae	unclassified_genus	unclassified_genus unclassified_species	13	0	0	0	0	0	0	0	0	12	0	0	0	7	0	0
0f55cdf3bd80e22a96be082a98b808d7	Bacteria	Actinobacteria	Thermoleophilia	Gaiellales	Gaiellaceae	unclassified_genus	unclassified_genus unclassified_species	9	0	0	0	0	0	0	0	0	0	0	0	0	0	0	0
0f5b88acbb4701c5c48dd6821075d932	Bacteria	Verrucomicrobia	[Pedosphaerae]	[Pedosphaerales]	unclassified_family	unclassified_genus	unclassified_genus unclassified_species	0	0	0	4	0	0	0	0	0	0	0	0	0	0	0	0
0f6473594e603567a7450f544afb6c4b	Bacteria	Proteobacteria	Alphaproteobacteria	Sphingomonadales	Sphingomonadaceae	NA	NA	0	0	0	7	0	0	0	0	0	0	0	0	0	0	0	0
0f7247668767f7f85cc8a8441de49a50	Bacteria	Proteobacteria	Alphaproteobacteria	Sphingomonadales	Sphingomonadaceae	NA	NA	0	0	0	16	0	0	0	0	0	0	0	0	0	0	0	0
0f7f5ebd9408e276b9f905115667f2c8	Bacteria	Chloroflexi	Thermomicrobia	unclassified_order	unclassified_family	unclassified_genus	unclassified_genus unclassified_species	0	0	0	0	0	0	0	0	0	4	0	0	0	0	0	0
0fa075d0ed4939177c639cf98d65b3ca	Bacteria	Chloroflexi	Anaerolineae	GCA004	unclassified_family	unclassified_genus	unclassified_genus unclassified_species	0	0	0	3	0	0	0	0	0	0	0	0	0	0	0	0
0fa69fe99691a4cfd96fb4a0b7c4477f	Bacteria	Proteobacteria	Deltaproteobacteria	Myxococcales	unclassified_family	unclassified_genus	unclassified_genus unclassified_species	0	0	0	3	0	0	0	0	0	0	0	0	0	0	0	0
0fba8af1aff7c4bed11c2489c3c1dd36	Bacteria	NA	NA	NA	NA	NA	NA	0	0	0	0	0	51	0	0	0	0	0	0	0	0	0	0
0fbe9705dfbde70c4a7ee8873be6cd12	Bacteria	Proteobacteria	Alphaproteobacteria	Kiloniellales	unclassified_family	unclassified_genus	unclassified_genus unclassified_species	0	0	0	6	0	0	0	0	0	0	0	0	0	0	0	0
0ff8f2a590ab3aca06f94c0475b872b3	Bacteria	Proteobacteria	Gammaproteobacteria	NA	NA	NA	NA	0	11	0	0	0	0	0	0	0	0	0	0	0	0	0	0
1006a84d0ca986049036265488ad0b55	Bacteria	Actinobacteria	Actinobacteria	Actinomycetales	Geodermatophilaceae	NA	NA	0	0	0	0	0	0	0	0	0	0	0	12	0	0	0	0
10149c4f0323c9d046610934598b9808	Bacteria	Firmicutes	Bacilli	Bacillales	Paenibacillaceae	NA	NA	0	0	0	5	0	0	0	0	0	0	0	0	0	0	0	0
1025d1b5078482e66a4c688df6b97260	Bacteria	Proteobacteria	Alphaproteobacteria	Sphingomonadales	Erythrobacteraceae	Erythromicrobium	NA	0	0	0	0	0	0	0	0	0	0	0	0	0	0	0	7
1034112539fad33570fbfddb05cc095d	Bacteria	Firmicutes	Clostridia	Clostridiales	Lachnospiraceae	Roseburia	NA	0	0	0	0	0	0	0	0	0	0	0	30	0	0	0	0
1049149b1e92c0289402c63dc9e5408d	Bacteria	Gemmatimonadetes	Gemmatimonadetes	Ellin5290	unclassified_family	unclassified_genus	unclassified_genus unclassified_species	0	5	0	0	0	0	0	0	0	0	0	0	0	0	0	0
105676852c098a2ef1ac7859c2856a06	Bacteria	Firmicutes	Clostridia	Clostridiales	Lachnospiraceae	Coprococcus	Coprococcus eutactus	10	0	0	0	0	0	0	0	0	0	0	0	0	0	15	0
106fb200883d9c229e58939698b7b55c	Bacteria	Firmicutes	Erysipelotrichi	Erysipelotrichales	Erysipelotrichaceae	p-75-a5	p-75-a5 unclassified_species	10	5	0	7	5	0	0	0	0	0	0	0	0	0	0	0
107738dbd23c7ef1409594b4d2871425	Bacteria	Proteobacteria	Gammaproteobacteria	Xanthomonadales	Xanthomonadaceae	Dokdonella	Dokdonella unclassified_species	0	0	0	0	0	0	0	0	0	5	0	0	0	0	0	0
108c871dff2db346b664a1b5f1ca9db4	Bacteria	Gemmatimonadetes	Gemmatimonadetes	Gemmatimonadales	Ellin5301	unclassified_genus	unclassified_genus unclassified_species	0	5	0	0	0	0	0	0	0	0	0	0	0	0	0	0
10a97ade77a2ec29b3e09a88a80471d4	Bacteria	Proteobacteria	Gammaproteobacteria	Pseudomonadales	Pseudomonadaceae	NA	NA	0	0	0	7	0	0	0	0	0	0	0	0	0	0	0	0
1100a23b8119ecd449bd447862d5e174	Bacteria	NA	NA	NA	NA	NA	NA	158	12	60	303	8	72	17	21	34	67	22	35	0	30	0	16
1113991be1bde59f5a320866cce5e2cf	Bacteria	Proteobacteria	Alphaproteobacteria	NA	NA	NA	NA	0	0	0	0	0	0	0	0	0	0	0	6	0	0	0	0
114335adcc4561a2f297ea0bc0c820e0	Bacteria	Proteobacteria	Gammaproteobacteria	Enterobacteriales	Enterobacteriaceae	Serratia	Serratia marcescens	205	87	49	951	0	34	27	56	0	124	0	240	0	90	0	27
115b14131259cd78ffa939bbe4df18cf	Bacteria	Actinobacteria	Thermoleophilia	Solirubrobacterales	unclassified_family	unclassified_genus	unclassified_genus unclassified_species	33	16	0	0	0	0	0	0	0	7	0	0	0	0	0	0
115d775d54529e258a1d2f12d4e1efa7	Bacteria	NA	NA	NA	NA	NA	NA	0	0	0	18	0	0	0	0	0	0	0	0	0	0	0	0
11625db9808503e88de39cf6fef3c084	Bacteria	Proteobacteria	Alphaproteobacteria	Rhizobiales	Hyphomicrobiaceae	Rhodoplanes	Rhodoplanes unclassified_species	0	0	0	10	0	0	0	0	0	0	0	0	0	0	0	0
119b2464f80f62935f296ac24d58127e	Bacteria	Chloroflexi	TK10	AKYG885	5B-12	unclassified_genus	unclassified_genus unclassified_species	0	15	0	0	0	0	0	0	0	0	0	0	0	0	0	0
11a59b39eb9242c23db57ddd57642978	Bacteria	Gemmatimonadetes	Gemmatimonadetes	unclassified_order	unclassified_family	unclassified_genus	unclassified_genus unclassified_species	16	0	0	0	0	0	0	0	0	7	0	0	0	5	0	0
11a7dbf0d63e5dce64e73d824e28c515	Bacteria	Firmicutes	Clostridia	Clostridiales	NA	NA	NA	0	0	0	0	0	0	0	0	0	0	0	5	0	0	0	0
11b30bb94624b6879a29b8da1daf6ff9	Bacteria	Proteobacteria	Gammaproteobacteria	Alteromonadales	Alteromonadaceae	Teredinibacter	Teredinibacter turnerae	0	3	0	0	0	0	0	0	0	0	0	0	0	0	0	0
11cb72fff64789b16b379946b52cbcdd	Bacteria	Proteobacteria	Gammaproteobacteria	NA	NA	NA	NA	0	0	0	0	0	0	0	0	0	0	0	8	0	0	0	0
11d00012d4eb3c75ae4b01543ac13c04	Bacteria	Acidobacteria	Acidobacteriia	Acidobacteriales	Acidobacteriaceae	unclassified_genus	unclassified_genus unclassified_species	22	0	0	6	0	0	0	0	0	0	0	0	0	14	0	0
11d764f212e29199f7dd0db56e98d96d	Bacteria	Acidobacteria	Acidobacteria-6	iii1-15	unclassified_family	unclassified_genus	unclassified_genus unclassified_species	0	17	0	0	0	0	0	0	0	0	0	0	0	0	0	0
11eaf89078dc0babfd4fff64a0485f63	Bacteria	Proteobacteria	Gammaproteobacteria	Thiotrichales	Piscirickettsiaceae	unclassified_genus	unclassified_genus unclassified_species	0	0	0	0	0	0	0	0	0	0	0	5	0	0	0	0
12021ed159cc4499d67d3d3eb1902030	Bacteria	Proteobacteria	Gammaproteobacteria	Xanthomonadales	Sinobacteraceae	unclassified_genus	unclassified_genus unclassified_species	0	0	0	0	0	0	0	3	0	0	0	0	0	0	0	0
1209a8399be867392b47892ee1609d5f	Bacteria	Actinobacteria	Actinobacteria	Actinomycetales	Microbacteriaceae	Yonghaparkia	Yonghaparkia unclassified_species	34	44	0	0	0	0	0	0	0	0	0	0	0	24	0	0
121e0a0aaf9ef66055c8c2da250804fe	Bacteria	Proteobacteria	Betaproteobacteria	Rhodocyclales	Rhodocyclaceae	Dok59	Dok59 unclassified_species	0	0	0	0	0	0	0	0	0	0	0	13	0	0	0	0
122e7f4e3056aa753fc0e75a4fbcdac3	Bacteria	Acidobacteria	iii1-8	DS-18	unclassified_family	unclassified_genus	unclassified_genus unclassified_species	0	0	0	0	0	0	0	5	0	0	0	0	0	0	0	0
123ca1cbe21ed721294c155356fe9cd0	Bacteria	Acidobacteria	iii1-8	DS-18	unclassified_family	unclassified_genus	unclassified_genus unclassified_species	0	0	0	14	0	0	0	0	0	0	0	0	0	0	0	0
124b43ee3f00027ac501286990f77311	Bacteria	NA	NA	NA	NA	NA	NA	0	0	0	0	0	0	0	0	0	0	0	6	0	0	0	0
12538f994c45a81959d3f5336d07299c	Bacteria	Firmicutes	Clostridia	Clostridiales	Lachnospiraceae	unclassified_genus	unclassified_genus unclassified_species	0	0	0	9	0	0	0	0	0	0	0	0	0	0	0	0
1263fbe5654e1a36636fdcd12d50a8b5	Bacteria	Firmicutes	Clostridia	Clostridiales	Lachnospiraceae	Coprococcus	Coprococcus unclassified_species	0	0	0	7	0	0	0	0	0	0	0	0	0	0	0	0
12699cd3b79cc7267386e9113a079eeb	Bacteria	Acidobacteria	Acidobacteria-6	iii1-15	RB40	unclassified_genus	unclassified_genus unclassified_species	0	0	0	0	0	0	0	0	0	0	0	0	0	13	0	0
127a062ad1144761641cc562f26af120	Bacteria	Acidobacteria	Solibacteres	Solibacterales	Solibacteraceae	Candidatus Solibacter	Candidatus Solibacter unclassified_species	0	0	0	5	0	0	0	0	0	0	0	0	0	0	0	0
1289ed0538e8eafde88f15b8a6cfbbd4	Bacteria	Verrucomicrobia	[Pedosphaerae]	[Pedosphaerales]	unclassified_family	unclassified_genus	unclassified_genus unclassified_species	0	0	0	3	0	0	0	0	0	0	0	0	0	0	0	0
128d4bbec32aa5c8eb3d3488cb5bce63	Bacteria	Proteobacteria	Alphaproteobacteria	Sphingomonadales	Sphingomonadaceae	Sphingomonas	Sphingomonas azotifigens	36	98	0	20	0	0	0	0	0	22	0	0	0	0	0	0
129117b34c5db9ad860f4c337cc87420	Bacteria	Proteobacteria	Alphaproteobacteria	Rhizobiales	Aurantimonadaceae	Aurantimonas	NA	5	0	0	0	0	0	0	0	0	0	0	0	0	0	0	0
1294e1b1920f0eb65dfad556b8419690	Bacteria	NA	NA	NA	NA	NA	NA	0	0	0	0	0	227	0	0	0	0	0	0	0	0	0	0
12acaaea493848c7cb8c1ee94c8fe5f9	Bacteria	Planctomycetes	Planctomycetia	Gemmatales	Isosphaeraceae	unclassified_genus	unclassified_genus unclassified_species	0	10	0	0	0	0	0	0	0	0	0	0	0	0	0	0
12ce93c17330622999a3cf0ee2818727	Bacteria	Proteobacteria	Deltaproteobacteria	Myxococcales	unclassified_family	unclassified_genus	unclassified_genus unclassified_species	0	0	0	3	0	0	0	0	0	0	0	0	0	0	0	0
12d01c7ec8bea024054fc73dd289eb68	Bacteria	Proteobacteria	Alphaproteobacteria	Rhizobiales	Rhizobiaceae	Agrobacterium	Agrobacterium unclassified_species	0	0	0	10	0	0	0	0	0	0	0	0	0	0	0	0
12d1f16870c97ce1eacdc881b14167ce	Bacteria	Firmicutes	Bacilli	Bacillales	Bacillaceae	Bacillus	Bacillus flexus	96	154	11	43	0	0	0	0	0	41	0	13	0	39	0	0
12de2eedec7fc00e71995d98c5d732c7	Bacteria	Actinobacteria	Thermoleophilia	Solirubrobacterales	Solirubrobacteraceae	unclassified_genus	unclassified_genus unclassified_species	0	0	0	0	4	0	0	0	0	0	0	0	0	0	0	0
12f5c992b062da28cdbd875576d8c82b	Bacteria	Actinobacteria	Actinobacteria	Actinomycetales	Pseudonocardiaceae	Saccharomonospora	Saccharomonospora unclassified_species	0	0	0	6	0	0	0	0	0	0	0	0	0	0	0	0
13285b6006cd319460ffe4eeb54c3220	Bacteria	Actinobacteria	Thermoleophilia	Gaiellales	Gaiellaceae	unclassified_genus	unclassified_genus unclassified_species	12	0	0	0	0	0	0	0	0	0	0	0	0	0	0	0
133635a034d05ff40633355cfac489ae	Bacteria	Bacteroidetes	Bacteroidia	Bacteroidales	S24-7	unclassified_genus	unclassified_genus unclassified_species	8	0	0	0	0	0	0	0	0	0	0	0	0	0	0	0
13370efc2e1493af0b7dd16639dcf09b	Bacteria	Acidobacteria	[Chloracidobacteria]	RB41	unclassified_family	unclassified_genus	unclassified_genus unclassified_species	0	7	0	0	0	0	0	0	0	0	0	0	0	0	0	0
133ba11a20684710c6c2d8b685069738	Bacteria	Proteobacteria	Alphaproteobacteria	unclassified_order	unclassified_family	unclassified_genus	unclassified_genus unclassified_species	16	0	0	0	0	0	0	0	0	0	0	0	0	6	0	0
133d0979fafb696f5c2f4ace02c58b2e	Bacteria	Planctomycetes	Phycisphaerae	WD2101	unclassified_family	unclassified_genus	unclassified_genus unclassified_species	0	8	0	0	0	0	0	0	0	0	0	0	0	0	0	0
1347ddc1c5ab6a039aefff4e3c2f8cef	Bacteria	Gemmatimonadetes	Gemmatimonadetes	Gemmatimonadales	Ellin5301	unclassified_genus	unclassified_genus unclassified_species	0	0	0	0	0	0	0	0	0	0	0	0	0	0	0	14
13516b3fffd0c38e94ce6727748489c3	Bacteria	Armatimonadetes	Chthonomonadetes	Chthonomonadales	Chthonomonadaceae	unclassified_genus	unclassified_genus unclassified_species	10	0	0	0	0	0	0	0	0	0	0	0	0	0	0	0
1380e640254ca2ac9ff407c36c486b0f	Bacteria	Firmicutes	Clostridia	Clostridiales	unclassified_family	unclassified_genus	unclassified_genus unclassified_species	0	0	0	0	0	0	0	0	0	0	0	0	0	0	0	8
138ad54456e9f6dfe52b9f1f56ed06a0	Bacteria	Actinobacteria	Thermoleophilia	Solirubrobacterales	unclassified_family	unclassified_genus	unclassified_genus unclassified_species	0	0	0	0	0	0	0	0	0	0	0	8	0	0	0	0
138c0d85eb8780830ae264abc16554df	Bacteria	Proteobacteria	Alphaproteobacteria	Rhizobiales	Xanthobacteraceae	Labrys	Labrys unclassified_species	0	33	0	0	0	0	0	0	0	0	0	0	0	0	0	0
138d6b98b57902dc39b132042b8468a6	Bacteria	Proteobacteria	Alphaproteobacteria	Rhizobiales	Phyllobacteriaceae	Chelativorans	NA	0	0	0	0	0	0	0	0	0	0	0	0	0	0	0	9
139caa5c737ca0d86d79a983c48afcc6	Bacteria	Acidobacteria	BPC102	MVS-40	unclassified_family	unclassified_genus	unclassified_genus unclassified_species	0	0	0	0	0	0	0	4	0	0	0	0	0	0	0	0
13a6f6aa0f4d1a7b5bbe0c4c82e3acd4	Bacteria	Nitrospirae	Nitrospira	Nitrospirales	0319-6A21	unclassified_genus	unclassified_genus unclassified_species	0	0	0	11	0	0	0	0	0	0	0	0	0	0	0	0
13bdf306d301ef73eb11c3e3267e3b40	Bacteria	Firmicutes	Clostridia	Clostridiales	Ruminococcaceae	Oscillospira	Oscillospira unclassified_species	10	0	0	0	0	0	0	0	0	0	0	0	0	4	0	0
13f49eae78fc970724e9c634e94a94c3	Bacteria	Firmicutes	Bacilli	Lactobacillales	Streptococcaceae	Lactococcus	Lactococcus unclassified_species	4	0	0	0	0	0	0	10	0	0	0	0	0	0	0	0
13f67e246778901ae0685444a26ac368	Bacteria	Firmicutes	Clostridia	Clostridiales	Ruminococcaceae	Oscillospira	Oscillospira unclassified_species	0	0	0	0	0	0	0	0	0	0	0	12	0	0	0	0
13f88c461cfe899cbf98a631e54647b6	Bacteria	NA	NA	NA	NA	NA	NA	3	0	0	0	0	0	0	0	0	0	0	0	0	0	0	0
14126eaa504314b712afe9c3fd3f7630	Bacteria	Actinobacteria	Thermoleophilia	Solirubrobacterales	NA	NA	NA	0	28	0	0	0	0	0	0	0	0	0	0	0	16	0	0
1424bb2c3e15f7419a9b5111fcd97f93	Bacteria	Acidobacteria	Acidobacteria-6	iii1-15	unclassified_family	unclassified_genus	unclassified_genus unclassified_species	0	0	0	0	0	0	0	0	0	0	0	0	0	0	0	18
1429d3b3050aa867246c0839f985da33	Bacteria	Actinobacteria	Actinobacteria	Actinomycetales	Micromonosporaceae	NA	NA	0	0	0	14	0	0	0	0	0	0	0	0	0	0	0	0
143369e4c27127e0939a76e17094f59c	Bacteria	Bacteroidetes	Bacteroidia	Bacteroidales	S24-7	unclassified_genus	unclassified_genus unclassified_species	0	0	0	36	0	0	0	0	0	0	0	0	0	0	0	0
143ae56667a1af976dfebe742db727e0	Bacteria	Proteobacteria	Alphaproteobacteria	NA	NA	NA	NA	0	0	0	6	0	0	0	0	0	0	0	0	0	0	0	0
14446b1ccdc4b9d51c23a11d8c69b1aa	Bacteria	NA	NA	NA	NA	NA	NA	0	0	0	0	0	0	0	0	0	2	0	7	0	2	0	0
1447aed7f07309cff33300c1bda5f2e5	Bacteria	NA	NA	NA	NA	NA	NA	0	130	0	0	0	0	0	0	0	0	0	0	0	0	0	0
1448a3ad583c7951c29db693b522f8a4	Bacteria	NA	NA	NA	NA	NA	NA	0	0	0	0	0	139	0	0	0	0	0	0	0	0	0	0
145d90d7a6ed2d158e610fbc18231847	Bacteria	Nitrospirae	Nitrospira	Nitrospirales	0319-6A21	unclassified_genus	unclassified_genus unclassified_species	7	0	0	0	0	0	0	0	0	0	0	0	0	0	0	0
1464807613146e618aad449a58a0bd96	Bacteria	Acidobacteria	Solibacteres	Solibacterales	unclassified_family	unclassified_genus	unclassified_genus unclassified_species	3	0	0	0	0	0	0	0	0	0	0	0	0	0	0	0
146b08c80c8c3ff650ee6b03115c2288	Bacteria	Verrucomicrobia	Verrucomicrobiae	Verrucomicrobiales	Verrucomicrobiaceae	unclassified_genus	unclassified_genus unclassified_species	0	0	0	2	0	0	0	0	0	0	0	0	0	0	0	0
146e0aa76034f31888f7ccd2166859a5	Bacteria	Firmicutes	Clostridia	Clostridiales	Clostridiaceae	Clostridium	Clostridium unclassified_species	35	0	0	0	236	114	144	103	16	37	15	1164	395	168	59	41
1478a14023f43b9db946384e6539014a	Bacteria	Firmicutes	Clostridia	Clostridiales	Lachnospiraceae	unclassified_genus	unclassified_genus unclassified_species	0	0	0	3	0	0	0	0	0	0	0	0	0	0	0	0
149ccdc10e2146d9f85a07a51c3bd8c8	Bacteria	Firmicutes	Clostridia	Clostridiales	Christensenellaceae	unclassified_genus	unclassified_genus unclassified_species	9	0	0	0	0	0	0	0	0	0	0	0	0	6	0	0
149feb855b6f40e4017077f245fd1f00	Bacteria	Proteobacteria	Alphaproteobacteria	Ellin329	unclassified_family	unclassified_genus	unclassified_genus unclassified_species	0	0	0	0	0	0	0	0	0	0	0	11	0	13	0	0
14ccce14f8db9ab47ba09a7b3a7b8a39	Bacteria	Proteobacteria	Alphaproteobacteria	Rhodospirillales	Acetobacteraceae	unclassified_genus	unclassified_genus unclassified_species	0	0	0	0	0	0	0	0	0	0	0	9	0	0	0	0
14ed8e46c57110d94a57a3ee5213a3a5	Bacteria	Proteobacteria	Deltaproteobacteria	Myxococcales	unclassified_family	unclassified_genus	unclassified_genus unclassified_species	0	0	0	5	0	0	0	0	0	0	0	0	0	0	0	0
14f314612b973ba7d51ebe1910e023d7	Bacteria	NA	NA	NA	NA	NA	NA	466	260	253	350	562	1102	1138	1296	0	0	0	15	20	8	598	0
14f51a7a7d591a431f5f5498c574e29d	Bacteria	Gemmatimonadetes	Gemmatimonadetes	unclassified_order	unclassified_family	unclassified_genus	unclassified_genus unclassified_species	0	0	0	29	0	0	0	0	0	0	0	0	0	0	0	0
150a281d7f79eada124ce4aaa08ff322	Bacteria	Verrucomicrobia	[Spartobacteria]	[Chthoniobacterales]	[Chthoniobacteraceae]	Chthoniobacter	Chthoniobacter unclassified_species	8	0	0	0	0	0	0	0	0	0	0	0	0	0	0	0
151664a53bbaae3494a18c3759ac7017	Bacteria	Proteobacteria	Betaproteobacteria	SC-I-84	unclassified_family	unclassified_genus	unclassified_genus unclassified_species	0	0	0	0	0	0	0	0	0	16	0	0	0	0	0	0
1516e763b46cc6eccfda82f37ce218cf	Bacteria	NA	NA	NA	NA	NA	NA	0	0	0	0	0	0	0	0	0	0	0	0	0	0	0	110
1519896a157f2754414a84689609609b	Bacteria	Proteobacteria	Gammaproteobacteria	Thiotrichales	Piscirickettsiaceae	unclassified_genus	unclassified_genus unclassified_species	0	0	0	6	0	0	0	0	0	0	0	0	0	0	0	0
1519986486326037834ee6d1b1e36b93	Bacteria	Chloroflexi	Ellin6529	unclassified_order	unclassified_family	unclassified_genus	unclassified_genus unclassified_species	42	60	0	23	0	0	0	0	0	9	0	0	0	25	0	0
15219daaa36abb1181ee5200109bd561	Bacteria	Bacteroidetes	Bacteroidia	Bacteroidales	unclassified_family	unclassified_genus	unclassified_genus unclassified_species	15	0	0	33	0	0	0	0	0	0	0	0	0	0	0	0
152c7d9bfbba5f94ef48488e9557306c	Bacteria	Actinobacteria	Actinobacteria	Actinomycetales	Micrococcaceae	Arthrobacter	NA	208	248	30	114	44	13	19	25	19	78	0	35	0	49	0	40
15541e51c038cd26f8b044ce261f4c58	Bacteria	Proteobacteria	Betaproteobacteria	Neisseriales	Neisseriaceae	Vitreoscilla	Vitreoscilla unclassified_species	0	0	0	0	6	0	0	0	0	0	0	0	0	0	0	0
15571cafe7c9793362ac3cad03185da8	Bacteria	Armatimonadetes	[Fimbriimonadia]	[Fimbriimonadales]	unclassified_family	unclassified_genus	unclassified_genus unclassified_species	0	0	0	4	0	0	0	0	0	0	0	0	0	0	0	0
155d7f0dbaacc1c9717c3a16f42bfaf6	Bacteria	Proteobacteria	Alphaproteobacteria	Sphingomonadales	Sphingomonadaceae	unclassified_genus	unclassified_genus unclassified_species	0	0	0	0	0	0	0	0	0	0	0	0	0	0	0	24
1570564cdbcd4cf5d948950a49beb52f	Bacteria	Acidobacteria	Acidobacteria-6	iii1-15	unclassified_family	unclassified_genus	unclassified_genus unclassified_species	0	0	0	0	0	0	0	0	0	0	0	0	0	0	0	15
157eec89fb7c3341dce0a77cb77f28f2	Bacteria	Firmicutes	Clostridia	Clostridiales	NA	NA	NA	0	0	0	3	0	0	0	0	0	0	0	0	0	0	0	0
1592874deadde2b2d2db83f7579aad89	Bacteria	Fibrobacteres	TG3	TG3-1	TSCOR003-O20	unclassified_genus	unclassified_genus unclassified_species	0	0	0	3	0	0	0	0	0	0	0	0	0	0	0	0
15a43723eef42a57cb6b712066b5318c	Bacteria	Actinobacteria	Thermoleophilia	Solirubrobacterales	unclassified_family	unclassified_genus	unclassified_genus unclassified_species	0	0	0	0	0	0	0	0	0	0	0	14	13	28	0	0
15c080e042fd9dd157343a90599596f9	Bacteria	Proteobacteria	Alphaproteobacteria	Sphingomonadales	Erythrobacteraceae	unclassified_genus	unclassified_genus unclassified_species	0	0	0	0	0	0	0	0	0	0	0	0	0	0	0	9
15db5080111150f838c9e7e2a688fdbf	Bacteria	Firmicutes	Clostridia	Clostridiales	Lachnospiraceae	Lachnobacterium	Lachnobacterium unclassified_species	0	0	0	18	0	0	0	0	0	0	0	0	0	0	0	0
15e79a21e0b8345eaff6c986469ba56e	Bacteria	Proteobacteria	Deltaproteobacteria	Myxococcales	Nannocystaceae	Plesiocystis	Plesiocystis unclassified_species	0	0	0	7	0	0	0	0	0	0	0	0	0	0	0	0
15ec266a8b801e467655c7b7250a8d31	Bacteria	Proteobacteria	Gammaproteobacteria	Alteromonadales	[Chromatiaceae]	Rheinheimera	Rheinheimera pacifica	14	0	0	0	0	0	0	0	0	9	0	0	0	0	0	0
15f1cc45a71762315a93f0018d43dbd7	Bacteria	Verrucomicrobia	Opitutae	Opitutales	Opitutaceae	Opitutus	Opitutus unclassified_species	0	0	0	0	0	0	0	0	0	0	0	0	0	0	0	8
1616ca0b7d06cec3a49077eff6b5b55c	Bacteria	Bacteroidetes	[Saprospirae]	[Saprospirales]	Chitinophagaceae	unclassified_genus	unclassified_genus unclassified_species	0	7	0	0	0	0	0	0	0	0	0	0	0	0	0	0
1618b9854a97a89163e84238900a8ac9	Bacteria	Proteobacteria	Gammaproteobacteria	Alteromonadales	Alteromonadaceae	unclassified_genus	unclassified_genus unclassified_species	0	0	0	9	0	0	0	0	0	0	0	0	0	0	0	0
161be1042389c7f0293e0c4df589c465	Bacteria	Acidobacteria	Acidobacteriia	Acidobacteriales	Acidobacteriaceae	Granulicella	NA	0	0	0	0	0	0	0	0	0	0	0	0	17	0	0	0
162f6b33140f46a65cd8a6e9a0e1d40c	Bacteria	Acidobacteria	S035	unclassified_order	unclassified_family	unclassified_genus	unclassified_genus unclassified_species	0	5	0	0	0	0	0	0	0	0	0	0	0	0	0	0
1634dda0b69e0502307d7dfd4c7876db	Bacteria	Firmicutes	Clostridia	Clostridiales	Clostridiaceae	Clostridium	Clostridium butyricum	0	0	0	0	0	0	0	0	0	0	0	0	0	0	0	7
1636377b497f8dc0492cc43ec983ae46	Bacteria	Proteobacteria	Alphaproteobacteria	Rhodobacterales	Rhodobacteraceae	Rhodobacter	Rhodobacter unclassified_species	0	0	0	6	0	0	0	0	0	0	0	0	0	0	0	0
16363c5e39245507d7d08f8a0f63a62c	Bacteria	Firmicutes	Clostridia	Clostridiales	Christensenellaceae	unclassified_genus	unclassified_genus unclassified_species	0	0	0	0	0	0	0	10	0	0	0	0	0	0	0	0
163f12f44584c6e03540400a66b5822b	Bacteria	Actinobacteria	Thermoleophilia	Solirubrobacterales	unclassified_family	unclassified_genus	unclassified_genus unclassified_species	27	0	0	0	0	0	0	0	0	0	0	0	0	9	0	0
1647f20249e39dec00ef6355cd825491	Bacteria	Actinobacteria	Thermoleophilia	Gaiellales	Gaiellaceae	unclassified_genus	unclassified_genus unclassified_species	45	38	0	10	0	0	0	0	0	6	0	0	0	10	0	0
164ef15ebb4c4c5b8e08931f41d5ebc4	Bacteria	Acidobacteria	[Chloracidobacteria]	PK29	unclassified_family	unclassified_genus	unclassified_genus unclassified_species	9	0	0	0	0	0	0	0	0	0	0	0	0	0	0	0
166af742cf16d61fda4439dc3e960c91	Bacteria	Firmicutes	Clostridia	Clostridiales	unclassified_family	unclassified_genus	unclassified_genus unclassified_species	0	0	0	6	0	0	0	0	0	0	0	0	0	0	0	5
1671bb589533dacba6e6815faede01df	Bacteria	Nitrospirae	Nitrospira	Nitrospirales	0319-6A21	unclassified_genus	unclassified_genus unclassified_species	45	44	0	34	0	0	0	0	0	8	0	0	0	0	0	0
16792fa89a048b6d188da45619b49e76	Bacteria	NA	NA	NA	NA	NA	NA	0	0	0	0	37	0	0	0	0	0	0	0	0	0	0	0
167bcc0de00ee5bd74acdb79b0160f0c	Bacteria	Chloroflexi	Ellin6529	unclassified_order	unclassified_family	unclassified_genus	unclassified_genus unclassified_species	30	0	0	0	0	0	0	0	0	0	0	0	0	0	0	0
168529568d99a009f643afe8d41fa666	Bacteria	NA	NA	NA	NA	NA	NA	182	0	0	130	47	0	0	60	0	92	22	38	0	58	0	11
16892af38548021a8cc0df1d03bf4af4	Bacteria	Actinobacteria	Thermoleophilia	Gaiellales	Gaiellaceae	unclassified_genus	unclassified_genus unclassified_species	0	0	0	0	0	0	0	0	0	1	0	0	0	0	0	0
1689ca353f75ba4ff7c9a9701fc4afaf	Bacteria	Acidobacteria	iii1-8	DS-18	unclassified_family	unclassified_genus	unclassified_genus unclassified_species	0	0	0	28	0	0	0	0	0	0	0	0	0	0	0	0
168b9f6d6bc271be8eb36a73f9456efd	Bacteria	Bacteroidetes	[Rhodothermi]	[Rhodothermales]	Rhodothermaceae	unclassified_genus	unclassified_genus unclassified_species	0	4	0	0	0	0	0	3	0	0	0	0	0	0	0	0
16967ec804aa0617ddaae39034ff93ae	Bacteria	Firmicutes	Clostridia	Clostridiales	Lachnospiraceae	unclassified_genus	unclassified_genus unclassified_species	0	0	0	9	0	0	0	0	0	0	0	0	0	0	0	0
16b69d5111ac753983dab2844eb6a0c5	Bacteria	Firmicutes	Bacilli	Bacillales	Staphylococcaceae	Staphylococcus	NA	120	29	11	48	88	93	76	65	12	89	0	51	27	71	26	61
16c9a4bca9d4c06def6b795fa23855e5	Bacteria	Planctomycetes	Planctomycetia	Gemmatales	Gemmataceae	unclassified_genus	unclassified_genus unclassified_species	7	0	0	0	0	0	0	0	0	0	0	0	0	0	0	0
16cb83b0b97502971af49dabbda18450	Bacteria	Proteobacteria	Deltaproteobacteria	Syntrophobacterales	Syntrophobacteraceae	unclassified_genus	unclassified_genus unclassified_species	12	0	7	0	0	0	0	0	0	0	0	0	0	0	0	0
16d397badb6b8d51f9dd8bc57313213c	Bacteria	NA	NA	NA	NA	NA	NA	0	0	0	0	113	407	0	0	0	0	0	0	0	402	0	0
16e614b3e7c9720507d89b512b7a3718	Bacteria	NA	NA	NA	NA	NA	NA	14036	6815	8215	9602	17603	23966	17606	6514	11787	11992	6342	38145	30182	15062	6572	5833
172ccb1a1cbb176ab29c9afb939eaf34	Bacteria	Firmicutes	Erysipelotrichi	Erysipelotrichales	Erysipelotrichaceae	Allobaculum	Allobaculum unclassified_species	6	0	0	0	0	0	0	0	0	0	0	0	0	0	0	0
17341588efa642b28d8b3d31eac3fcac	Bacteria	Proteobacteria	NA	NA	NA	NA	NA	0	0	0	0	0	0	0	9	0	0	0	0	0	0	0	0
1738c6b5d862ed8bae05048ac6ba75c3	Bacteria	Actinobacteria	Actinobacteria	Actinomycetales	Streptomycetaceae	NA	NA	0	25	0	0	0	0	0	0	0	0	0	0	0	0	0	0
1742a44d7b39445ab58a48b92b1292f4	Bacteria	Firmicutes	Clostridia	Clostridiales	Peptostreptococcaceae	NA	NA	0	0	6	0	0	0	0	0	0	0	0	0	0	0	0	0
17434508b9ffef53f25967707ce3f641	Bacteria	Planctomycetes	Planctomycetia	Gemmatales	Isosphaeraceae	unclassified_genus	unclassified_genus unclassified_species	0	68	0	0	0	0	0	0	0	0	0	0	0	0	0	0
175a280eff54a0c1929d00f9cfd13ae5	Bacteria	Actinobacteria	Actinobacteria	Actinomycetales	Pseudonocardiaceae	Saccharopolyspora	Saccharopolyspora unclassified_species	0	0	0	0	0	0	0	0	0	0	0	0	0	0	0	31
175a46aff0a1f43149ce2d06a1401d32	Bacteria	Proteobacteria	Alphaproteobacteria	Rhizobiales	Beijerinckiaceae	unclassified_genus	unclassified_genus unclassified_species	0	11	0	0	0	0	0	0	0	0	0	0	0	0	0	0
175c5d04b2a89a70932e922004c854de	Bacteria	Proteobacteria	Deltaproteobacteria	Syntrophobacterales	Syntrophobacteraceae	unclassified_genus	unclassified_genus unclassified_species	0	0	0	0	0	0	3	0	0	0	0	10	0	0	0	0
176a7bc89bb89b97c0377a2e9915f5a0	Bacteria	Actinobacteria	Thermoleophilia	Gaiellales	Gaiellaceae	unclassified_genus	unclassified_genus unclassified_species	0	17	0	0	0	0	0	0	0	0	0	0	0	0	0	0
1780fa94c6d01b1f77559700f0fc8ffe	Bacteria	Proteobacteria	Alphaproteobacteria	Rhizobiales	Hyphomicrobiaceae	unclassified_genus	unclassified_genus unclassified_species	0	0	0	17	0	0	0	0	0	0	0	0	0	0	0	0
1799fc6b23deb27b8b37b3c030c2af54	Bacteria	Firmicutes	Clostridia	Clostridiales	Christensenellaceae	unclassified_genus	unclassified_genus unclassified_species	10	0	0	0	0	0	0	0	0	4	0	0	0	0	0	0
17a6b0936f6f63dc248782eaf06a126a	Bacteria	Actinobacteria	Actinobacteria	Actinomycetales	Corynebacteriaceae	Corynebacterium	Corynebacterium unclassified_species	5	0	0	0	0	0	0	0	0	0	0	0	0	0	0	0
17a9c6115d331ea7679b6fec456195ef	Bacteria	Proteobacteria	Deltaproteobacteria	Syntrophobacterales	Syntrophobacteraceae	unclassified_genus	unclassified_genus unclassified_species	0	0	0	0	0	0	0	0	0	0	7	0	0	0	0	0
17cbc773c7162a06c0ae4b78df193509	Bacteria	Actinobacteria	Actinobacteria	Micrococcales	unclassified_family	unclassified_genus	unclassified_genus unclassified_species	24	27	0	0	0	0	0	0	0	0	0	0	0	18	0	0
17dc52797843c0dbd49830b7db5412a4	Bacteria	NA	NA	NA	NA	NA	NA	0	0	0	0	0	0	0	0	0	217	0	0	0	0	0	0
17edd8007afd43cf136ae95f0bddd73e	Bacteria	Proteobacteria	Alphaproteobacteria	Rhodospirillales	Rhodospirillaceae	unclassified_genus	unclassified_genus unclassified_species	0	14	0	0	0	0	0	0	0	0	0	0	0	0	0	0
180e7930b9dc34dbfb43b6d96076c9a9	Bacteria	Firmicutes	Clostridia	Clostridiales	Clostridiaceae	Caloramator	Caloramator unclassified_species	0	4	0	0	0	0	0	0	0	0	0	0	0	0	0	0
180f1ba5d695488d36bdee15763866c9	Bacteria	Firmicutes	Bacilli	Lactobacillales	Streptococcaceae	Lactococcus	Lactococcus unclassified_species	0	0	316	0	0	0	0	0	0	0	0	0	0	0	0	290
1825628b943f6d963225642b758fd6c2	Bacteria	Proteobacteria	Alphaproteobacteria	unclassified_order	unclassified_family	unclassified_genus	unclassified_genus unclassified_species	0	0	0	0	0	0	0	0	0	0	0	5	0	0	0	0
18376cc1f129827c8ad06a7c91913641	Bacteria	Actinobacteria	Thermoleophilia	Gaiellales	Gaiellaceae	unclassified_genus	unclassified_genus unclassified_species	0	46	0	0	0	0	0	0	0	0	0	0	0	0	0	0
1840860d0d9879d3b9a7190ff3e59ecd	Bacteria	Actinobacteria	Actinobacteria	Actinomycetales	Micrococcaceae	Rothia	Rothia nasimurium	0	0	0	8	0	0	0	0	0	0	0	0	0	0	0	0
1842fb6c28f6f5ed929f5a5f778193f9	Bacteria	Firmicutes	Clostridia	Clostridiales	Lachnospiraceae	[Ruminococcus]	[Ruminococcus] gnavus	0	0	0	0	0	0	0	0	0	0	0	0	15	0	0	0
184db89563a8edd19c005d8bac697ebc	Bacteria	Acidobacteria	Acidobacteria-6	iii1-15	unclassified_family	unclassified_genus	unclassified_genus unclassified_species	0	13	0	0	0	0	0	0	0	0	0	0	0	0	0	0
18566949fd3d6aa384824de02b9cb845	Bacteria	Actinobacteria	Acidimicrobiia	Acidimicrobiales	C111	unclassified_genus	unclassified_genus unclassified_species	0	0	0	12	0	0	0	0	0	0	0	0	0	0	0	0
18581dc8241b93e347cd459f5a9c9857	Bacteria	Proteobacteria	Alphaproteobacteria	Rhizobiales	Phyllobacteriaceae	Mesorhizobium	Mesorhizobium unclassified_species	33	20	0	30	0	0	0	0	0	0	0	0	0	13	0	12
185ba0e7fbed7c39e6245061b06f8a52	Bacteria	OP3	koll11	GIF10	unclassified_family	unclassified_genus	unclassified_genus unclassified_species	0	0	0	2	0	0	0	0	0	0	0	0	0	0	0	0
1868736fb065eaa3b1bba21f1b73b340	Bacteria	Actinobacteria	Acidimicrobiia	Acidimicrobiales	unclassified_family	unclassified_genus	unclassified_genus unclassified_species	21	8	0	0	0	0	0	0	0	7	0	0	0	8	0	0
186afa4bad7146f34315f29383169e74	Bacteria	Bacteroidetes	Bacteroidia	Bacteroidales	Porphyromonadaceae	Porphyromonas	Porphyromonas unclassified_species	0	0	0	6	0	0	0	0	0	0	0	0	0	0	0	0
187381d6b1b013e279794609911cf5cf	Bacteria	Proteobacteria	Deltaproteobacteria	Myxococcales	unclassified_family	unclassified_genus	unclassified_genus unclassified_species	0	0	0	10	0	0	0	0	0	0	0	0	0	0	0	0
188b45a8d335336925ac45025eaca749	Bacteria	Proteobacteria	Gammaproteobacteria	Xanthomonadales	Xanthomonadaceae	unclassified_genus	unclassified_genus unclassified_species	0	0	0	30	0	0	0	0	0	7	0	0	0	0	0	0
18910ee0b66b11f4db75cacd6a604fde	Bacteria	Proteobacteria	Alphaproteobacteria	Rhizobiales	Beijerinckiaceae	NA	NA	0	0	0	0	0	0	0	0	0	8	0	0	0	0	0	0
189ddb9814bd1cd9ab35eb5f4b12cd16	Bacteria	Proteobacteria	Alphaproteobacteria	unclassified_order	unclassified_family	unclassified_genus	unclassified_genus unclassified_species	0	0	0	3	0	0	0	0	0	0	0	0	0	0	0	0
18a1d687b48c4bce0af53c289268cc69	Bacteria	Acidobacteria	Solibacteres	Solibacterales	Solibacteraceae	Candidatus Solibacter	Candidatus Solibacter unclassified_species	0	0	0	0	0	0	0	0	0	0	0	39	0	0	0	0
18b3cede7e7849c2809d2d0533d6e0f4	Bacteria	Acidobacteria	DA052	Ellin6513	unclassified_family	unclassified_genus	unclassified_genus unclassified_species	0	29	0	0	0	0	0	0	0	0	0	0	0	0	0	0
18c3409b48d1342610e2964d1280ee7e	Bacteria	TM7	unclassified_class	unclassified_order	unclassified_family	unclassified_genus	unclassified_genus unclassified_species	1	0	0	0	0	0	0	0	0	0	0	0	0	0	0	0
18e5830e0addc7b8f1413c271fa92a13	Bacteria	Firmicutes	Clostridia	Clostridiales	Peptostreptococcaceae	NA	NA	0	20	0	91	22	18	24	24	0	0	0	33	14	0	0	20
18ea844e90170dfcad830f7f89b1c2a6	Bacteria	Proteobacteria	Alphaproteobacteria	Rhizobiales	NA	NA	NA	25	22	0	0	0	0	0	0	0	0	0	0	0	15	0	0
1903c610c9395c9536ec6c18ae24df3b	Bacteria	Planctomycetes	Planctomycetia	Pirellulales	Pirellulaceae	unclassified_genus	unclassified_genus unclassified_species	0	0	0	0	0	0	0	0	0	0	0	0	0	0	0	11
190e6baef1ec77f7ff82353350564894	Bacteria	Proteobacteria	Alphaproteobacteria	Rhizobiales	NA	NA	NA	0	0	0	7	0	0	0	0	0	0	0	0	0	0	0	0
1914179371a899d9f6da6a17d7d4afbf	Bacteria	Acidobacteria	DA052	Ellin6513	unclassified_family	unclassified_genus	unclassified_genus unclassified_species	9	0	0	0	0	0	0	0	0	0	0	0	0	0	0	0
19374d8e27b4abc0806a01b89e48c958	Bacteria	Proteobacteria	Betaproteobacteria	NA	NA	NA	NA	0	0	0	2	0	0	0	0	0	0	0	0	0	0	0	0
193f9ae84a93372d794af4dd30bf929a	Bacteria	Firmicutes	Clostridia	Clostridiales	Ruminococcaceae	NA	NA	18	0	0	0	0	0	0	0	0	9	0	0	0	0	0	0
194fe3dda56f207e43ca239996c66617	Bacteria	Proteobacteria	Betaproteobacteria	SC-I-84	unclassified_family	unclassified_genus	unclassified_genus unclassified_species	43	91	8	16	0	0	0	0	0	14	0	0	0	14	0	0
19517dc63ec36c64898f7723195505fe	Bacteria	Firmicutes	Clostridia	Clostridiales	Ruminococcaceae	NA	NA	0	0	0	0	0	0	0	0	0	0	0	0	0	0	0	5
1961f9bdc5b2dbe6546a33d3655d6afd	Bacteria	Proteobacteria	Betaproteobacteria	SC-I-84	unclassified_family	unclassified_genus	unclassified_genus unclassified_species	0	21	0	0	0	0	0	0	0	0	0	0	0	0	0	0
1989b05cc42fcc45ae165ab2a6337ac5	Bacteria	Armatimonadetes	Armatimonadia	Armatimonadales	Armatimonadaceae	unclassified_genus	unclassified_genus unclassified_species	0	0	0	0	0	0	0	0	0	0	0	3	0	0	0	0
19974d562aee4aa117a8d274b9df9fec	Bacteria	Bacteroidetes	Bacteroidia	Bacteroidales	Bacteroidaceae	Bacteroides	Bacteroides uniformis	8	15	0	43	0	0	0	0	0	0	0	0	0	0	0	0
199c2e52086692d7cad6b36827a144cd	Bacteria	Gemmatimonadetes	Gemmatimonadetes	unclassified_order	unclassified_family	unclassified_genus	unclassified_genus unclassified_species	0	7	0	0	0	0	0	0	0	0	0	0	0	0	0	0
19a4b0dbb273b302fd704d1926cd335c	Bacteria	Firmicutes	Clostridia	Clostridiales	unclassified_family	unclassified_genus	unclassified_genus unclassified_species	0	0	0	0	0	0	0	0	0	0	0	0	0	0	0	9
19ac461bb4b6fd91afbca287ad967cb6	Bacteria	Acidobacteria	Acidobacteria-6	iii1-15	unclassified_family	unclassified_genus	unclassified_genus unclassified_species	0	0	0	4	0	0	0	0	0	0	0	0	0	0	0	0
19ba65dbee7d6e00da19ab31648f62da	Bacteria	Proteobacteria	Betaproteobacteria	Ellin6067	unclassified_family	unclassified_genus	unclassified_genus unclassified_species	0	0	0	0	0	0	0	0	0	5	0	0	0	0	0	0
19bbf61e980179d42ebcc7c6c544a699	Bacteria	Proteobacteria	Deltaproteobacteria	Sva0853	JTB36	unclassified_genus	unclassified_genus unclassified_species	0	0	0	7	0	0	0	0	0	0	2	0	0	0	0	0
19c2d43154c44d3079c3bbf7c07327eb	Bacteria	Acidobacteria	iii1-8	DS-18	unclassified_family	unclassified_genus	unclassified_genus unclassified_species	0	0	0	0	0	0	0	0	0	0	0	15	0	0	0	0
19c2d6c9f981b22238598491ac88c852	Bacteria	Proteobacteria	Alphaproteobacteria	Rhizobiales	Rhizobiaceae	Rhizobium	Rhizobium unclassified_species	0	0	0	17	0	0	0	0	0	0	0	0	0	0	0	13
19f2b931758ac79a32f0a894a4ea4492	Bacteria	Chloroflexi	TK17	mle1-48	unclassified_family	unclassified_genus	unclassified_genus unclassified_species	12	0	0	0	0	0	0	0	0	0	0	0	0	0	0	0
19f5adeaee415176c8ceab338e9ed358	Bacteria	Proteobacteria	Alphaproteobacteria	Rhodospirillales	Acetobacteraceae	NA	NA	22	0	0	0	0	0	0	0	0	9	0	0	0	12	0	0
19f9863d84f7497c8a54ffc1f609981d	Bacteria	Planctomycetes	Planctomycetia	Gemmatales	Isosphaeraceae	NA	NA	22	27	0	0	0	0	0	0	0	0	0	0	0	0	0	0
19ff7be1c818832a688f0913e0972cda	Bacteria	NA	NA	NA	NA	NA	NA	231	0	0	120	0	0	0	0	0	164	0	0	0	226	0	0
1a0ad2ceabe9730c7697fc847a626907	Bacteria	Proteobacteria	Alphaproteobacteria	Ellin329	unclassified_family	unclassified_genus	unclassified_genus unclassified_species	0	0	0	0	0	0	0	0	0	0	0	0	12	0	0	0
1a0bcf21ce94a0f316b97719860fa5f5	Bacteria	Firmicutes	Bacilli	Lactobacillales	Lactobacillaceae	unclassified_genus	unclassified_genus unclassified_species	0	0	0	0	0	0	0	0	0	0	0	15	0	0	0	0
1a0ecba1498f169047883c07347dac71	Bacteria	Bacteroidetes	Bacteroidia	Bacteroidales	Bacteroidaceae	Bacteroides	Bacteroides plebeius	0	7	0	41	0	0	0	4	0	0	0	0	0	0	0	0
1a1a7e6936645bbe3ac7e48ab4f36825	Bacteria	Proteobacteria	Gammaproteobacteria	Xanthomonadales	Sinobacteraceae	unclassified_genus	unclassified_genus unclassified_species	0	0	0	0	0	0	0	0	3	0	0	0	0	0	0	0
1a21070fa494ea44a8a8777eaacd82c6	Bacteria	unclassified_phylum	unclassified_class	unclassified_order	unclassified_family	unclassified_genus	unclassified_genus unclassified_species	25	0	0	0	0	0	0	0	0	0	0	0	0	0	0	0
1a29ee13134b40b1bfa5214ce5b1c21e	Bacteria	Proteobacteria	Gammaproteobacteria	Vibrionales	Pseudoalteromonadaceae	NA	NA	28	0	0	35	0	40	0	0	0	0	47	0	0	0	0	0
1a2f5379d70efacc9d6f0c650a0959b1	Bacteria	Proteobacteria	Alphaproteobacteria	Rhizobiales	unclassified_family	unclassified_genus	unclassified_genus unclassified_species	0	0	0	0	0	0	0	0	0	0	0	11	0	0	0	0
1a4ff3f0bb63dc5e13aded85bf3487d4	Bacteria	Proteobacteria	Alphaproteobacteria	Rhodospirillales	Rhodospirillaceae	unclassified_genus	unclassified_genus unclassified_species	0	0	0	0	0	4	0	0	0	0	0	0	0	0	0	0
1a52f1672ebc1fac03625770a836ffec	Bacteria	Firmicutes	Clostridia	Clostridiales	Ruminococcaceae	NA	NA	0	0	0	15	0	0	0	0	0	0	0	0	0	0	0	0
1a5535048e8199ac5a04baef7ceadeac	Bacteria	NA	NA	NA	NA	NA	NA	0	0	0	0	0	0	0	0	0	0	0	0	320	0	0	0
1a698d4ff9c5d2b781e062c318aadeac	Bacteria	OD1	unclassified_class	unclassified_order	unclassified_family	unclassified_genus	unclassified_genus unclassified_species	0	0	0	3	0	0	0	0	0	0	0	0	0	0	0	0
1a6c348102be225d6e9f4e82bffe66d1	Bacteria	Proteobacteria	Gammaproteobacteria	Legionellales	Coxiellaceae	unclassified_genus	unclassified_genus unclassified_species	18	13	0	0	0	0	0	0	0	13	0	0	0	13	0	0
1a8c3617272ecee4901fa21b5f94e3af	Bacteria	Proteobacteria	Deltaproteobacteria	Myxococcales	unclassified_family	unclassified_genus	unclassified_genus unclassified_species	0	0	0	0	0	0	0	0	0	0	0	4	0	0	0	0
1ac185a144a0da0d9a886d4649aeff23	Bacteria	Proteobacteria	Gammaproteobacteria	Enterobacteriales	Enterobacteriaceae	Pantoea	NA	36	0	0	148	0	0	0	0	0	0	0	0	0	0	0	0
1ac597bb58444e75981bf283bf26e49d	Bacteria	Proteobacteria	Deltaproteobacteria	Syntrophobacterales	Syntrophobacteraceae	unclassified_genus	unclassified_genus unclassified_species	0	0	0	0	8	0	0	0	0	0	0	0	0	0	0	0
1ad163e2fb5889c55ba2db8e299ee2db	Bacteria	Proteobacteria	Gammaproteobacteria	Aeromonadales	Succinivibrionaceae	NA	NA	0	0	0	0	0	0	0	5	0	0	0	0	0	0	0	0
1af6f5db144d290d042a18c44e28908b	Bacteria	NA	NA	NA	NA	NA	NA	0	0	0	0	45	0	0	0	0	0	0	0	0	0	0	0
1b05e43f75efed331c60ff03b7c95f44	Bacteria	Planctomycetes	OM190	agg27	unclassified_family	unclassified_genus	unclassified_genus unclassified_species	0	0	0	0	0	0	0	0	0	0	0	0	0	9	0	0
1b0796c1096872874a1c5d264517b6d0	Bacteria	Planctomycetes	Planctomycetia	Gemmatales	Isosphaeraceae	unclassified_genus	unclassified_genus unclassified_species	0	20	0	0	0	0	0	0	0	0	0	0	0	0	0	0
1b0c920f53d898c1e615d4af055a4ed5	Bacteria	Firmicutes	Bacilli	Bacillales	NA	NA	NA	0	0	0	8	0	0	0	0	0	0	0	0	0	0	0	0
1b1c76116a51bb743c6a35288f36f1fd	Bacteria	NA	NA	NA	NA	NA	NA	0	0	670	0	0	0	0	0	0	0	0	0	0	0	0	0
1b2c081280439234721fa155d39576db	Bacteria	Firmicutes	Clostridia	Clostridiales	Symbiobacteriaceae	Symbiobacterium	Symbiobacterium unclassified_species	10	0	0	0	0	0	0	0	0	4	0	0	0	3	0	0
1b48cc1a84c250d45cf34737ca7e88ad	Bacteria	Proteobacteria	Deltaproteobacteria	Myxococcales	unclassified_family	unclassified_genus	unclassified_genus unclassified_species	0	0	0	0	0	0	0	0	0	0	0	7	0	0	0	0
1b60bc533906143233db2f123a2640cc	Bacteria	Firmicutes	Clostridia	Clostridiales	Clostridiaceae	Clostridium	Clostridium perfringens	0	0	0	0	0	0	0	0	0	0	0	58	43	0	0	0
1b655dcf3943eb203a50e82af33b2430	Bacteria	Acidobacteria	[Chloracidobacteria]	RB41	Ellin6075	unclassified_genus	unclassified_genus unclassified_species	0	0	0	3	0	0	0	0	0	0	0	0	0	0	0	0
1ba358687daa7cbc260e345605da7e36	Bacteria	Proteobacteria	Alphaproteobacteria	unclassified_order	unclassified_family	unclassified_genus	unclassified_genus unclassified_species	0	0	0	5	0	0	0	0	0	0	0	0	0	0	0	0
1ba370862e91a8ab125233fcdc7e1482	Bacteria	Actinobacteria	Actinobacteria	Actinomycetales	Pseudonocardiaceae	Pseudonocardia	Pseudonocardia unclassified_species	6	0	0	0	0	0	0	0	0	0	0	0	0	0	0	0
1ba8d62918d319f76d8a85c07ac87dc4	Bacteria	Acidobacteria	[Chloracidobacteria]	RB41	unclassified_family	unclassified_genus	unclassified_genus unclassified_species	31	34	0	0	0	0	0	0	0	0	0	0	0	0	0	0
1bc6f3ed940d0fc7c947007c5b73fdfc	Bacteria	Firmicutes	Clostridia	Clostridiales	unclassified_family	unclassified_genus	unclassified_genus unclassified_species	0	0	0	53	0	0	0	0	0	0	0	0	0	0	0	0
1bc810fb35cc7edfa615f90319963935	Bacteria	Gemmatimonadetes	Gemmatimonadetes	N1423WL	unclassified_family	unclassified_genus	unclassified_genus unclassified_species	0	0	0	5	0	0	0	0	0	0	0	0	0	0	0	0
1bc92c760caaba9481d4e13162f624ca	Bacteria	unclassified_phylum	unclassified_class	unclassified_order	unclassified_family	unclassified_genus	unclassified_genus unclassified_species	0	0	0	6	0	0	0	0	0	0	0	0	0	0	0	0
1bd8e458f691707c8fba627b2170f584	Bacteria	Actinobacteria	Thermoleophilia	Solirubrobacterales	Conexibacteraceae	unclassified_genus	unclassified_genus unclassified_species	0	19	0	0	0	0	0	0	0	0	0	0	0	0	0	0
1be59619a1c54db9a47b6928c51896a4	Bacteria	Firmicutes	Clostridia	Clostridiales	NA	NA	NA	0	0	0	23	0	0	0	0	0	0	0	0	0	0	0	0
1c2b201a9991c5d633efd6bc52a431ff	Bacteria	Chloroflexi	Anaerolineae	SBR1031	A4b	unclassified_genus	unclassified_genus unclassified_species	0	0	0	17	0	3	0	0	0	5	0	8	0	0	0	0
1c373287f54b9af0605568678eb0a2d5	Bacteria	Chloroflexi	TK10	B07_WMSP1	FFCH4570	unclassified_genus	unclassified_genus unclassified_species	0	0	0	0	0	0	0	0	0	0	0	16	24	41	0	0
1c418a1d32bcd33f1b41c28cd968a9c0	Bacteria	Proteobacteria	Deltaproteobacteria	unclassified_order	unclassified_family	unclassified_genus	unclassified_genus unclassified_species	0	0	0	4	0	0	0	0	0	0	0	0	0	0	0	0
1c66aaf576aa4fca48f0f0603e776340	Bacteria	Acidobacteria	Solibacteres	Solibacterales	Solibacteraceae	unclassified_genus	unclassified_genus unclassified_species	0	0	0	0	0	0	0	0	0	0	0	9	0	0	0	0
1c697b85786a3bede89d7849938c04cf	Bacteria	Firmicutes	Clostridia	Clostridiales	unclassified_family	unclassified_genus	unclassified_genus unclassified_species	0	0	0	0	0	0	0	0	0	0	0	0	0	0	0	9
1c6b42fc91774161184bebca45a15937	Bacteria	Actinobacteria	Thermoleophilia	Solirubrobacterales	unclassified_family	unclassified_genus	unclassified_genus unclassified_species	0	20	0	0	0	0	0	0	0	0	0	0	0	0	0	0
1c8efa3c9096223ff81d5167bd3be492	Bacteria	Acidobacteria	Solibacteres	Solibacterales	PAUC26f	unclassified_genus	unclassified_genus unclassified_species	0	0	0	7	0	0	0	0	0	0	0	0	0	0	0	0
1c932a1c40f92e123c493aba81796e94	Bacteria	NA	NA	NA	NA	NA	NA	0	0	0	0	0	457	0	0	0	0	0	0	0	0	0	0
1cabf90f23e923b7c11ea8f4af2a2e4d	Bacteria	Proteobacteria	Alphaproteobacteria	Rickettsiales	unclassified_family	unclassified_genus	unclassified_genus unclassified_species	0	0	0	0	0	0	0	0	0	0	0	0	0	3	0	0
1cb6eec6fe19f3e5a9e0faab6e82dcbc	Bacteria	Bacteroidetes	Bacteroidia	Bacteroidales	unclassified_family	unclassified_genus	unclassified_genus unclassified_species	0	0	0	16	0	0	0	0	0	0	0	0	0	0	0	0
1cbd82641bc9d2da34105d66e4f3df86	Bacteria	Proteobacteria	Deltaproteobacteria	Myxococcales	Haliangiaceae	unclassified_genus	unclassified_genus unclassified_species	0	0	0	32	0	0	0	0	0	0	0	0	0	0	0	0
1cc8c43aa6b0ad49eb1d02a09bde3acb	Bacteria	Proteobacteria	Betaproteobacteria	Burkholderiales	Comamonadaceae	Variovorax	Variovorax paradoxus	15	0	0	0	0	0	0	0	0	13	0	0	0	0	0	0
1cce586c40e9523398b14ebe3d6e0c24	Bacteria	Proteobacteria	Alphaproteobacteria	Caulobacterales	Caulobacteraceae	unclassified_genus	unclassified_genus unclassified_species	0	0	0	0	0	0	0	0	0	0	0	0	8	0	0	0
1cd21dce31b6fbddfcace09dced14bd0	Bacteria	NA	NA	NA	NA	NA	NA	0	0	0	1	0	0	0	0	0	0	0	0	0	0	0	0
1cda40d91be327911cb46f4a9e5fdf46	Bacteria	NA	NA	NA	NA	NA	NA	0	0	0	0	0	0	2	0	0	0	0	0	0	0	0	0
1ce3ecd18af01259e2834cc4dd070afc	Bacteria	Actinobacteria	Acidimicrobiia	Acidimicrobiales	unclassified_family	unclassified_genus	unclassified_genus unclassified_species	0	0	0	10	0	0	0	0	0	0	0	0	0	0	0	0
1cedb75e998ebb48d36460b75a486d16	Bacteria	Proteobacteria	Alphaproteobacteria	Rhizobiales	Phyllobacteriaceae	NA	NA	9	0	0	0	0	0	0	0	0	0	0	0	0	5	0	0
1d200e3fa2f5e894d3ee8a54a8285ec0	Bacteria	Chloroflexi	TK10	AKYG885	Dolo_23	unclassified_genus	unclassified_genus unclassified_species	10	0	0	0	0	0	0	0	0	0	0	0	0	0	0	0
1d2483399d83a487130c25e2abb8adb9	Bacteria	Actinobacteria	Thermoleophilia	Solirubrobacterales	unclassified_family	unclassified_genus	unclassified_genus unclassified_species	0	13	0	0	0	0	0	0	0	0	0	0	0	0	0	0
1d26e214a6577a85ba8e01325ee11ca3	Bacteria	Actinobacteria	MB-A2-108	0319-7L14	unclassified_family	unclassified_genus	unclassified_genus unclassified_species	0	0	0	8	0	0	0	0	0	0	0	0	0	0	0	0
1d2779d27fb870293c5abdad459ec883	Bacteria	Chloroflexi	S085	unclassified_order	unclassified_family	unclassified_genus	unclassified_genus unclassified_species	0	0	0	4	0	0	0	0	0	0	0	0	0	0	0	0
1d42d2846a9440d02fbcbaa37f662a32	Bacteria	Bacteroidetes	Bacteroidia	Bacteroidales	Bacteroidaceae	Bacteroides	Bacteroides unclassified_species	0	0	0	24	0	0	0	0	0	0	0	0	0	0	0	0
1d43407a8c9db090573272f45750281e	Bacteria	Gemmatimonadetes	Gemmatimonadetes	Gemmatimonadales	unclassified_family	unclassified_genus	unclassified_genus unclassified_species	0	0	0	24	0	0	0	10	0	0	0	0	0	0	0	0
1d6cc4c7d13c7de8d1778042a7a33afa	Bacteria	Actinobacteria	Thermoleophilia	Solirubrobacterales	unclassified_family	unclassified_genus	unclassified_genus unclassified_species	0	0	0	10	0	0	0	0	0	0	0	0	0	0	0	0
1d787f2a849367f7ed179c3c79daf4c9	Bacteria	Acidobacteria	Acidobacteriia	Acidobacteriales	Koribacteraceae	unclassified_genus	unclassified_genus unclassified_species	16	25	0	0	0	0	0	0	0	0	0	0	0	0	0	0
1d7b8ff260d12f3b63ff2f22b61e9133	Bacteria	Firmicutes	Clostridia	Clostridiales	Dehalobacteriaceae	Dehalobacterium	Dehalobacterium unclassified_species	0	0	0	0	0	0	0	0	0	0	0	0	0	0	0	5
1d8265888e2e83a457131d4fa3f0d4d8	Bacteria	Bacteroidetes	Bacteroidia	Bacteroidales	S24-7	unclassified_genus	unclassified_genus unclassified_species	0	0	0	4	0	0	0	0	0	0	0	0	0	0	0	4
1d836fac3b6510396463b7ff4bb5f867	Bacteria	NA	NA	NA	NA	NA	NA	0	0	0	0	0	1583	0	0	0	0	0	0	0	0	0	0
1da666258aeb3f32f682533eae369856	Bacteria	Proteobacteria	Alphaproteobacteria	Caulobacterales	Caulobacteraceae	unclassified_genus	unclassified_genus unclassified_species	9	0	0	0	0	0	0	0	0	6	0	0	0	5	0	0
1db221340af0b72fc983d737e41fb3e9	Bacteria	Actinobacteria	Actinobacteria	Actinomycetales	Nocardioidaceae	Nocardioides	Nocardioides unclassified_species	0	10	0	0	0	0	0	0	0	0	0	0	0	0	0	0
1dbac4b9535018b34503f0869a049552	Bacteria	Chloroflexi	Anaerolineae	SBR1031	oc28	unclassified_genus	unclassified_genus unclassified_species	0	0	0	0	0	0	0	0	0	0	0	0	0	0	0	3
1dbb2a4ae8d5728da757b5946474a8f7	Bacteria	Actinobacteria	Actinobacteria	Actinomycetales	Micrococcaceae	Arthrobacter	NA	0	0	0	8	0	0	0	0	0	0	0	0	0	0	0	0
1dbc47ee346fdb8e9df57cadf9a3d426	Bacteria	Actinobacteria	Thermoleophilia	Gaiellales	Gaiellaceae	unclassified_genus	unclassified_genus unclassified_species	0	32	0	27	0	0	0	0	0	10	0	0	0	10	0	0
1dc7e889ac9f33111d74ffaf45ab71de	Bacteria	Bacteroidetes	Bacteroidia	Bacteroidales	Rikenellaceae	unclassified_genus	unclassified_genus unclassified_species	0	11	0	0	0	0	0	0	0	0	0	6	0	2	0	0
1dcc3510cff915d500bd7927df383623	Bacteria	Firmicutes	Bacilli	Bacillales	Bacillaceae	Bacillus	NA	0	5	0	35	22	19	0	0	0	12	0	0	0	0	0	0
1ddbe948bc80640a69a6dc3914227634	Bacteria	Actinobacteria	Actinobacteria	Actinomycetales	Intrasporangiaceae	Terracoccus	Terracoccus unclassified_species	11	0	0	0	0	0	0	0	0	0	0	0	0	0	0	0
1de2be58efc69ed92f7f38f38a055993	Bacteria	Proteobacteria	Alphaproteobacteria	Rhizobiales	unclassified_family	unclassified_genus	unclassified_genus unclassified_species	0	0	0	11	0	0	0	0	0	0	0	0	0	0	0	0
1de3c718df00f9901147d5dfc0f00f10	Bacteria	Proteobacteria	Alphaproteobacteria	NA	NA	NA	NA	0	7	0	75	0	0	0	0	15	0	16	0	0	0	0	0
1df7d123b2c6e14bf8d9ac266914ec3a	Bacteria	Bacteroidetes	Bacteroidia	Bacteroidales	RF16	unclassified_genus	unclassified_genus unclassified_species	0	0	0	0	2	0	0	0	0	0	0	0	0	0	0	0
1df8eeef64139ff8129e8276fa7fc478	Bacteria	Actinobacteria	Actinobacteria	Actinomycetales	Streptomycetaceae	NA	NA	0	0	0	0	0	0	0	0	0	0	0	24	0	0	0	0
1e367e2e65370232c644831cac1bdcf4	Bacteria	NA	NA	NA	NA	NA	NA	0	0	0	630	0	0	0	0	0	0	0	0	0	0	0	0
1e3b6be58fe60ad2b9f55ebee151a600	Bacteria	Proteobacteria	Deltaproteobacteria	Desulfuromonadales	Geobacteraceae	Geobacter	Geobacter unclassified_species	0	0	0	0	0	0	0	0	0	0	0	0	5	0	0	0
1e4b94477b3a0729f3f4d87c159c38cc	Bacteria	Firmicutes	Bacilli	Lactobacillales	Lactobacillaceae	Lactobacillus	NA	0	0	0	0	0	0	0	0	0	0	0	1	48	30	16	0
1e4ba624f4f6a09a08e828f0fd8f3d35	Bacteria	Actinobacteria	Coriobacteriia	Coriobacteriales	Coriobacteriaceae	Adlercreutzia	Adlercreutzia unclassified_species	0	0	0	3	0	0	0	0	0	0	0	0	0	0	0	0
1e4d2aa84858cb1db193f9a5af934e66	Bacteria	Verrucomicrobia	[Spartobacteria]	[Chthoniobacterales]	[Chthoniobacteraceae]	DA101	DA101 unclassified_species	24	0	0	0	0	0	0	0	0	0	0	0	0	0	0	0
1e4e44e7a0e6741a20c1a04ac7e8152a	Bacteria	Verrucomicrobia	[Spartobacteria]	[Chthoniobacterales]	[Chthoniobacteraceae]	DA101	DA101 unclassified_species	86	113	0	0	0	0	0	0	0	0	0	0	0	0	0	0
1e8dfb312e3fb35b8ccf5abbc3f37398	Bacteria	Proteobacteria	Alphaproteobacteria	Sphingomonadales	Sphingomonadaceae	Sphingopyxis	Sphingopyxis alaskensis	0	0	0	7	0	0	0	0	0	0	0	0	0	0	0	0
1ea65376c4f79d7bb3b0a124d16bb3a5	Bacteria	Proteobacteria	NA	NA	NA	NA	NA	3	0	0	0	0	0	0	0	0	0	0	0	0	0	0	0
1eb3bdd7856f5e772ffcc867b57436cb	Bacteria	Firmicutes	Clostridia	Clostridiales	Lachnospiraceae	Roseburia	NA	39	26	16	61	0	0	28	23	0	0	0	0	29	0	0	0
1eb9f2bf46b3290607c2e54af25b8191	Bacteria	Chloroflexi	S085	unclassified_order	unclassified_family	unclassified_genus	unclassified_genus unclassified_species	0	0	0	8	0	0	0	0	0	0	0	0	0	0	0	0
1eca9278a59be5e6266eaaf796f90aad	Bacteria	Bacteroidetes	Bacteroidia	Bacteroidales	S24-7	unclassified_genus	unclassified_genus unclassified_species	0	5	0	67	0	0	0	12	0	0	0	0	0	0	0	8
1ed4ae6678ce595c34e6b24126bc0567	Archaea	Euryarchaeota	Thermoplasmata	E2	[Methanomassiliicoccaceae]	Coxiella	Coxiella burnetii	0	0	0	5	0	0	0	0	0	0	0	0	0	0	0	0
1edbd8e0d2c6f8f7cf5fdc2be648a07b	Bacteria	Acidobacteria	Acidobacteria-6	iii1-15	unclassified_family	unclassified_genus	unclassified_genus unclassified_species	0	0	0	13	0	0	0	0	0	0	0	0	0	0	0	0
1ee1fc568cf3442dd6e760447a192539	Bacteria	NA	NA	NA	NA	NA	NA	0	0	0	0	0	0	0	0	0	3	0	0	0	0	0	0
1f015c01fdc13a2c2a54e7f798a0da6f	Bacteria	Proteobacteria	Gammaproteobacteria	Enterobacteriales	Enterobacteriaceae	Buchnera	Buchnera unclassified_species	0	21	6	27	0	0	7	0	0	0	0	0	0	0	0	0
1f046f0f53f4b3681e0e55a1a54e660d	Bacteria	Fusobacteria	Fusobacteriia	Fusobacteriales	Fusobacteriaceae	u114	u114 unclassified_species	0	0	0	0	0	0	0	19	0	0	0	0	0	0	0	0
1f3227e42e40183e3c84cd019337b00b	Bacteria	Acidobacteria	Acidobacteria-6	iii1-15	unclassified_family	unclassified_genus	unclassified_genus unclassified_species	64	91	0	0	0	0	0	0	0	34	0	0	0	37	0	0
1f50c831c3f1c26328f804c0aa865af2	Bacteria	NA	NA	NA	NA	NA	NA	0	0	0	0	0	37	0	0	0	0	0	0	0	0	0	0
1f8ba88fcb2b7917be5bfd0b7e112304	Bacteria	Actinobacteria	Acidimicrobiia	Acidimicrobiales	unclassified_family	unclassified_genus	unclassified_genus unclassified_species	30	0	0	0	0	0	0	0	0	0	0	0	0	0	0	0
1fa0f58463c99822c3eb30b640b8518c	Bacteria	Firmicutes	Clostridia	Clostridiales	[Mogibacteriaceae]	unclassified_genus	unclassified_genus unclassified_species	17	0	0	0	0	0	0	0	0	10	0	0	0	0	0	0
1facab3dbd81d6d1c4e82a7317159d02	Bacteria	NA	NA	NA	NA	NA	NA	0	0	0	0	0	0	0	0	0	0	0	83	0	0	0	0
1fb747fd37e75eddce43dd6360e299d2	Bacteria	Firmicutes	Bacilli	Bacillales	NA	NA	NA	0	63	29	22	0	0	0	0	0	0	0	0	0	0	0	0
1fc892eafa21986ed27a140ff667aaef	Bacteria	Acidobacteria	Acidobacteriia	Acidobacteriales	Koribacteraceae	unclassified_genus	unclassified_genus unclassified_species	0	0	0	0	0	0	0	0	0	0	0	0	0	8	0	0
1fc98fd22e675f0596ecab4b1267fb6c	Bacteria	Firmicutes	Clostridia	Clostridiales	Lachnospiraceae	Roseburia	Roseburia unclassified_species	106	99	51	117	17	0	0	0	0	0	21	0	0	0	325	0
1fd2e525070c61fb9d6e470cc2b6bfe4	Bacteria	Firmicutes	Bacilli	Lactobacillales	Streptococcaceae	Lactococcus	Lactococcus unclassified_species	0	0	0	0	37	0	0	0	16	11	14	0	0	0	0	0
1ff5104e41a5f7f7387f50335cb6fe99	Bacteria	Proteobacteria	Gammaproteobacteria	Xanthomonadales	Sinobacteraceae	unclassified_genus	unclassified_genus unclassified_species	11	24	0	246	0	20	16	18	49	79	34	37	0	0	0	0
2000b7340c15e7c5621b095f44f2ff34	Bacteria	Firmicutes	Bacilli	Lactobacillales	Leuconostocaceae	Weissella	NA	0	0	0	0	0	0	0	0	0	0	0	73	267	109	68	0
200df5c0fe204cf04f1e5cd5788b24ab	Bacteria	Proteobacteria	Alphaproteobacteria	Rhizobiales	Hyphomicrobiaceae	Rhodoplanes	Rhodoplanes elegans	0	0	0	10	0	0	0	0	0	0	0	0	0	0	0	0
2018c88b483726f1c45fb546d6842eb1	Bacteria	Acidobacteria	Acidobacteriia	Acidobacteriales	Acidobacteriaceae	Granulicella	Granulicella sapmiensis	0	0	0	0	0	0	0	0	0	0	0	9	0	0	0	0
2024651b66bcbe24dc6e0a24eca7fa05	Bacteria	Proteobacteria	Alphaproteobacteria	Rhizobiales	NA	NA	NA	0	0	6	0	0	0	0	0	0	0	0	0	0	0	0	0
2025272443de67341a6397fe3d22078e	Bacteria	Verrucomicrobia	[Spartobacteria]	[Chthoniobacterales]	[Chthoniobacteraceae]	Candidatus Xiphinematobacter	Candidatus Xiphinematobacter unclassified_species	0	6	0	0	0	0	0	0	0	0	0	0	0	0	0	0
2026ed556bead1ea3c44a42c69c2e09f	Bacteria	NA	NA	NA	NA	NA	NA	0	0	0	7	0	0	0	0	0	0	0	0	0	0	0	0
203d3aeb3d9cbcc4e2ac631004749027	Bacteria	Actinobacteria	Acidimicrobiia	Acidimicrobiales	C111	unclassified_genus	unclassified_genus unclassified_species	0	0	0	0	0	0	0	0	0	0	0	4	0	0	0	0
20428699f96545ecd5a9c0b8f6fc066b	Bacteria	Proteobacteria	Alphaproteobacteria	Sphingomonadales	unclassified_family	unclassified_genus	unclassified_genus unclassified_species	0	0	0	0	0	0	0	0	0	0	0	5	0	0	0	0
204914469b8dfb831961c45f1ab8ff58	Bacteria	Proteobacteria	Alphaproteobacteria	Rhodospirillales	Rhodospirillaceae	unclassified_genus	unclassified_genus unclassified_species	0	0	0	3	0	0	0	0	0	0	0	0	0	0	0	0
205ddc4ea89834cc340a9249826e6795	Bacteria	Firmicutes	Clostridia	Clostridiales	unclassified_family	unclassified_genus	unclassified_genus unclassified_species	0	0	0	0	0	0	0	0	12	0	0	0	0	0	0	0
206059fb99ae19cab47b8cd99ccf2b82	Bacteria	unclassified_phylum	unclassified_class	unclassified_order	unclassified_family	unclassified_genus	unclassified_genus unclassified_species	0	0	0	6	0	0	0	0	0	0	0	0	0	0	0	0
2066bab5cea17fe981c261350d65d04e	Bacteria	Actinobacteria	Acidimicrobiia	Acidimicrobiales	unclassified_family	unclassified_genus	unclassified_genus unclassified_species	0	14	0	0	0	0	0	0	0	0	0	0	0	0	0	0
2082bab73ea7b4a94ee33c91ef2b443a	Bacteria	Proteobacteria	Gammaproteobacteria	Aeromonadales	Succinivibrionaceae	Succinivibrio	Succinivibrio unclassified_species	0	0	0	0	0	0	0	0	3	0	0	0	0	0	0	0
208bd90a87a7e6a3fcdd471e6447c724	Bacteria	Proteobacteria	Gammaproteobacteria	Enterobacteriales	Enterobacteriaceae	Buchnera	Buchnera unclassified_species	13	6	0	0	0	11	0	9	0	0	0	0	0	0	0	0
20a06c498c6f8bd0acfdd93176cd3a26	Bacteria	Proteobacteria	Gammaproteobacteria	Chromatiales	Chromatiaceae	Nitrosococcus	Nitrosococcus unclassified_species	0	0	0	3	0	0	0	0	0	0	0	0	0	0	0	0
20a60d3cf79b60265bb2cef77d63b49a	Bacteria	Proteobacteria	Gammaproteobacteria	Xanthomonadales	Xanthomonadaceae	Stenotrophomonas	Stenotrophomonas retroflexus	12	17	0	0	0	0	0	0	0	0	0	0	0	0	0	0
20bb454743187e1e0b7cbd978956addf	Bacteria	Proteobacteria	Alphaproteobacteria	Rhizobiales	Phyllobacteriaceae	NA	NA	0	0	0	7	0	0	0	0	0	0	0	0	0	0	0	0
20bc427b280704f78097a1de25e829cf	Bacteria	Proteobacteria	Deltaproteobacteria	Myxococcales	NA	NA	NA	0	0	0	4	0	0	0	0	0	0	0	0	0	0	0	0
20cd4e238ec057b7a4a7d4ddf2868439	Bacteria	Chloroflexi	C0119	unclassified_order	unclassified_family	unclassified_genus	unclassified_genus unclassified_species	6	0	0	0	0	0	0	0	0	0	0	0	0	0	0	0
20cf172d78a6e398addc3fb5a381e5bf	Bacteria	Proteobacteria	Alphaproteobacteria	Rhodospirillales	Rhodospirillaceae	Dongia	Dongia mobilis	0	10	0	0	0	0	0	0	0	0	0	0	0	0	0	0
20d09155e0053ff5f55677628847738a	Bacteria	Acidobacteria	Holophagae	Holophagales	Holophagaceae	unclassified_genus	unclassified_genus unclassified_species	0	0	0	0	0	0	0	0	0	0	0	6	0	0	0	0
20dd87ac04e0e3a38d210839086b121e	Bacteria	Proteobacteria	Gammaproteobacteria	Xanthomonadales	Xanthomonadaceae	Dokdonella	Dokdonella unclassified_species	0	16	0	0	0	0	0	0	0	0	0	0	0	0	0	0
20ef98c7f55f8380eec2700772931077	Bacteria	Gemmatimonadetes	Gemmatimonadetes	unclassified_order	unclassified_family	unclassified_genus	unclassified_genus unclassified_species	0	0	0	0	0	0	0	0	0	0	0	0	0	0	0	11
20f2fe96b1c3c200f6327fe261fd600b	Bacteria	Proteobacteria	Deltaproteobacteria	Myxococcales	unclassified_family	unclassified_genus	unclassified_genus unclassified_species	0	0	0	14	0	0	0	0	0	0	0	0	0	0	0	0
20fb6c10f2b9b9f6ba10a9abbe9194cb	Bacteria	Bacteroidetes	[Saprospirae]	[Saprospirales]	Chitinophagaceae	Flavisolibacter	Flavisolibacter unclassified_species	35	28	0	0	0	0	0	0	0	0	0	0	0	12	0	0
20fbf06cbc395e3605f2fc04ad7bf96b	Archaea	Crenarchaeota	Thaumarchaeota	Nitrososphaerales	Nitrososphaeraceae	Candidatus Nitrososphaera	Candidatus Nitrososphaera gargensis	0	18	0	0	0	0	0	0	0	0	0	0	0	0	0	0
210bbefd0454f734bf6fb8cc8609f53d	Bacteria	Proteobacteria	Alphaproteobacteria	Rhizobiales	NA	NA	NA	0	11	0	0	0	0	0	0	0	0	0	0	0	0	0	0
210f7c55ed275fde394af8df864c5ba8	Bacteria	NA	NA	NA	NA	NA	NA	0	0	0	0	0	0	0	0	0	0	0	3	0	0	0	0
21152f63246953c481dbd69896a6db0e	Bacteria	Proteobacteria	Alphaproteobacteria	Rhizobiales	Beijerinckiaceae	NA	NA	7	0	0	0	0	0	0	0	0	0	0	0	0	8	0	0
211daeb468111f99ed39f6c509bc5f94	Bacteria	Firmicutes	Clostridia	Clostridiales	Veillonellaceae	Megasphaera	Megasphaera unclassified_species	0	0	0	0	18	26	19	17	0	0	0	182	0	0	0	0
212874874eb23b44630166fd85b8f960	Bacteria	Chloroflexi	Thermomicrobia	JG30-KF-CM45	unclassified_family	unclassified_genus	unclassified_genus unclassified_species	0	0	0	27	0	0	0	0	0	11	0	0	0	0	0	0
21360b432a50d6ac1cd1d351bc72cfbe	Bacteria	Proteobacteria	Deltaproteobacteria	Myxococcales	unclassified_family	unclassified_genus	unclassified_genus unclassified_species	0	0	0	0	0	0	0	0	5	0	0	0	0	0	0	0
213854f0ad277503e73472511321a022	Bacteria	Proteobacteria	Betaproteobacteria	Burkholderiales	Alcaligenaceae	Sutterella	Sutterella unclassified_species	16	6	0	25	0	0	0	8	0	16	0	0	0	13	0	6
213ab58d4b6a30dd99d75aeaac3fbb1e	Bacteria	Proteobacteria	Betaproteobacteria	Rhodocyclales	Rhodocyclaceae	Uliginosibacterium	Uliginosibacterium unclassified_species	0	0	0	12	0	0	0	0	0	0	9	0	0	0	0	0
214834f97240b06f14e13347f0c538b1	Bacteria	Firmicutes	Bacilli	Bacillales	Paenibacillaceae	unclassified_genus	unclassified_genus unclassified_species	0	0	0	21	0	0	0	0	0	0	0	0	0	0	0	0
214aea8613442031e2a4750a51ebdda6	Bacteria	Chloroflexi	Anaerolineae	Anaerolineales	Anaerolinaceae	SHD-231	SHD-231 unclassified_species	0	0	0	0	0	0	0	2	0	0	0	0	0	0	0	0
2173bcad876e09b3a5db94cf768210c5	Bacteria	Proteobacteria	Deltaproteobacteria	Myxococcales	unclassified_family	unclassified_genus	unclassified_genus unclassified_species	0	0	0	0	0	0	0	0	0	0	0	10	0	0	0	0
217695b7414b714f85b9990c1593232e	Bacteria	Actinobacteria	Rubrobacteria	Rubrobacterales	Rubrobacteraceae	unclassified_genus	unclassified_genus unclassified_species	0	14	0	0	0	0	0	0	0	0	0	0	0	0	0	0
21bd086839d50e8e092e731fffbcf4fa	Bacteria	NA	NA	NA	NA	NA	NA	0	0	0	0	0	0	0	0	0	0	0	14	0	0	0	0
21bf4d975741f1ef77f6cbef80425cd1	Bacteria	Proteobacteria	Alphaproteobacteria	Rhodospirillales	Rhodospirillaceae	unclassified_genus	unclassified_genus unclassified_species	0	8	0	0	0	0	0	0	0	0	0	0	0	0	0	0
21c5de652c69926a2316a24d43299f77	Bacteria	Proteobacteria	Deltaproteobacteria	Myxococcales	unclassified_family	unclassified_genus	unclassified_genus unclassified_species	10	0	0	0	0	0	0	0	0	0	0	0	0	0	0	0
21d38e93fbc7f96d9157b96fd439254f	Bacteria	Acidobacteria	Solibacteres	Solibacterales	unclassified_family	unclassified_genus	unclassified_genus unclassified_species	0	0	0	6	0	0	0	0	0	0	0	0	0	0	0	0
21d69ad525aa777b9a7e7819d30392f6	Bacteria	Firmicutes	Erysipelotrichi	Erysipelotrichales	Erysipelotrichaceae	Erysipelothrix	Erysipelothrix unclassified_species	0	0	0	0	3	0	0	0	0	0	0	0	0	0	0	0
21e484a0229603276f6bff35a2a14fdf	Bacteria	Bacteroidetes	Bacteroidia	Bacteroidales	Prevotellaceae	Prevotella	Prevotella unclassified_species	0	0	0	0	0	0	0	0	0	0	0	0	0	0	3	0
21ea47318624210d51eac90c30cf65ab	Bacteria	Firmicutes	Bacilli	Bacillales	Paenibacillaceae	unclassified_genus	unclassified_genus unclassified_species	0	0	0	9	0	0	0	0	0	0	0	0	0	0	0	0
21ed5368169ec60fea4ceaf0866a98fe	Bacteria	Proteobacteria	Alphaproteobacteria	unclassified_order	unclassified_family	unclassified_genus	unclassified_genus unclassified_species	0	0	0	7	0	0	0	0	0	0	0	0	0	0	0	0
21efef4670e139d9e642fbc95dbc431d	Bacteria	Proteobacteria	Alphaproteobacteria	Rhizobiales	Hyphomicrobiaceae	NA	NA	0	0	0	3	0	0	0	0	0	0	0	0	0	0	0	0
21f685e23efcf4862bc6d1eb3544be85	Bacteria	Proteobacteria	Alphaproteobacteria	Rhodospirillales	Rhodospirillaceae	unclassified_genus	unclassified_genus unclassified_species	0	0	0	7	0	0	0	0	0	0	0	0	0	0	0	0
220160487986a5a926b202d2bc120561	Bacteria	Actinobacteria	Acidimicrobiia	Acidimicrobiales	unclassified_family	unclassified_genus	unclassified_genus unclassified_species	0	0	0	6	0	0	0	0	0	0	0	0	0	0	0	0
220a29dc16426ade5fd676a157a49989	Bacteria	Proteobacteria	Betaproteobacteria	Burkholderiales	Alcaligenaceae	Sutterella	Sutterella unclassified_species	0	0	0	6	0	0	0	0	0	0	0	0	0	0	0	0
22144848cb2a1424de2842a39a5a94cb	Bacteria	WS3	PRR-12	LD1-PA13	unclassified_family	unclassified_genus	unclassified_genus unclassified_species	0	0	0	0	0	0	0	0	0	0	0	4	0	0	0	0
2216554be499adeb85509222362a1a3d	Bacteria	Proteobacteria	Deltaproteobacteria	Myxococcales	unclassified_family	unclassified_genus	unclassified_genus unclassified_species	4	0	0	5	0	0	0	0	0	0	0	0	0	0	0	0
221978bad667935ba9574a3217367e8a	Bacteria	Chlorobi	OPB56	unclassified_order	unclassified_family	unclassified_genus	unclassified_genus unclassified_species	0	0	0	3	0	0	0	0	0	0	0	0	0	0	0	0
22207892073ea09a6eceb8197f70cc5b	Bacteria	Firmicutes	Clostridia	Clostridiales	Ruminococcaceae	Ruminococcus	Ruminococcus unclassified_species	0	0	0	0	0	0	0	0	0	0	0	0	6	0	0	0
222eb98d282ff68e77251e8b4fa100c1	Bacteria	Verrucomicrobia	Opitutae	Opitutales	Opitutaceae	Opitutus	Opitutus unclassified_species	0	0	0	4	0	0	0	0	0	0	0	0	0	0	0	0
223e13573aac5ee83b899be45b9b99f0	Bacteria	Proteobacteria	Alphaproteobacteria	Sphingomonadales	Sphingomonadaceae	Sphingomonas	Sphingomonas wittichii	26	33	0	17	0	0	0	0	0	0	0	0	0	0	0	0
224dd3d1a6aa306cf380df95187039fc	Bacteria	Proteobacteria	Gammaproteobacteria	Xanthomonadales	Sinobacteraceae	NA	NA	0	0	0	6	0	0	0	0	0	0	0	0	0	0	0	0
225c7dcb1f3f958796f62f4312fffb84	Bacteria	Proteobacteria	Gammaproteobacteria	Xanthomonadales	Xanthomonadaceae	NA	NA	0	0	0	9	0	0	0	0	0	0	0	0	0	0	0	0
2273d238f28c2b2674ab3941064842d3	Bacteria	Bacteroidetes	[Saprospirae]	[Saprospirales]	Chitinophagaceae	Segetibacter	Segetibacter unclassified_species	14	0	0	0	0	0	0	0	0	0	0	0	0	0	0	0
227cc88017233537a4e985a5c049a6ad	Bacteria	Proteobacteria	Betaproteobacteria	unclassified_order	unclassified_family	unclassified_genus	unclassified_genus unclassified_species	0	0	5	0	0	0	0	0	0	0	0	0	0	0	0	0
2280f20511ccebec9f2f3447fa6e0430	Bacteria	Proteobacteria	Alphaproteobacteria	Caulobacterales	Caulobacteraceae	Brevundimonas	Brevundimonas staleyi	0	0	0	0	0	0	0	0	0	0	0	9	0	0	0	0
229476e127c4784fa396ef6180884791	Bacteria	Proteobacteria	Gammaproteobacteria	Aeromonadales	Aeromonadaceae	Aeromonas	Aeromonas sharmana	0	0	0	0	0	0	0	0	0	0	0	0	0	0	0	12
229c9a781325934e47a13ca36aec032b	Bacteria	Firmicutes	Bacilli	Bacillales	unclassified_family	unclassified_genus	unclassified_genus unclassified_species	0	0	0	6	0	0	6	0	0	0	6	0	0	0	0	0
22a579dfa1e8d47a4ecadb533d8d5589	Bacteria	Actinobacteria	Thermoleophilia	Solirubrobacterales	unclassified_family	unclassified_genus	unclassified_genus unclassified_species	0	0	0	17	0	0	0	0	0	0	0	0	0	0	0	0
22adbf886b4728f9e980fe54454bf554	Bacteria	Proteobacteria	Alphaproteobacteria	Sphingomonadales	Sphingomonadaceae	Kaistobacter	Kaistobacter unclassified_species	0	55	0	34	0	0	0	0	0	0	0	0	0	0	0	0
22b11c4c64904199fc9d324bbf9b273c	Bacteria	Firmicutes	Clostridia	Clostridiales	Veillonellaceae	Dialister	Dialister unclassified_species	0	8	0	0	0	0	0	0	0	0	0	0	0	0	0	0
22b3dcae72b7d86cfeeeffe2d920e9fa	Bacteria	Actinobacteria	Actinobacteria	Actinomycetales	Pseudonocardiaceae	Actinomycetospora	Actinomycetospora unclassified_species	0	0	0	6	0	0	0	0	0	0	0	0	0	0	0	0
22b95bdd42bf2a08914d0f3ac6f951b3	Bacteria	Proteobacteria	Gammaproteobacteria	HTCC2188	HTCC2089	unclassified_genus	unclassified_genus unclassified_species	0	0	0	0	0	0	0	0	0	0	0	5	0	0	0	0
22c1498cd716c2d11962d5f2f26bd8da	Bacteria	NA	NA	NA	NA	NA	NA	0	0	0	0	218	0	0	0	0	0	0	0	0	0	0	0
22ee288144ce2fbe2cc1bc0edfc816d7	Bacteria	Proteobacteria	Alphaproteobacteria	Rickettsiales	Rickettsiaceae	Wolbachia	Wolbachia unclassified_species	0	0	0	5	0	0	0	0	0	0	0	0	0	0	0	0
22efe5d2601e07f012a0d3f473c8babe	Bacteria	Firmicutes	Clostridia	Clostridiales	Peptostreptococcaceae	NA	NA	0	0	0	2	0	0	0	0	0	0	0	0	0	0	0	0
22f6043c4130ab47734adb986019d1ed	Bacteria	Proteobacteria	Betaproteobacteria	Burkholderiales	Oxalobacteraceae	Massilia	Massilia timonae	0	0	0	20	0	0	0	0	0	0	0	0	0	0	0	0
23075bd840a4dca3029adf58b3281594	Bacteria	Proteobacteria	Betaproteobacteria	MND1	unclassified_family	unclassified_genus	unclassified_genus unclassified_species	0	0	0	34	0	0	0	0	0	0	0	0	0	0	0	0
230c98f81551d8dbcfb392f0c0409cd2	Bacteria	Proteobacteria	Alphaproteobacteria	Rhodospirillales	Rhodospirillaceae	unclassified_genus	unclassified_genus unclassified_species	0	0	0	0	0	0	0	0	0	0	0	0	0	8	0	0
23128715ab874ba4c10d7253a92262e5	Bacteria	Planctomycetes	Planctomycetia	Gemmatales	Gemmataceae	unclassified_genus	unclassified_genus unclassified_species	0	0	0	0	0	0	0	0	0	3	0	0	0	0	0	0
23158e0e214e48169cc48433b90a6582	Bacteria	Proteobacteria	Gammaproteobacteria	Vibrionales	Vibrionaceae	Photobacterium	NA	0	0	0	0	0	0	0	180	0	0	0	74	59	0	5323	0
231b25db5aed67e478722ea064f18ed5	Bacteria	OP8	OP8_1	unclassified_order	unclassified_family	unclassified_genus	unclassified_genus unclassified_species	0	0	0	0	0	0	0	0	0	0	0	2	0	0	0	0
2331c49e2d1c06601183bbfd12873506	Bacteria	Proteobacteria	Alphaproteobacteria	Rhodospirillales	unclassified_family	unclassified_genus	unclassified_genus unclassified_species	0	0	0	12	0	0	0	0	0	0	0	0	0	0	0	0
2337e9c23a154e5c0efbc4b6f0c5fac5	Bacteria	Bacteroidetes	Sphingobacteriia	Sphingobacteriales	Sphingobacteriaceae	Pedobacter	Pedobacter unclassified_species	0	14	0	12	0	0	0	0	0	0	0	0	0	0	0	0
236c736aa390ad2cdb4fb019bdf1ea2c	Bacteria	Acidobacteria	[Chloracidobacteria]	RB41	unclassified_family	unclassified_genus	unclassified_genus unclassified_species	0	10	0	0	0	0	0	0	0	0	0	0	0	0	0	0
238af3523d19a6d58d0342bcff7de7cf	Bacteria	Proteobacteria	Alphaproteobacteria	unclassified_order	unclassified_family	unclassified_genus	unclassified_genus unclassified_species	0	0	0	5	0	0	0	0	0	0	0	0	0	0	0	0
23b22738a941761ba8fcb6f3612845db	Bacteria	NA	NA	NA	NA	NA	NA	0	0	0	0	192	0	0	0	0	0	0	0	0	0	0	0
23cc1c1053e5db60d6f8efb03bdfcfc6	Bacteria	Firmicutes	Bacilli	Bacillales	Paenibacillaceae	Paenibacillus	NA	0	0	0	0	8	0	0	0	0	0	0	0	0	0	0	0
23ea1cc1a24bff257a2ca93bff1c0ea3	Bacteria	Proteobacteria	Deltaproteobacteria	Desulfovibrionales	Desulfovibrionaceae	Desulfovibrio	Desulfovibrio mexicanus	0	0	0	0	0	0	0	0	0	0	0	8	0	0	0	0
240e599eb0af8430134408d2e41c6256	Bacteria	Chloroflexi	Anaerolineae	SBR1031	A4b	unclassified_genus	unclassified_genus unclassified_species	0	0	0	0	0	0	0	0	0	0	0	9	0	0	0	0
240fc8c16dbd8e473fc848ecdf9d593e	Bacteria	Proteobacteria	Alphaproteobacteria	Sphingomonadales	Sphingomonadaceae	Kaistobacter	Kaistobacter unclassified_species	0	0	0	0	0	0	0	0	0	0	0	0	0	16	0	0
2432fbacefe4b035122395019ac869bf	Bacteria	Proteobacteria	Gammaproteobacteria	Pseudomonadales	Moraxellaceae	Perlucidibaca	Perlucidibaca unclassified_species	0	0	0	5	0	0	0	0	0	0	0	0	0	0	0	0
243ae839b81caca94aba79f2d7082aa6	Bacteria	Actinobacteria	Actinobacteria	Actinomycetales	Micromonosporaceae	Actinoplanes	Actinoplanes tereljensis	11	0	0	0	0	0	0	0	0	5	0	0	0	0	0	0
243b9b403cfb8b05fa82a1d4bd23a543	Bacteria	Proteobacteria	Gammaproteobacteria	Enterobacteriales	Enterobacteriaceae	NA	NA	0	0	0	60	0	0	0	0	0	0	0	840	138	242	199	0
243c0a169906baa065d606ecde50c6ed	Bacteria	Proteobacteria	Alphaproteobacteria	Rhizobiales	Hyphomicrobiaceae	Rhodoplanes	Rhodoplanes unclassified_species	25	28	0	0	0	0	0	0	0	0	0	0	0	0	0	0
2449dbb71a520f9f7824e0be9358a7ba	Bacteria	Actinobacteria	Thermoleophilia	Solirubrobacterales	unclassified_family	unclassified_genus	unclassified_genus unclassified_species	0	9	0	0	0	0	0	0	0	0	0	0	0	0	0	0
244dd9244d755a4fc191604cb3d77dfd	Bacteria	Acidobacteria	Acidobacteriia	Acidobacteriales	Acidobacteriaceae	unclassified_genus	unclassified_genus unclassified_species	35	0	0	0	0	0	0	0	0	0	0	0	0	0	0	0
246cabd92d98a4f780641f00a12f41c9	Bacteria	Proteobacteria	Gammaproteobacteria	Chromatiales	unclassified_family	unclassified_genus	unclassified_genus unclassified_species	0	0	0	24	0	0	0	0	0	14	0	0	0	0	0	0
248ed2d69b01492992488bce9c3c30bd	Bacteria	Proteobacteria	Gammaproteobacteria	Xanthomonadales	Xanthomonadaceae	NA	NA	0	0	0	0	21	0	0	0	0	0	0	0	0	0	0	0
2497e52ca467f7e754fcec01615c1f83	Bacteria	Tenericutes	CK-1C4-19	unclassified_order	unclassified_family	unclassified_genus	unclassified_genus unclassified_species	0	3	0	0	0	0	0	0	0	0	0	0	4	0	0	0
24b24da26337a512e4e8564d3003ef8a	Bacteria	Firmicutes	Clostridia	Clostridiales	Peptococcaceae	Desulfosporosinus	Desulfosporosinus meridiei	0	0	0	0	0	0	0	0	5	0	0	0	0	0	0	0
24bb08869a15e0731e455ae33a80b1c7	Bacteria	Proteobacteria	Deltaproteobacteria	unclassified_order	unclassified_family	unclassified_genus	unclassified_genus unclassified_species	0	0	0	5	0	0	0	0	0	0	0	0	0	0	0	0
24d39e5597396f2a1401cabbddf59ad1	Bacteria	Firmicutes	Clostridia	Clostridiales	Ruminococcaceae	Faecalibacterium	Faecalibacterium prausnitzii	19	0	0	18	0	0	0	0	0	8	0	0	0	10	0	0
24e8e760bcdfcd8da9948f9eddb04d38	Bacteria	Bacteroidetes	Bacteroidia	Bacteroidales	Prevotellaceae	Prevotella	Prevotella unclassified_species	0	0	0	0	0	0	0	0	0	0	0	0	0	0	3	0
24ea353820c0da6eee49cc2eacbc9feb	Bacteria	Firmicutes	Clostridia	Clostridiales	Veillonellaceae	Veillonella	Veillonella parvula	0	0	0	0	0	0	0	0	0	0	0	58	0	0	0	0
25005a1577745bb8f9da05f6568c0cca	Bacteria	Acidobacteria	Acidobacteriia	Acidobacteriales	Koribacteraceae	unclassified_genus	unclassified_genus unclassified_species	0	25	0	37	0	0	0	0	0	0	0	0	0	0	0	0
250d02dd0f0546913d59d9d84157e7b1	Bacteria	Firmicutes	Erysipelotrichi	Erysipelotrichales	Erysipelotrichaceae	Holdemania	Holdemania unclassified_species	0	0	0	0	0	0	0	0	0	0	0	6	0	0	0	0
25130454f788f9d8b358cbe25c71bb0c	Bacteria	Actinobacteria	Acidimicrobiia	Acidimicrobiales	Iamiaceae	Iamia	Iamia unclassified_species	0	0	0	17	0	0	0	0	0	0	0	0	0	0	0	0
251940cd0b2aafd64b94807126d7285f	Bacteria	NA	NA	NA	NA	NA	NA	0	0	0	0	0	1110	0	0	0	0	0	0	0	0	0	0
251b025fa25b2c071d78743c3ba11ac0	Bacteria	Proteobacteria	Alphaproteobacteria	Rhizobiales	Hyphomicrobiaceae	unclassified_genus	unclassified_genus unclassified_species	9	0	0	0	0	0	0	0	0	0	0	0	0	5	0	0
25209f3f6b807a937cd776efefd52050	Bacteria	NA	NA	NA	NA	NA	NA	0	0	0	0	0	1105	0	0	0	0	0	0	0	0	0	0
2539d2b868a01235ce58aa634103f415	Bacteria	Chloroflexi	C0119	unclassified_order	unclassified_family	unclassified_genus	unclassified_genus unclassified_species	4	6	0	0	0	0	0	0	0	0	0	0	0	0	0	0
254f76c29a4fae502a1c66a98c02f2ca	Bacteria	Bacteroidetes	At12OctB3	unclassified_order	unclassified_family	unclassified_genus	unclassified_genus unclassified_species	0	7	0	0	0	0	0	0	0	0	0	0	0	0	0	0
25596355503975222cf5fc05cb0babfa	Bacteria	Acidobacteria	Acidobacteriia	Acidobacteriales	Acidobacteriaceae	Terriglobus	Terriglobus unclassified_species	0	0	0	0	0	0	0	0	0	0	0	0	10	0	0	0
256327b0fa8f57fe8f6a3ab4efb200bf	Bacteria	Proteobacteria	Gammaproteobacteria	Xanthomonadales	Xanthomonadaceae	NA	NA	0	36	0	0	0	0	0	0	0	0	0	0	0	0	0	0
2563844060d239a80b151f8310a4a7ae	Bacteria	NA	NA	NA	NA	NA	NA	0	326	0	0	0	0	0	0	0	0	0	0	0	0	0	0
25643b4a65f2af7bd8dcc971d47d2991	Bacteria	Firmicutes	Clostridia	Clostridiales	unclassified_family	unclassified_genus	unclassified_genus unclassified_species	0	0	0	0	0	0	0	0	0	0	0	0	0	0	0	9
25737a41ce7646b5bce23dd6959c19df	Bacteria	Proteobacteria	Deltaproteobacteria	Myxococcales	unclassified_family	unclassified_genus	unclassified_genus unclassified_species	0	0	0	7	0	0	0	0	0	0	0	0	0	0	0	0
25744ee8909b9c467fe7d7a6cd673387	Bacteria	Proteobacteria	Gammaproteobacteria	Enterobacteriales	Enterobacteriaceae	NA	NA	597	254	961	257	229	291	202	449	244	2531	482	90	181	519	273	4543
25856f8f84dd1a8df92d0eb00f44986b	Bacteria	Actinobacteria	Thermoleophilia	Gaiellales	Gaiellaceae	unclassified_genus	unclassified_genus unclassified_species	20	43	0	0	0	0	0	0	0	0	0	0	0	0	0	0
2588772702773d69df1489d8990f2a79	Bacteria	Firmicutes	Bacilli	Bacillales	unclassified_family	unclassified_genus	unclassified_genus unclassified_species	12	0	0	46	0	0	0	0	0	0	0	0	0	0	0	0
259068b57e805300d2452c56f0248b84	Bacteria	Actinobacteria	Thermoleophilia	Gaiellales	Gaiellaceae	unclassified_genus	unclassified_genus unclassified_species	0	9	0	0	0	0	0	0	0	0	0	0	0	0	0	0
2590762ade79bd4126f73784f4a4c4bb	Bacteria	Firmicutes	Clostridia	Clostridiales	Peptococcaceae	Desulfosporosinus	Desulfosporosinus meridiei	0	0	0	0	0	0	0	0	0	0	0	7	0	0	0	0
25957155aafc635f09ea630bf3a4a249	Bacteria	Proteobacteria	Alphaproteobacteria	NA	NA	NA	NA	0	0	0	4	0	0	0	0	0	0	0	0	0	0	0	0
259f6df894b4df2d009f36eb45cd80ac	Bacteria	Proteobacteria	Alphaproteobacteria	Rhodospirillales	Acetobacteraceae	unclassified_genus	unclassified_genus unclassified_species	0	29	0	0	0	0	0	0	0	0	0	0	0	0	0	0
25aa2450725f332622bb7209d28dd6f7	Bacteria	Proteobacteria	Betaproteobacteria	unclassified_order	unclassified_family	unclassified_genus	unclassified_genus unclassified_species	0	0	0	12	0	0	0	0	0	0	0	0	0	0	0	0
25b2ae3adffb725df4c749c5d6739561	Bacteria	Proteobacteria	Alphaproteobacteria	Sphingomonadales	Sphingomonadaceae	Sphingomonas	Sphingomonas azotifigens	22	12	0	0	0	0	0	0	0	6	0	0	0	0	0	0
25c291e74f8cb18c12645d5f8ce0fdb0	Bacteria	Acidobacteria	[Chloracidobacteria]	RB41	unclassified_family	unclassified_genus	unclassified_genus unclassified_species	0	0	0	7	0	0	0	0	0	0	0	0	0	0	0	0
25c2c4e5f170e6cac93e43ab0dce1e0b	Bacteria	Gemmatimonadetes	Gemmatimonadetes	Gemmatimonadales	Ellin5301	unclassified_genus	unclassified_genus unclassified_species	38	26	0	0	0	0	0	0	0	0	0	0	0	0	0	0
25daba6f0dc82bb71bb6b2d1a84e4fd0	Bacteria	Planctomycetes	Planctomycetia	Gemmatales	Isosphaeraceae	unclassified_genus	unclassified_genus unclassified_species	31	10	0	0	0	0	0	0	0	0	0	0	0	16	0	0
25ddac1de16f4ef871ddb79590fc4f51	Bacteria	Firmicutes	Bacilli	Bacillales	NA	NA	NA	21	0	0	0	0	0	0	0	0	0	0	0	0	18	0	0
26040ee1af49212fefd17e991cf30163	Bacteria	NA	NA	NA	NA	NA	NA	0	0	0	0	31	0	19	0	0	0	8	21	21	0	0	0
2604d52dfe3e115b4ac6bc2cc7b906ca	Bacteria	NA	NA	NA	NA	NA	NA	551	0	0	0	0	0	0	0	0	0	0	0	0	0	0	0
260e5de8178f7ec70d57f53a5b67db5f	Bacteria	Proteobacteria	Gammaproteobacteria	Xanthomonadales	Xanthomonadaceae	Thermomonas	Thermomonas dokdonensis	0	0	0	10	0	0	0	0	0	0	0	0	0	0	0	28
26216122b5ed5b8a908206bbdcb9475c	Bacteria	Proteobacteria	Gammaproteobacteria	Xanthomonadales	Xanthomonadaceae	Stenotrophomonas	Stenotrophomonas geniculata	44	0	0	47	0	0	22	0	22	0	0	60	0	0	0	70
2622c8bcee39e99ecddfe8e931222952	Bacteria	Proteobacteria	Alphaproteobacteria	Ellin329	unclassified_family	unclassified_genus	unclassified_genus unclassified_species	0	0	0	6	0	0	0	0	0	0	0	0	0	0	0	0
2639dbd45e1bff9918bf7119931c2e5b	Bacteria	Proteobacteria	Alphaproteobacteria	unclassified_order	unclassified_family	unclassified_genus	unclassified_genus unclassified_species	0	0	0	51	0	0	0	0	5	11	7	0	0	0	0	0
26421e430c9ee8afe20cb66741858887	Bacteria	Actinobacteria	Actinobacteria	Actinomycetales	Micromonosporaceae	Micromonospora	NA	110	142	0	21	0	0	0	0	0	19	0	0	0	29	0	0
2648080293706a78f92d98b924471cdc	Bacteria	Proteobacteria	Gammaproteobacteria	Xanthomonadales	Sinobacteraceae	unclassified_genus	unclassified_genus unclassified_species	0	28	10	173	0	0	0	20	46	70	31	0	0	0	0	12
264be41398ce449d822b5653de304452	Bacteria	Proteobacteria	Gammaproteobacteria	Xanthomonadales	Sinobacteraceae	Panacagrimonas	Panacagrimonas perspica	0	0	0	7	0	0	0	0	0	0	0	0	0	0	0	0
2656006acb746157c15da5c33b59f1a0	Bacteria	Proteobacteria	Alphaproteobacteria	Kiloniellales	unclassified_family	unclassified_genus	unclassified_genus unclassified_species	0	0	0	2	0	0	0	0	0	0	0	0	0	0	0	0
26569cc96e467476282bdf9972a390bb	Bacteria	Actinobacteria	Thermoleophilia	Solirubrobacterales	Solirubrobacteraceae	unclassified_genus	unclassified_genus unclassified_species	0	19	0	0	0	0	0	0	0	0	0	0	0	0	0	0
26651a4442719a97be3b2cecf3dcdca0	Bacteria	Planctomycetes	Planctomycetia	Gemmatales	Isosphaeraceae	unclassified_genus	unclassified_genus unclassified_species	0	3	0	0	0	0	0	0	0	0	0	0	0	0	0	0
2668b78a37966a7123a65ee46a8f9f23	Bacteria	Firmicutes	Bacilli	Bacillales	unclassified_family	unclassified_genus	unclassified_genus unclassified_species	0	0	0	13	0	0	0	0	0	0	0	0	0	0	0	0
266bef5ca6018fd4e3afad86da25078d	Bacteria	NA	NA	NA	NA	NA	NA	0	0	0	0	0	0	0	0	0	0	254	0	0	0	0	0
2671f24612baee12771405cd7bd1919c	Bacteria	Actinobacteria	Thermoleophilia	Solirubrobacterales	unclassified_family	unclassified_genus	unclassified_genus unclassified_species	3	0	0	0	0	0	0	0	0	0	0	0	0	0	0	0
268558ee2ddc748eeb2429068ebfa192	Bacteria	Firmicutes	Bacilli	Lactobacillales	Aerococcaceae	Facklamia	Facklamia unclassified_species	0	0	0	0	0	0	0	0	0	0	0	0	11	0	0	0
26a4136a60b05b490d36a6b153bafe81	Bacteria	Proteobacteria	Gammaproteobacteria	Xanthomonadales	Xanthomonadaceae	Luteimonas	Luteimonas unclassified_species	0	0	0	24	0	0	0	0	0	0	0	0	0	0	0	0
26abd02ff5af197215ea017b34ea9af2	Bacteria	Firmicutes	Clostridia	Clostridiales	Ruminococcaceae	NA	NA	0	0	0	9	0	0	0	0	0	0	0	0	0	0	0	0
26b7d03ddc618200fdf89443cdf6ff91	Bacteria	Acidobacteria	S035	unclassified_order	unclassified_family	unclassified_genus	unclassified_genus unclassified_species	0	7	0	0	0	0	0	0	0	0	0	0	0	0	0	0
26b92ec49ec0ca3f46bdc385d60b4235	Bacteria	Planctomycetes	Planctomycetia	Gemmatales	Gemmataceae	unclassified_genus	unclassified_genus unclassified_species	8	0	0	0	0	0	0	0	0	0	0	0	0	0	0	0
26d08fcce213f325370a95bd9a259b1e	Bacteria	Firmicutes	Clostridia	Clostridiales	Symbiobacteriaceae	Symbiobacterium	Symbiobacterium unclassified_species	0	5	0	0	0	0	0	0	0	0	0	0	0	0	0	0
26f0aaf5da5b2b356a35cb4a892e02f0	Bacteria	Firmicutes	Clostridia	Clostridiales	Clostridiaceae	Clostridium	Clostridium butyricum	12	23	0	128	8	0	0	0	50	58	49	2898	1322	883	439	0
26f0dbfa2598b2437b4c39a14160a63f	Bacteria	Proteobacteria	Alphaproteobacteria	Rhizobiales	unclassified_family	unclassified_genus	unclassified_genus unclassified_species	0	0	0	25	0	0	0	0	0	0	0	0	0	0	0	0
2703e6e8f17278dfdb68293eb2dc249e	Bacteria	Chloroflexi	C0119	unclassified_order	unclassified_family	unclassified_genus	unclassified_genus unclassified_species	0	8	0	0	0	0	0	0	0	0	0	0	0	0	0	0
27076377321d464d2403d676043e1fdd	Bacteria	Gemmatimonadetes	Gemmatimonadetes	unclassified_order	unclassified_family	unclassified_genus	unclassified_genus unclassified_species	0	0	0	14	0	0	0	0	0	0	0	0	0	0	0	0
27186e487bfa58d2df6b7bdc97663a99	Bacteria	Acidobacteria	Acidobacteriia	Acidobacteriales	Koribacteraceae	Candidatus Koribacter	Candidatus Koribacter unclassified_species	6	0	0	0	0	0	0	0	0	0	0	0	0	11	0	0
27263377f26aaa61b0d0110fff49dfb2	Bacteria	unclassified_phylum	unclassified_class	unclassified_order	unclassified_family	unclassified_genus	unclassified_genus unclassified_species	0	0	0	0	0	0	0	0	0	0	0	0	0	0	0	4
272bf585d91439878201756ae216cc1f	Bacteria	Firmicutes	Bacilli	Lactobacillales	Lactobacillaceae	Lactobacillus	Lactobacillus unclassified_species	0	0	0	0	0	1	5	4	0	0	0	0	0	0	0	0
273638c2828a1ac594db8dc27935ad04	Bacteria	Proteobacteria	Alphaproteobacteria	Rhizobiales	NA	NA	NA	0	0	0	3	0	0	0	0	0	0	0	0	0	0	0	0
273f3389a7f453081ad6247f7e5ce5a3	Bacteria	Proteobacteria	Gammaproteobacteria	Xanthomonadales	Sinobacteraceae	unclassified_genus	unclassified_genus unclassified_species	0	0	0	18	0	0	0	0	0	0	0	0	0	0	0	0
2746eca76574a681eac5670867a9be43	Bacteria	Proteobacteria	Alphaproteobacteria	Rhodospirillales	Rhodospirillaceae	unclassified_genus	unclassified_genus unclassified_species	0	0	0	4	0	0	0	0	0	0	0	0	0	0	0	0
274bedf8e2597c1c240d029e8fdb1fe0	Bacteria	Actinobacteria	Actinobacteria	Actinomycetales	Streptomycetaceae	Streptomyces	NA	22	0	0	22	0	0	0	0	0	0	0	0	0	0	0	0
274d6e0dedd2804decd78f9aba1eb71f	Bacteria	Bacteroidetes	Bacteroidia	Bacteroidales	Porphyromonadaceae	Porphyromonas	Porphyromonas unclassified_species	0	0	0	0	0	0	0	0	0	0	0	4	0	0	0	0
279268ed9d74b3ebe94e2676bccd00d8	Bacteria	NA	NA	NA	NA	NA	NA	0	0	0	278	0	0	0	0	0	0	0	0	0	0	0	0
279f2644cde35d687197b5a27a38b3be	Bacteria	Verrucomicrobia	[Spartobacteria]	[Chthoniobacterales]	[Chthoniobacteraceae]	DA101	DA101 unclassified_species	68	48	0	0	0	0	0	0	0	0	0	0	0	0	0	0
27b9a03717efa5a5a7cf8f444df74567	Bacteria	Firmicutes	Clostridia	Clostridiales	unclassified_family	unclassified_genus	unclassified_genus unclassified_species	0	0	0	0	10	0	0	0	0	0	0	0	0	0	0	0
27ccdbf18d3bad4d6e92ce7a913d0dc0	Bacteria	NA	NA	NA	NA	NA	NA	0	0	0	0	0	0	0	39	0	0	0	0	0	0	0	0
27dabdb000fb70b1ace605e3a5e43c7d	Bacteria	Firmicutes	Bacilli	Bacillales	Paenibacillaceae	Cohnella	Cohnella unclassified_species	0	0	0	12	0	0	0	0	0	0	0	0	0	0	0	0
28042e2335a9cd4a5f789fc5a7aaf7c9	Bacteria	Proteobacteria	Alphaproteobacteria	Rickettsiales	unclassified_family	unclassified_genus	unclassified_genus unclassified_species	0	0	0	0	0	0	0	0	0	0	0	0	0	0	0	5
281aeb5a39f4a244cf9652eb69269f68	Bacteria	Proteobacteria	Gammaproteobacteria	Legionellales	Legionellaceae	unclassified_genus	unclassified_genus unclassified_species	8	10	0	0	0	0	0	0	0	0	0	0	0	0	0	0
282286138fb2c040089275e440bf991f	Bacteria	Proteobacteria	Deltaproteobacteria	Myxococcales	unclassified_family	unclassified_genus	unclassified_genus unclassified_species	0	0	0	5	0	0	0	0	0	0	0	0	0	0	0	0
28245140d5fff6c8dcffb9dcfb75bd82	Bacteria	Nitrospirae	Nitrospira	Nitrospirales	0319-6A21	unclassified_genus	unclassified_genus unclassified_species	28	39	0	0	0	0	0	0	0	0	0	0	0	0	0	0
282ba50f889e9a7bfbe3a4025766f2ef	Bacteria	NA	NA	NA	NA	NA	NA	0	0	0	0	28	0	0	0	0	0	38	0	0	0	0	0
283245f44af561c05ef483b251dc15ee	Bacteria	BRC1	PRR-11	unclassified_order	unclassified_family	unclassified_genus	unclassified_genus unclassified_species	6	0	0	0	0	0	0	0	0	0	0	0	0	5	0	0
2844d2ed0f28cb3014024018520bf3b1	Bacteria	Firmicutes	Clostridia	Clostridiales	[Mogibacteriaceae]	unclassified_genus	unclassified_genus unclassified_species	0	0	0	6	0	0	0	0	0	0	0	0	0	0	0	8
284bfc90ffd2ed304c8dff60c23fd3ca	Bacteria	Synergistetes	Synergistia	Synergistales	Aminiphilaceae	Aminiphilus	Aminiphilus unclassified_species	3	0	0	0	0	0	0	0	0	0	0	0	0	3	0	0
2851bec63559c0edf2c446e9dc323350	Bacteria	NA	NA	NA	NA	NA	NA	0	0	0	0	0	0	0	0	0	0	0	0	1	0	0	0
28544ec92e20a1faf71e3cf6414bdff7	Bacteria	NA	NA	NA	NA	NA	NA	0	0	0	0	22	0	0	0	0	68	0	0	0	0	0	0
2870cdb632dcae8cdd52e142da74ed50	Bacteria	NA	NA	NA	NA	NA	NA	0	17	0	0	0	0	0	0	0	0	0	0	0	0	0	0
28756a49c02db79e7fa03666c0753c41	Bacteria	Proteobacteria	Gammaproteobacteria	Legionellales	unclassified_family	unclassified_genus	unclassified_genus unclassified_species	0	0	0	3	0	0	0	0	0	0	0	0	0	0	0	0
2881112c4ed42ec25e922d14609a5094	Bacteria	Actinobacteria	Thermoleophilia	Gaiellales	Gaiellaceae	unclassified_genus	unclassified_genus unclassified_species	38	47	0	0	0	0	0	0	0	0	0	0	0	10	0	0
28c9672070df1ff7602da405c8253828	Bacteria	Firmicutes	Clostridia	SHA-98	D2	unclassified_genus	unclassified_genus unclassified_species	0	0	0	7	0	0	0	0	0	0	0	0	0	0	0	0
28da1f7dc3e2dc5c851b39f29de8101b	Bacteria	Firmicutes	Clostridia	Clostridiales	unclassified_family	unclassified_genus	unclassified_genus unclassified_species	0	0	0	0	0	0	0	0	0	0	0	0	0	0	0	20
28e12575a452a971af3ce704d7f3b877	Bacteria	Firmicutes	Clostridia	Clostridiales	Ruminococcaceae	unclassified_genus	unclassified_genus unclassified_species	0	5	0	0	0	0	0	0	0	0	0	0	0	0	0	0
28f8a408b92f09879bca0a586c474e04	Bacteria	Proteobacteria	Alphaproteobacteria	Rhodospirillales	Rhodospirillaceae	unclassified_genus	unclassified_genus unclassified_species	0	35	0	17	0	0	0	0	0	0	0	0	0	0	0	0
28fac26efa2660306b57ae62dbecf6c1	Bacteria	Proteobacteria	Alphaproteobacteria	NA	NA	NA	NA	0	0	0	7	0	0	0	0	0	0	0	0	0	0	0	0
290217b7e4c1e4fd7fcb3ae58ea8ade5	Bacteria	Gemmatimonadetes	Gemmatimonadetes	unclassified_order	unclassified_family	unclassified_genus	unclassified_genus unclassified_species	0	0	0	1	0	0	0	0	0	0	0	0	0	0	0	0
293236fab66593bfab3e65bc92704b6a	Bacteria	Verrucomicrobia	Verruco-5	WCHB1-41	RFP12	unclassified_genus	unclassified_genus unclassified_species	0	0	0	0	0	0	0	0	0	0	0	3	0	0	0	0
29352c441a96f49938ecee836d551659	Bacteria	Proteobacteria	Gammaproteobacteria	Xanthomonadales	Sinobacteraceae	unclassified_genus	unclassified_genus unclassified_species	24	0	0	0	0	0	0	0	0	0	0	0	0	7	0	0
2936e1a03f2f0dbed463e9dd5a5ffff7	Bacteria	Planctomycetes	Phycisphaerae	WD2101	unclassified_family	unclassified_genus	unclassified_genus unclassified_species	0	0	0	3	0	0	0	0	0	0	0	0	0	0	0	0
2937fbb1781cff324db07bf01eba5856	Bacteria	Bacteroidetes	Bacteroidia	Bacteroidales	unclassified_family	unclassified_genus	unclassified_genus unclassified_species	0	0	0	2	0	0	0	0	0	0	0	0	0	0	0	0
294dd92d17cb8d8c21c911e18367652c	Bacteria	Proteobacteria	Gammaproteobacteria	Pseudomonadales	Pseudomonadaceae	Pseudomonas	Pseudomonas unclassified_species	0	0	0	0	36	0	0	41	0	43	0	53	0	0	0	240
2950bdc175f58a76e0d48877443e32bd	Bacteria	Proteobacteria	Alphaproteobacteria	Rhodospirillales	Rhodospirillaceae	Skermanella	Skermanella unclassified_species	0	39	0	0	0	0	0	0	0	0	0	0	0	0	0	0
2965ab4b218784a814327eed23e85ccf	Bacteria	Gemmatimonadetes	Gemm-1	unclassified_order	unclassified_family	unclassified_genus	unclassified_genus unclassified_species	0	0	0	0	0	0	0	0	11	0	0	13	0	0	0	0
2969f4cb16371c6920f0e32023cb6551	Bacteria	Actinobacteria	Thermoleophilia	Gaiellales	Gaiellaceae	unclassified_genus	unclassified_genus unclassified_species	0	37	0	0	0	0	0	0	0	0	0	0	0	0	0	0
296b87e28b14e7704e12a0642481bca1	Bacteria	Chloroflexi	Ellin6529	unclassified_order	unclassified_family	unclassified_genus	unclassified_genus unclassified_species	22	0	0	0	0	0	0	0	0	0	0	0	0	0	0	0
296d9857c20195eed70b3cd3cc79ad6e	Bacteria	Chloroflexi	TK10	B07_WMSP1	FFCH4570	unclassified_genus	unclassified_genus unclassified_species	44	59	0	19	0	0	0	0	0	0	0	0	0	11	0	0
297131b58d4818888233581abc682cce	Bacteria	Proteobacteria	Deltaproteobacteria	Myxococcales	unclassified_family	unclassified_genus	unclassified_genus unclassified_species	5	0	0	24	0	0	0	0	0	16	0	0	0	7	0	0
2972ea9e68f77d52cf546371f26ab4e3	Bacteria	Bacteroidetes	Bacteroidia	Bacteroidales	S24-7	unclassified_genus	unclassified_genus unclassified_species	0	0	0	0	0	0	0	0	0	0	0	0	0	0	0	38
297f89b16ef2c7c2323f8ebd73bec822	Bacteria	Firmicutes	Bacilli	Bacillales	NA	NA	NA	0	0	0	0	0	0	0	0	0	5	0	0	0	0	0	0
29893ceaa56ce55138d6e9d2df46f6ea	Bacteria	Actinobacteria	Thermoleophilia	Gaiellales	unclassified_family	unclassified_genus	unclassified_genus unclassified_species	0	0	0	4	0	0	0	0	0	0	0	0	0	0	0	0
2991afc75665dfac78378898fac51a84	Archaea	Crenarchaeota	Thaumarchaeota	Nitrososphaerales	Nitrososphaeraceae	Candidatus Nitrososphaera	Candidatus Nitrososphaera unclassified_species	14	0	0	0	0	0	0	0	0	0	0	0	0	0	0	0
299eea50fe15481b3a19922d41fe6658	Bacteria	Verrucomicrobia	[Spartobacteria]	[Chthoniobacterales]	[Chthoniobacteraceae]	DA101	DA101 unclassified_species	84	0	0	0	0	0	0	0	0	0	0	0	0	0	0	0
29bc22fdfc8df7d4511ab2265093d588	Bacteria	Actinobacteria	Thermoleophilia	Solirubrobacterales	unclassified_family	unclassified_genus	unclassified_genus unclassified_species	7	0	0	0	0	0	0	0	0	0	0	0	0	4	0	0
29c71bfdbd2592f95f7866dd4eb2fb50	Bacteria	Actinobacteria	Actinobacteria	Actinomycetales	Kineosporiaceae	Kineosporia	Kineosporia aurantiaca	0	34	0	0	0	0	0	0	0	0	0	0	0	0	0	0
29cf9ac32d53b734613e04c9f9bfb22e	Bacteria	Verrucomicrobia	[Spartobacteria]	[Chthoniobacterales]	[Chthoniobacteraceae]	DA101	DA101 unclassified_species	0	0	0	0	0	0	0	0	0	0	0	13	0	0	0	0
29d1afd8a3478d87bfc2b189b286d352	Bacteria	Proteobacteria	Betaproteobacteria	Burkholderiales	Alcaligenaceae	NA	NA	0	0	0	3	0	0	0	0	0	0	0	0	0	0	0	0
29df8b37ad27de79a3df48a18f29a69c	Bacteria	Actinobacteria	Thermoleophilia	Gaiellales	Gaiellaceae	unclassified_genus	unclassified_genus unclassified_species	37	51	11	0	0	0	0	0	0	0	0	0	0	0	0	0
29ebf7df0a4452192509221b5adcbb40	Bacteria	Acidobacteria	[Chloracidobacteria]	DS-100	unclassified_family	unclassified_genus	unclassified_genus unclassified_species	0	0	0	0	0	0	0	0	0	0	0	0	0	0	0	6
29f302001a05fd2f7c30b44d9dc091dd	Bacteria	Proteobacteria	Alphaproteobacteria	NA	NA	NA	NA	0	0	0	0	0	0	0	2	0	0	0	0	0	0	0	0
2a000c07ffebb88533175fbf13e50635	Bacteria	Firmicutes	Clostridia	Clostridiales	unclassified_family	unclassified_genus	unclassified_genus unclassified_species	0	0	0	0	0	0	0	0	0	0	0	0	0	0	0	5
2a03117257a080e5a1fd219bab46b095	Bacteria	Proteobacteria	Alphaproteobacteria	Rhodospirillales	Rhodospirillaceae	unclassified_genus	unclassified_genus unclassified_species	0	0	0	12	0	0	0	0	0	0	0	0	0	0	0	0
2a285e4df2664e92efcbe6f366dc7d06	Bacteria	Firmicutes	Clostridia	Clostridiales	unclassified_family	unclassified_genus	unclassified_genus unclassified_species	0	0	0	3	0	0	0	0	0	0	0	0	0	0	0	0
2a3abe258f3d7b88231183e876c74dac	Bacteria	Chloroflexi	Ellin6529	unclassified_order	unclassified_family	unclassified_genus	unclassified_genus unclassified_species	13	0	0	0	0	0	0	0	0	6	0	0	0	11	0	0
2a3dc29d6dfb4ec110c88c7187980a87	Bacteria	Firmicutes	Bacilli	Bacillales	Alicyclobacillaceae	Alicyclobacillus	Alicyclobacillus unclassified_species	0	0	0	0	0	0	0	0	0	0	0	8	0	0	0	0
2a3eaa016153ab67d27e06904348e3be	Bacteria	Proteobacteria	Gammaproteobacteria	Xanthomonadales	Sinobacteraceae	unclassified_genus	unclassified_genus unclassified_species	0	0	0	4	0	0	0	0	0	0	0	0	0	0	0	0
2a4841aacca8d01137ce9916a4055b6f	Bacteria	Acidobacteria	Acidobacteriia	Acidobacteriales	Acidobacteriaceae	unclassified_genus	unclassified_genus unclassified_species	0	0	0	8	0	0	0	0	0	0	0	0	0	0	0	0
2a51da6c9f53322680d7aacaf89b2a56	Bacteria	Proteobacteria	Alphaproteobacteria	Caulobacterales	Caulobacteraceae	Phenylobacterium	Phenylobacterium unclassified_species	101	176	0	44	0	0	0	0	0	27	0	0	0	41	0	0
2a556269df20b674a27a2ac751684e8e	Bacteria	AD3	ABS-6	unclassified_order	unclassified_family	unclassified_genus	unclassified_genus unclassified_species	0	0	0	0	0	0	0	0	0	4	0	0	0	0	0	0
2a5df2f6bbb655220a073c37e8969251	Bacteria	NA	NA	NA	NA	NA	NA	0	0	210	0	0	0	0	0	0	0	0	0	0	0	0	0
2a98e42e26696da5e8e200f67e80be71	Bacteria	Chloroflexi	Chloroflexi	[Roseiflexales]	unclassified_family	unclassified_genus	unclassified_genus unclassified_species	11	0	0	0	0	0	0	0	0	4	0	0	0	0	0	0
2aa7ae0711173d6fb1ed9a954a7ffd9c	Bacteria	Actinobacteria	Actinobacteria	Actinomycetales	Thermomonosporaceae	NA	NA	8	0	0	0	0	0	0	0	0	0	0	0	0	0	0	0
2aab349884330daa516310ce90321043	Bacteria	TM7	SC3	unclassified_order	unclassified_family	unclassified_genus	unclassified_genus unclassified_species	0	0	0	4	0	0	0	0	0	0	0	0	0	0	0	0
2ac7c64d77b4ad7ef02f30f2b215fe68	Bacteria	Proteobacteria	Betaproteobacteria	Hydrogenophilales	Hydrogenophilaceae	Thiobacillus	Thiobacillus unclassified_species	0	0	0	22	0	0	0	0	0	0	0	11	0	0	0	0
2ac9ffb6819d018964ec24bb7afd2f41	Bacteria	NA	NA	NA	NA	NA	NA	0	0	0	392	0	0	0	0	0	0	0	0	0	0	0	0
2adff197d3f00c56d52d3aff243ea977	unclassified	NA	NA	NA	NA	NA	NA	0	0	0	0	0	0	0	5	0	0	0	0	0	0	0	0
2ae15df8975ef14aedea6013029750ff	Bacteria	Planctomycetes	Phycisphaerae	WD2101	unclassified_family	unclassified_genus	unclassified_genus unclassified_species	0	13	0	0	0	0	0	0	0	0	0	0	0	0	0	0
2ae9af5b1aa06386d54be0347d12650a	Bacteria	Firmicutes	Clostridia	Clostridiales	Lachnospiraceae	unclassified_genus	unclassified_genus unclassified_species	0	0	0	11	0	19	0	0	0	0	0	0	0	0	0	0
2af3f3e26ea74de53f66ac13532052fb	Bacteria	Actinobacteria	Thermoleophilia	Solirubrobacterales	unclassified_family	unclassified_genus	unclassified_genus unclassified_species	0	24	0	0	0	0	0	0	0	0	0	0	0	0	0	0
2af8e74101edd1a8d94c1d38f4cde901	Bacteria	Proteobacteria	Alphaproteobacteria	Rhizobiales	Rhizobiaceae	Agrobacterium	Agrobacterium unclassified_species	0	0	0	24	0	0	0	0	0	0	0	15	0	0	0	10
2b05da7ed7ce446a01248ffeabc763c3	Bacteria	Proteobacteria	Betaproteobacteria	Burkholderiales	Oxalobacteraceae	NA	NA	35	68	0	13	0	0	0	0	0	22	0	0	0	15	0	0
2b145a45dcb437cf0a7e6285eb01264c	Bacteria	Proteobacteria	Alphaproteobacteria	Rhizobiales	Rhizobiaceae	Agrobacterium	Agrobacterium sullae	0	17	0	0	0	0	0	0	0	0	0	0	0	0	0	0
2b1dfed277dbd5b20ec896fcff43f415	Bacteria	Proteobacteria	Betaproteobacteria	Nitrosomonadales	Nitrosomonadaceae	Nitrosovibrio	Nitrosovibrio tenuis	0	0	0	158	0	0	0	0	49	51	0	0	0	0	0	0
2b1f382f6bddd634f2a539ccc40a0240	Bacteria	Actinobacteria	Actinobacteria	Micrococcales	unclassified_family	unclassified_genus	unclassified_genus unclassified_species	23	0	0	0	0	0	0	0	0	0	0	0	0	8	0	0
2b2aaa2a278f2d03437f6a4080491409	Bacteria	Proteobacteria	Gammaproteobacteria	Xanthomonadales	Xanthomonadaceae	Luteibacter	Luteibacter rhizovicinus	0	0	0	0	0	0	0	0	0	0	0	0	12	0	0	0
2b432a3b072448ba83e812b3e24d6b2d	Bacteria	Proteobacteria	Betaproteobacteria	Burkholderiales	Alcaligenaceae	Sutterella	Sutterella unclassified_species	0	0	0	0	0	0	0	0	0	4	0	0	0	0	0	0
2b55e012c7c8789fcff757a39c5b86bb	Bacteria	Verrucomicrobia	[Pedosphaerae]	[Pedosphaerales]	NA	NA	NA	5	9	0	0	0	0	0	0	0	0	0	0	0	0	0	0
2b745107e11bb7dd13af265e5a9be9ef	Bacteria	Planctomycetes	Phycisphaerae	WD2101	unclassified_family	unclassified_genus	unclassified_genus unclassified_species	0	9	0	0	0	0	0	0	0	0	0	0	0	0	0	0
2b79e7bc941ca73c1572cffb2028000e	Bacteria	NA	NA	NA	NA	NA	NA	0	0	0	0	0	0	0	0	0	0	0	1	0	0	0	0
2b99d4be25b9cfb6d961793bae9c927f	Bacteria	Firmicutes	Clostridia	Clostridiales	unclassified_family	unclassified_genus	unclassified_genus unclassified_species	0	0	0	9	0	0	0	0	0	0	0	0	0	0	0	0
2ba9ae2d6dac34250938136ff7143e59	Bacteria	Firmicutes	Clostridia	Clostridiales	Clostridiaceae	Clostridium	Clostridium stercorarium	0	0	0	14	0	0	0	0	0	0	0	0	0	0	0	0
2baef61c299e376bbb283ed606279248	Bacteria	Firmicutes	Clostridia	Clostridiales	Veillonellaceae	Megamonas	Megamonas unclassified_species	0	0	0	6	0	9	0	0	0	0	0	13	0	0	0	0
2bbf7f1f0be3e40e04016449b01806ba	Bacteria	Firmicutes	Clostridia	Clostridiales	Clostridiaceae	Clostridium	Clostridium unclassified_species	0	0	0	3	0	0	0	0	0	0	0	0	0	0	0	0
2bcd9e216ed7388d56a17e972cee8ea0	Bacteria	Actinobacteria	Actinobacteria	Actinomycetales	Geodermatophilaceae	Modestobacter	Modestobacter unclassified_species	0	38	0	0	0	0	0	0	0	0	0	37	35	45	0	0
2bd398ae6adbb51a8a063cbfc7b4bb23	Bacteria	Proteobacteria	Alphaproteobacteria	Rhodobacterales	Rhodobacteraceae	NA	NA	0	0	0	5	0	0	0	0	0	0	0	0	0	0	0	0
2bd5511932e7322adf4bf771d158f62a	Bacteria	Proteobacteria	Alphaproteobacteria	Rhizobiales	Hyphomicrobiaceae	unclassified_genus	unclassified_genus unclassified_species	0	0	0	16	0	0	0	0	0	0	0	0	0	0	0	0
2bf20dda2cf33f1528c49bd1a43258f7	Bacteria	Proteobacteria	Alphaproteobacteria	Caulobacterales	Caulobacteraceae	Asticcacaulis	Asticcacaulis unclassified_species	7	0	0	0	0	0	0	0	0	3	0	0	0	4	0	0
2c028d9e564961e157e47c99ffe5ee9e	Bacteria	Bacteroidetes	Bacteroidia	Bacteroidales	S24-7	unclassified_genus	unclassified_genus unclassified_species	0	0	0	8	0	0	0	0	0	0	0	7	0	0	0	23
2c048e91169387a2895172f13443aecd	Bacteria	Planctomycetes	Planctomycetia	Gemmatales	Gemmataceae	Gemmata	Gemmata unclassified_species	4	0	0	0	0	0	0	0	0	0	0	0	0	0	0	0
2c0a95f513701a0a3154f512bb009ac6	Bacteria	NA	NA	NA	NA	NA	NA	0	0	0	0	0	0	0	0	0	0	0	1	0	0	0	0
2c16b3461809b8d4d77922d70458bed2	Bacteria	Proteobacteria	Betaproteobacteria	Burkholderiales	Comamonadaceae	Tepidimonas	Tepidimonas unclassified_species	0	0	0	0	0	0	0	0	0	0	0	9	0	0	0	0
2c21b995aa606c92c1e743603618be41	Bacteria	Verrucomicrobia	[Spartobacteria]	[Chthoniobacterales]	[Chthoniobacteraceae]	DA101	DA101 unclassified_species	210	390	0	35	0	0	0	0	0	0	0	0	0	0	0	0
2c23f6540cd10d92c9848d9d4ed9678a	Bacteria	Proteobacteria	Alphaproteobacteria	Rhodospirillales	unclassified_family	unclassified_genus	unclassified_genus unclassified_species	5	0	0	0	0	0	0	0	0	0	0	0	0	0	0	0
2c2a990efac398b73e3d107d7d5aad6d	Bacteria	Gemmatimonadetes	Gemmatimonadetes	unclassified_order	unclassified_family	unclassified_genus	unclassified_genus unclassified_species	0	7	0	0	0	0	0	0	0	0	0	0	0	0	0	0
2c342ed4887acf7a89791d2b25e9fe85	Bacteria	NA	NA	NA	NA	NA	NA	0	0	0	0	0	0	194	0	0	0	0	0	0	0	0	0
2c424ef6345360e9bc256996310917cb	Bacteria	Actinobacteria	Acidimicrobiia	Acidimicrobiales	unclassified_family	unclassified_genus	unclassified_genus unclassified_species	0	0	0	8	0	0	0	0	0	0	0	0	0	0	0	0
2c4a941ac39afb5635b15b590befa16d	Bacteria	Firmicutes	Clostridia	Clostridiales	[Tissierellaceae]	Finegoldia	Finegoldia unclassified_species	0	0	0	5	5	0	0	5	0	0	0	8	0	0	0	0
2c5046341a6ce9a89cc495e192196ff0	Bacteria	Proteobacteria	Alphaproteobacteria	Rhodospirillales	Acetobacteraceae	unclassified_genus	unclassified_genus unclassified_species	0	32	0	0	0	0	0	0	0	0	0	0	0	0	0	0
2c55ce46d31757473fe2e40db4531839	Bacteria	Acidobacteria	[Chloracidobacteria]	RB41	unclassified_family	unclassified_genus	unclassified_genus unclassified_species	0	0	0	3	0	0	0	0	0	0	0	0	0	0	0	0
2c57308b3d9aa346320e950441751669	Bacteria	TM6	SBRH58	unclassified_order	unclassified_family	unclassified_genus	unclassified_genus unclassified_species	2	0	0	2	0	0	0	0	0	2	0	0	0	0	0	0
2c65e64556ca55ea0d236991e7bea286	Bacteria	Bacteroidetes	Bacteroidia	Bacteroidales	Prevotellaceae	Prevotella	Prevotella unclassified_species	0	0	0	0	0	0	0	0	0	0	0	0	0	0	4	0
2c6aa18ca6613d9aeb32893731ddd1bf	Bacteria	Actinobacteria	Actinobacteria	Actinomycetales	Intrasporangiaceae	NA	NA	0	37	0	0	0	0	0	0	0	0	0	0	0	0	0	0
2c6b09587de38110c677c55876aef779	Bacteria	Actinobacteria	Actinobacteria	Actinomycetales	Microbacteriaceae	NA	NA	0	12	0	0	0	0	0	0	0	0	0	0	0	0	0	0
2c838a700ff56b0ce86e8bdb91744825	Bacteria	Acidobacteria	Acidobacteriia	Acidobacteriales	Koribacteraceae	unclassified_genus	unclassified_genus unclassified_species	15	0	0	0	0	0	0	0	0	0	0	0	0	0	0	0
2c83b1de06be01f96e24084b540908cf	Bacteria	Firmicutes	Clostridia	Clostridiales	Caldicoprobacteraceae	Caldicoprobacter	Caldicoprobacter unclassified_species	0	0	0	0	0	0	0	0	0	0	0	16	0	0	0	0
2ca102cc7c17413b5446aca818e1a0ae	Bacteria	Firmicutes	Clostridia	Clostridiales	Ruminococcaceae	unclassified_genus	unclassified_genus unclassified_species	0	9	0	0	0	0	0	0	0	0	0	0	0	0	0	0
2cb6180b8dd6e0772d7362b02f5d24ef	Bacteria	Actinobacteria	Coriobacteriia	Coriobacteriales	Coriobacteriaceae	Atopobium	Atopobium unclassified_species	0	0	0	3	0	0	0	0	0	0	0	0	0	0	0	0
2d11ed609fae2653903c9b60fd5eb910	Bacteria	Proteobacteria	Deltaproteobacteria	Myxococcales	unclassified_family	unclassified_genus	unclassified_genus unclassified_species	6	0	0	0	0	0	0	0	0	0	0	0	0	0	0	0
2d21876e1b1b399343f9655632205235	Bacteria	Actinobacteria	Thermoleophilia	Solirubrobacterales	unclassified_family	unclassified_genus	unclassified_genus unclassified_species	0	0	0	0	0	0	0	0	0	0	0	39	50	48	12	0
2d2f3e02ef26f060fbd7f22e8f66a902	Bacteria	Proteobacteria	Betaproteobacteria	Burkholderiales	Comamonadaceae	Aquincola	Aquincola tertiaricarbonis	0	0	0	6	0	0	0	0	0	0	0	0	0	0	0	0
2d3ba29384aac6b03858b02cbfc4bd0e	Bacteria	Acidobacteria	Acidobacteriia	Acidobacteriales	Koribacteraceae	unclassified_genus	unclassified_genus unclassified_species	7	11	0	0	0	0	0	0	0	0	0	0	0	0	0	0
2d40198bccbe88d1d0e858000f76fe14	Bacteria	Armatimonadetes	0319-6E2	unclassified_order	unclassified_family	unclassified_genus	unclassified_genus unclassified_species	0	5	0	0	0	0	0	0	0	0	0	0	0	0	0	0
2d431409e9c2dbca411f89c0cce44a8f	Bacteria	Proteobacteria	Betaproteobacteria	A21b	EB1003	unclassified_genus	unclassified_genus unclassified_species	24	0	0	0	0	0	0	0	0	12	0	0	0	18	0	0
2d566e07c5cbab42c097fad75664c41a	Bacteria	unclassified_phylum	unclassified_class	unclassified_order	unclassified_family	unclassified_genus	unclassified_genus unclassified_species	0	2	0	2	0	0	0	0	0	0	0	0	0	0	0	0
2d62b1831b5cb411716da3ab4edf2e18	Bacteria	Proteobacteria	Alphaproteobacteria	Rhodobacterales	Rhodobacteraceae	NA	NA	0	0	5	0	0	0	0	0	0	0	0	0	0	0	0	0
2d643f0a7d0915d05767b14c5f58d0c4	Bacteria	Bacteroidetes	Bacteroidia	Bacteroidales	S24-7	unclassified_genus	unclassified_genus unclassified_species	0	0	0	0	0	0	0	0	0	0	0	0	0	0	0	12
2d644b4aa72f1f66a7825c3e4cb0c802	Bacteria	Proteobacteria	Betaproteobacteria	Burkholderiales	Comamonadaceae	Comamonas	Comamonas terrigena	0	0	0	6	0	0	0	0	0	0	0	0	0	0	0	0
2d686b20c103a707e24f35aea4e61237	Bacteria	Actinobacteria	Thermoleophilia	Solirubrobacterales	unclassified_family	unclassified_genus	unclassified_genus unclassified_species	40	92	0	16	0	0	0	0	0	0	0	0	0	0	0	0
2d787f2f04683ffcbcdebeea680c6135	Bacteria	Proteobacteria	Deltaproteobacteria	Desulfobacterales	Desulfobulbaceae	Desulfobulbus	Desulfobulbus unclassified_species	0	0	0	0	0	0	0	0	0	0	0	6	0	0	0	0
2d93115db38aa683bb1282f2d6146c4c	Bacteria	Proteobacteria	Gammaproteobacteria	NA	NA	NA	NA	0	0	0	0	0	0	0	0	0	0	0	8	0	0	0	0
2d942b873ac8f9106ff97d10d9f54e6d	Bacteria	Proteobacteria	Alphaproteobacteria	Sphingomonadales	Sphingomonadaceae	Kaistobacter	Kaistobacter unclassified_species	62	36	0	46	0	0	0	0	0	34	0	0	0	34	0	0
2d98021858bf5981b15b714f4c3c28ee	Bacteria	Proteobacteria	Alphaproteobacteria	BD7-3	unclassified_family	unclassified_genus	unclassified_genus unclassified_species	0	0	0	0	0	0	0	0	0	0	0	4	0	0	0	0
2da93bda0372449f8811160bee01291e	Bacteria	Proteobacteria	Deltaproteobacteria	Myxococcales	unclassified_family	unclassified_genus	unclassified_genus unclassified_species	0	0	6	0	0	0	0	0	0	0	0	0	0	0	0	0
2daacd99db16a343e9a831d2281e6078	Bacteria	Proteobacteria	Deltaproteobacteria	Myxococcales	unclassified_family	unclassified_genus	unclassified_genus unclassified_species	0	0	0	8	0	0	0	0	0	0	0	0	0	0	0	0
2dac6b4efc957423738831fbdbd5a171	Bacteria	Proteobacteria	Alphaproteobacteria	Rhodospirillales	Rhodospirillaceae	unclassified_genus	unclassified_genus unclassified_species	0	0	0	5	0	0	0	0	0	0	0	0	0	0	0	0
2dbd66331bdc8bbe559d78fdc7196b85	Bacteria	Firmicutes	Clostridia	Clostridiales	unclassified_family	unclassified_genus	unclassified_genus unclassified_species	9	0	0	0	0	0	0	0	0	4	0	0	0	0	0	0
2dc371562a661b1fc39b328cf46fc120	Bacteria	Actinobacteria	Thermoleophilia	Gaiellales	Gaiellaceae	unclassified_genus	unclassified_genus unclassified_species	0	0	0	3	0	0	0	0	0	0	0	0	0	0	0	0
2ddd7d2f8c49f29cb2c18e1796a465a4	Bacteria	Proteobacteria	Alphaproteobacteria	Rhodospirillales	Rhodospirillaceae	Dongia	Dongia mobilis	0	0	0	12	0	0	0	0	0	0	0	0	0	0	0	0
2ddd868e15c60c55aa1ad6e043f991db	Bacteria	Proteobacteria	Betaproteobacteria	Burkholderiales	Comamonadaceae	NA	NA	10	0	0	0	0	0	0	0	0	0	0	0	0	0	0	0
2de9f87332c4e8b47219d93b3188b602	Bacteria	Chloroflexi	Ktedonobacteria	unclassified_order	unclassified_family	unclassified_genus	unclassified_genus unclassified_species	0	0	0	0	0	0	0	0	0	0	0	4	0	0	0	0
2df7b278157d77ec918b40abd8c6bf76	Bacteria	Proteobacteria	Deltaproteobacteria	Myxococcales	Myxococcaceae	unclassified_genus	unclassified_genus unclassified_species	0	0	0	5	0	0	0	0	0	0	0	0	0	0	0	0
2e0219731bec27d7d8116af1079474f9	Bacteria	Proteobacteria	Deltaproteobacteria	Bdellovibrionales	Bdellovibrionaceae	Bdellovibrio	Bdellovibrio unclassified_species	0	0	0	4	0	0	0	0	0	0	0	0	0	0	0	0
2e07a7ce17ca51a575539ea127e85f4b	Bacteria	Actinobacteria	Actinobacteria	Actinomycetales	Micromonosporaceae	Micromonospora	NA	0	0	0	33	0	0	0	0	0	0	0	0	0	0	0	0
2e0b708b5002766dac95d3c0332ad0a6	Bacteria	Proteobacteria	Gammaproteobacteria	Xanthomonadales	Xanthomonadaceae	Dokdonella	Dokdonella unclassified_species	0	0	0	0	0	0	0	0	0	0	0	5	0	0	0	0
2e0eacb655f49aac6f5d22f1953f7309	Bacteria	Chloroflexi	Thermomicrobia	AKYG1722	unclassified_family	unclassified_genus	unclassified_genus unclassified_species	0	0	0	14	0	0	0	0	0	0	0	0	0	0	0	0
2e2f815f935c4f0a9fd14fdb259a8457	Bacteria	Nitrospirae	Nitrospira	Nitrospirales	0319-6A21	unclassified_genus	unclassified_genus unclassified_species	0	18	0	0	0	0	0	0	0	0	0	0	0	0	0	0
2e393ca07e98af1edce913013d4c3990	Bacteria	Actinobacteria	Actinobacteria	Actinomycetales	unclassified_family	unclassified_genus	unclassified_genus unclassified_species	15	15	0	0	0	0	0	0	0	0	0	0	0	0	0	0
2e55d698e228a4eac7460b93623aac53	Bacteria	Proteobacteria	Betaproteobacteria	MND1	unclassified_family	unclassified_genus	unclassified_genus unclassified_species	0	0	0	0	0	0	0	4	0	0	0	0	0	0	0	0
2e59bc7adcedc17d135d171e7af0f1ee	Bacteria	Gemmatimonadetes	Gemm-1	unclassified_order	unclassified_family	unclassified_genus	unclassified_genus unclassified_species	50	0	0	45	0	0	0	0	0	18	0	0	0	0	0	0
2e68a03a04d817f9ab1fe088721646f4	Bacteria	Chloroflexi	Thermomicrobia	JG30-KF-CM45	unclassified_family	unclassified_genus	unclassified_genus unclassified_species	8	0	0	0	0	0	0	0	0	0	0	0	0	5	0	0
2e737db29a2fa0d0dfa21cc3de0b5743	Bacteria	Proteobacteria	Deltaproteobacteria	Myxococcales	Haliangiaceae	unclassified_genus	unclassified_genus unclassified_species	0	0	0	12	0	0	0	0	0	0	0	0	0	0	0	0
2e739640dd4ab9ed6a1d5ada1b7b9ed6	Bacteria	Firmicutes	Clostridia	Clostridiales	Ruminococcaceae	unclassified_genus	unclassified_genus unclassified_species	7	0	0	0	0	0	0	0	0	0	0	0	0	0	0	0
2e91d5a8c352a5c7571bd641390c6c32	Bacteria	Firmicutes	Clostridia	Clostridiales	Ruminococcaceae	Oscillospira	Oscillospira unclassified_species	0	0	0	12	0	0	0	0	0	0	0	0	0	0	0	0
2ebaa459097f0bb6d8998167c78f9f7f	Bacteria	Firmicutes	Clostridia	Clostridiales	Lachnospiraceae	NA	NA	0	0	0	11	0	0	0	0	0	0	0	0	0	0	0	0
2ec1e031fb391fdab916e45a3f320fc0	Bacteria	Actinobacteria	Acidimicrobiia	Acidimicrobiales	unclassified_family	unclassified_genus	unclassified_genus unclassified_species	7	0	0	0	0	0	0	0	0	0	0	0	0	5	0	0
2ec9a084ffca45fc8b4965b3f8a8de2f	Bacteria	Acidobacteria	Sva0725	Sva0725	unclassified_family	unclassified_genus	unclassified_genus unclassified_species	0	0	0	6	0	0	0	0	0	0	0	0	0	0	0	0
2ecd153b895b189a43f9702fd5011996	Bacteria	Planctomycetes	Planctomycetia	Gemmatales	Isosphaeraceae	unclassified_genus	unclassified_genus unclassified_species	6	0	0	0	0	0	0	0	0	0	0	0	0	0	0	0
2edb7dc35a2251ce99ed9d7c3ff97887	Bacteria	Proteobacteria	Alphaproteobacteria	Caulobacterales	Caulobacteraceae	Phenylobacterium	Phenylobacterium unclassified_species	34	0	0	41	0	0	0	0	0	0	0	0	0	0	0	0
2edf627a0772c19705e52d5cd7d28482	Bacteria	Chlamydiae	Chlamydiia	Chlamydiales	Parachlamydiaceae	NA	NA	0	0	0	0	0	0	0	0	0	0	0	0	5	0	0	0
2ee0ef970f3120749a55d7494fde2d81	Bacteria	Proteobacteria	Alphaproteobacteria	Rhodospirillales	Acetobacteraceae	Saccharibacter	Saccharibacter floricola	0	0	0	0	0	0	0	6	0	0	0	0	0	0	0	0
2ef5afeb45b3b3fe50a76939595d04f6	Bacteria	Proteobacteria	Alphaproteobacteria	Rhizobiales	Phyllobacteriaceae	Aminobacter	Aminobacter unclassified_species	0	0	0	24	0	0	0	0	0	0	0	0	0	0	0	0
2f0cb1876508f93d396d66ea9d858e61	Bacteria	TM7	TM7-1	unclassified_order	unclassified_family	unclassified_genus	unclassified_genus unclassified_species	8	0	0	0	0	0	0	0	0	0	0	0	0	0	0	0
2f20c10d6744be4340c8d84cc76a9b86	Bacteria	Firmicutes	Bacilli	Lactobacillales	Leuconostocaceae	Leuconostoc	Leuconostoc unclassified_species	0	0	103	0	0	0	0	0	33	0	0	0	0	0	66	0
2f2c5c11085feea7e3a9f55b0ed11168	Bacteria	Verrucomicrobia	[Spartobacteria]	[Chthoniobacterales]	[Chthoniobacteraceae]	unclassified_genus	unclassified_genus unclassified_species	0	0	0	0	0	0	0	0	0	0	0	6	0	0	0	0
2f35dea248ddb2f5aa1a624fca24407e	Bacteria	Actinobacteria	Actinobacteria	Actinomycetales	Micrococcaceae	Arthrobacter	NA	0	0	0	0	0	0	0	0	0	0	0	0	0	0	0	7
2f3abea6285defb42206c25c4b71f5e3	Bacteria	Proteobacteria	Gammaproteobacteria	Aeromonadales	Succinivibrionaceae	NA	NA	0	0	0	0	0	0	0	0	0	0	0	11	0	0	0	0
2f5336d25404f9c93428679dccc02514	Bacteria	Proteobacteria	Alphaproteobacteria	Rhizobiales	Hyphomicrobiaceae	Rhodoplanes	Rhodoplanes unclassified_species	14	0	0	0	0	0	0	0	0	0	0	0	0	13	0	0
2f56df98b8d98f0c0516106e0ac83f7a	Bacteria	Proteobacteria	Alphaproteobacteria	Rhizobiales	Hyphomicrobiaceae	NA	NA	0	0	0	4	0	0	0	0	0	0	0	0	0	0	0	0
2f6d45ade9fed7ac05c35e55bb65e55c	Bacteria	Armatimonadetes	[Fimbriimonadia]	[Fimbriimonadales]	[Fimbriimonadaceae]	unclassified_genus	unclassified_genus unclassified_species	4	0	0	0	0	0	0	0	0	3	0	0	0	0	0	0
2f83436e70d757cbb322396bdccfd784	Bacteria	Acidobacteria	Acidobacteria-6	CCU21	unclassified_family	unclassified_genus	unclassified_genus unclassified_species	0	0	0	5	0	0	0	0	0	0	0	0	0	0	0	0
2f83fa6588c08971fbf84e1ac550f620	Bacteria	Firmicutes	Clostridia	Clostridiales	Peptococcaceae	Pelotomaculum	Pelotomaculum unclassified_species	0	0	0	3	0	0	0	0	0	0	0	0	0	0	0	0
2f952599f639e2d96e29f57d031a3be7	Bacteria	Proteobacteria	Betaproteobacteria	MND1	unclassified_family	unclassified_genus	unclassified_genus unclassified_species	0	0	0	34	0	0	0	0	0	21	0	0	0	0	0	0
2f9aa692f8947986bc13e42b1697f2a0	Bacteria	Proteobacteria	Alphaproteobacteria	Rhizobiales	unclassified_family	unclassified_genus	unclassified_genus unclassified_species	26	18	0	9	0	0	0	0	0	14	0	0	0	8	0	0
2f9adbf9c8aad7d0fda96eb12d69969a	Bacteria	Armatimonadetes	Chthonomonadetes	SJA-22	unclassified_family	unclassified_genus	unclassified_genus unclassified_species	0	0	0	4	0	0	0	0	0	0	0	0	0	0	0	0
2f9cb85b9f19fb53d6b56226a6df27e4	Bacteria	Proteobacteria	Gammaproteobacteria	Xanthomonadales	Sinobacteraceae	unclassified_genus	unclassified_genus unclassified_species	0	0	3	0	0	0	0	0	0	0	0	0	0	0	0	0
2fb71521983a9d03059fdae168e06e00	Bacteria	Chloroflexi	Anaerolineae	GCA004	unclassified_family	unclassified_genus	unclassified_genus unclassified_species	0	0	0	4	0	0	0	0	0	0	0	0	0	0	0	0
2fb87c8ae9adb490b77d7d67c9545c16	Bacteria	Proteobacteria	Betaproteobacteria	SC-I-84	unclassified_family	unclassified_genus	unclassified_genus unclassified_species	0	0	0	7	0	0	0	0	0	0	0	0	0	0	0	0
2fba5d9a3be772b4f00a399f9182db66	Bacteria	Proteobacteria	Gammaproteobacteria	Pseudomonadales	Moraxellaceae	Enhydrobacter	NA	33	0	0	23	8	0	0	7	0	32	0	50	4	25	0	19
2fd823066673ebf9a5a579ff08d7ffb7	Bacteria	Proteobacteria	Gammaproteobacteria	Enterobacteriales	Enterobacteriaceae	NA	NA	100	72	25	465	182	77	47	129	114	264	90	3541	364	549	372	44
2fddd842207e7efbf522a5bf9f5449f4	Bacteria	WPS-2	unclassified_class	unclassified_order	unclassified_family	unclassified_genus	unclassified_genus unclassified_species	0	0	0	0	0	0	0	0	0	0	0	0	0	6	0	0
2fde11855ba4f51a6012595d65d04411	Bacteria	Proteobacteria	Deltaproteobacteria	MIZ46	unclassified_family	unclassified_genus	unclassified_genus unclassified_species	7	12	0	0	0	0	0	0	0	11	0	0	0	0	0	0
2ffc677992eb9df87791a8e82ff28df2	Bacteria	Bacteroidetes	Bacteroidia	Bacteroidales	S24-7	unclassified_genus	unclassified_genus unclassified_species	0	0	0	0	0	0	0	0	0	0	0	0	0	0	0	9
3014394779c073a0d58d398553bff111	Bacteria	Proteobacteria	Gammaproteobacteria	Xanthomonadales	Sinobacteraceae	Panacagrimonas	Panacagrimonas perspica	0	0	0	18	0	0	0	0	0	0	0	0	0	0	0	0
301bf733a7bdecb4f9e493e540e0e182	Bacteria	NA	NA	NA	NA	NA	NA	0	0	0	0	0	0	0	0	0	0	0	24	0	0	0	0
303a2ec7b3c0a11b44e68e1addeaa18d	Bacteria	Verrucomicrobia	[Spartobacteria]	[Chthoniobacterales]	[Chthoniobacteraceae]	Ellin506	Ellin506 unclassified_species	0	5	0	0	0	0	0	0	0	0	0	0	0	0	0	0
30514e72ef5f45131f359be165c4fa37	Bacteria	Bacteroidetes	[Saprospirae]	[Saprospirales]	Chitinophagaceae	unclassified_genus	unclassified_genus unclassified_species	23	0	0	0	0	0	0	0	0	10	0	0	0	8	0	0
305816fd57d3c1d9a03ab983286e8742	Bacteria	Proteobacteria	Alphaproteobacteria	Ellin329	unclassified_family	unclassified_genus	unclassified_genus unclassified_species	0	0	0	0	0	0	0	0	0	0	0	0	0	9	0	0
3060e8b78d0cf78271ebc7b136c96997	Bacteria	Actinobacteria	Actinobacteria	Actinomycetales	Frankiaceae	unclassified_genus	unclassified_genus unclassified_species	0	15	0	0	0	0	0	0	0	0	0	0	0	0	0	0
306c978a4695d3d063c205607849576d	Bacteria	Proteobacteria	Alphaproteobacteria	Rhodospirillales	Rhodospirillaceae	unclassified_genus	unclassified_genus unclassified_species	0	0	0	6	0	0	0	0	0	0	0	0	0	0	0	0
30742ac02db214bcf55f32cbe6daf7a4	Bacteria	Proteobacteria	Deltaproteobacteria	Syntrophobacterales	Syntrophobacteraceae	unclassified_genus	unclassified_genus unclassified_species	0	0	0	9	0	0	0	0	0	0	0	0	0	0	0	0
3088c3f5192fe85d90f8a9c2730ec7f6	Bacteria	Firmicutes	Bacilli	Lactobacillales	Streptococcaceae	Lactococcus	Lactococcus garvieae	0	0	0	0	0	0	0	0	9	0	0	20	54	19	17	0
308caced0485e0df2064edb3aee3373e	Bacteria	Chloroflexi	TK10	B07_WMSP1	unclassified_family	unclassified_genus	unclassified_genus unclassified_species	0	0	0	0	0	0	0	0	0	10	0	0	0	0	0	0
30b30377fe4aa16d6a8a782207ca40b6	Bacteria	Bacteroidetes	Bacteroidia	Bacteroidales	Prevotellaceae	Prevotella	Prevotella copri	0	0	0	34	0	0	0	6	0	0	0	0	0	0	0	0
30bc4d3522af9a8261a9144f61142420	Bacteria	Firmicutes	Clostridia	Clostridiales	[Tissierellaceae]	Sedimentibacter	Sedimentibacter unclassified_species	0	0	0	8	0	0	0	0	0	0	0	0	0	0	0	0
30e3e1fb16530affdd5f2fcee0269fad	Bacteria	Firmicutes	Clostridia	unclassified_order	unclassified_family	unclassified_genus	unclassified_genus unclassified_species	0	0	0	2	0	0	0	0	0	0	0	0	0	0	0	0
30f5fffd21b34d5ec1b7aa515faa13dc	Bacteria	Proteobacteria	Alphaproteobacteria	Rhizobiales	Methylocystaceae	unclassified_genus	unclassified_genus unclassified_species	0	0	0	0	0	0	0	0	0	0	0	0	17	0	0	0
3112bc43f87eb60386019a735d2ef825	Bacteria	Proteobacteria	Alphaproteobacteria	NA	NA	NA	NA	0	0	0	5	0	0	0	0	0	0	0	0	0	0	0	0
311531567a9ca63fc6e39e3149db58d9	Bacteria	Firmicutes	Clostridia	Clostridiales	Peptostreptococcaceae	NA	NA	0	0	0	0	0	2	0	0	0	0	0	0	0	0	0	0
3122b0398c503b4c5bcb7577ac65de04	Bacteria	Proteobacteria	Gammaproteobacteria	Methylococcales	Crenotrichaceae	Crenothrix	Crenothrix unclassified_species	10	0	0	0	0	0	0	0	0	6	0	0	0	4	0	0
3124d8039391349e34bc5419b25ad5bf	Bacteria	Actinobacteria	Thermoleophilia	Solirubrobacterales	unclassified_family	unclassified_genus	unclassified_genus unclassified_species	134	158	7	32	0	0	0	0	0	36	0	0	0	45	0	0
31262714f14b5be1cb588603a95ff778	Bacteria	Proteobacteria	Alphaproteobacteria	Rhizobiales	Hyphomicrobiaceae	Pedomicrobium	Pedomicrobium unclassified_species	19	0	0	0	0	0	0	0	0	8	0	0	13	29	5	0
312a7ae327ed7285b29260c5378ea1af	Bacteria	Proteobacteria	Deltaproteobacteria	Myxococcales	Nannocystaceae	Nannocystis	Nannocystis unclassified_species	0	5	0	0	0	0	0	0	0	0	0	0	0	0	0	0
312c88e89108ada5a150210c52cbcbe1	Bacteria	NA	NA	NA	NA	NA	NA	0	0	0	0	133	0	0	0	0	0	0	0	0	0	0	0
312fa0578ef6707fb96d52df87f54b22	Bacteria	Proteobacteria	Alphaproteobacteria	Rhizobiales	Bradyrhizobiaceae	unclassified_genus	unclassified_genus unclassified_species	16	0	0	0	0	0	0	0	0	0	0	0	0	0	0	0
313661f89f620afc7bb28b7411aaba9d	Bacteria	Gemmatimonadetes	Gemmatimonadetes	unclassified_order	unclassified_family	unclassified_genus	unclassified_genus unclassified_species	0	0	0	1	0	0	0	0	0	0	0	0	0	0	0	0
313f9043335e7a714fc6ff074ee92be5	Bacteria	Firmicutes	Clostridia	Clostridiales	unclassified_family	unclassified_genus	unclassified_genus unclassified_species	0	0	0	13	0	0	0	0	0	0	0	0	0	0	0	0
31469237562b696f1f9dc33f4b0a06e1	Bacteria	Verrucomicrobia	[Pedosphaerae]	[Pedosphaerales]	unclassified_family	unclassified_genus	unclassified_genus unclassified_species	14	0	0	0	0	0	0	0	0	0	0	0	0	4	0	0
314a3bcf2a5909e8401158d868030669	Bacteria	Proteobacteria	Gammaproteobacteria	Oceanospirillales	Halomonadaceae	Halomonas	NA	0	0	0	13	0	0	0	31	11	0	0	0	0	0	0	0
314c5e553a7531bd6b10c97b9691c6dc	Bacteria	Firmicutes	Clostridia	Clostridiales	unclassified_family	unclassified_genus	unclassified_genus unclassified_species	0	0	0	5	0	0	0	0	0	0	0	0	0	0	0	0
31512a801f3a61e4aa41f58ee492954a	Bacteria	NA	NA	NA	NA	NA	NA	0	0	0	0	3	1	4	0	0	0	0	44	3	0	56	0
315bdec1507ece032cf5cdda751e3fc0	Bacteria	TM7	SC3	unclassified_order	unclassified_family	unclassified_genus	unclassified_genus unclassified_species	2	0	0	0	0	0	0	0	0	3	0	0	0	0	0	0
3172935d71ff633bd0067cf85584a419	Bacteria	Bacteroidetes	Bacteroidia	Bacteroidales	Rikenellaceae	Blvii28	Blvii28 unclassified_species	0	0	0	0	0	0	3	0	0	0	0	0	0	0	0	0
31782345c77a815fcbd7fbfe735ff286	Bacteria	Proteobacteria	Deltaproteobacteria	Spirobacillales	unclassified_family	unclassified_genus	unclassified_genus unclassified_species	0	0	0	0	0	0	0	0	2	0	0	0	0	0	0	0
318aa286da8ae0e4008c43ba03d5c896	Bacteria	Acidobacteria	iii1-8	DS-18	unclassified_family	unclassified_genus	unclassified_genus unclassified_species	12	0	0	0	0	0	0	0	0	0	0	0	0	12	0	0
31908a75e0b51550587a56262a6d0944	Bacteria	Actinobacteria	Thermoleophilia	Gaiellales	Gaiellaceae	unclassified_genus	unclassified_genus unclassified_species	0	26	0	0	0	0	0	0	0	0	0	0	0	0	0	0
319b5ff5a88a22c5fe98ef2491b0b7fb	Bacteria	Proteobacteria	Deltaproteobacteria	Bdellovibrionales	Bdellovibrionaceae	Bdellovibrio	Bdellovibrio unclassified_species	0	0	0	3	0	0	0	0	0	0	0	0	0	0	0	0
319d934cdef31d03d8f7c9c2de7776df	Bacteria	Planctomycetes	Planctomycetia	Pirellulales	Pirellulaceae	NA	NA	11	0	0	0	0	0	0	0	0	5	0	0	0	0	0	0
31bad525b742338988663a41805e4033	Bacteria	Actinobacteria	Actinobacteria	Bifidobacteriales	Bifidobacteriaceae	Bifidobacterium	Bifidobacterium thermacidophilum	0	0	0	0	0	0	0	0	0	0	0	9	0	0	0	0
31d7885a65b5ce99612403d70cfde6b9	Bacteria	Actinobacteria	Thermoleophilia	Solirubrobacterales	unclassified_family	unclassified_genus	unclassified_genus unclassified_species	19	0	0	0	0	0	0	0	0	0	0	0	0	0	0	0
31e18bcdbd3d3cfa2ca58d532b9be4bb	Bacteria	Planctomycetes	Planctomycetia	Gemmatales	Gemmataceae	unclassified_genus	unclassified_genus unclassified_species	0	0	0	0	0	0	0	0	0	0	0	0	8	0	0	0
31e221fac7ad6ee45193cec4a95fb260	Bacteria	GN04	unclassified_class	unclassified_order	unclassified_family	unclassified_genus	unclassified_genus unclassified_species	0	0	0	4	0	0	0	0	0	0	0	0	0	0	0	0
31edc2afe26958015521cf695db8c863	Bacteria	Actinobacteria	Acidimicrobiia	Acidimicrobiales	C111	unclassified_genus	unclassified_genus unclassified_species	0	0	0	7	0	0	0	0	0	0	0	0	0	0	0	0
320796de1fd3c8c7787500d905e9c915	Bacteria	Proteobacteria	Alphaproteobacteria	Rhodospirillales	Acetobacteraceae	Roseomonas	NA	0	0	0	5	0	0	0	0	0	0	0	0	0	0	0	0
320d63e476ac8653ca5e3a49c449055f	Bacteria	Bacteroidetes	Bacteroidia	Bacteroidales	Bacteroidaceae	Bacteroides	Bacteroides caccae	0	0	0	0	0	0	0	0	0	0	0	0	0	0	0	4
3211a94546f668832578ea30c988179c	Bacteria	Bacteroidetes	Flavobacteriia	Flavobacteriales	Flavobacteriaceae	Flavobacterium	Flavobacterium unclassified_species	0	0	0	0	0	0	0	0	0	0	0	0	0	0	0	6
3216b41e8456895f2b83be57309cff31	Bacteria	Acidobacteria	Acidobacteriia	Acidobacteriales	Koribacteraceae	Candidatus Koribacter	Candidatus Koribacter unclassified_species	0	0	0	0	0	0	0	0	0	0	0	0	0	0	0	14
32264fc212ce0bc58c58512b316f9bbd	Bacteria	Gemmatimonadetes	Gemmatimonadetes	unclassified_order	unclassified_family	unclassified_genus	unclassified_genus unclassified_species	0	0	0	5	0	0	0	0	0	0	0	0	0	0	0	0
322b0ba69f659f07a518391576a67cda	Bacteria	Firmicutes	Clostridia	Clostridiales	unclassified_family	unclassified_genus	unclassified_genus unclassified_species	0	0	0	7	0	0	0	0	0	0	0	0	0	0	0	0
323371bb0ddeefb39149a9956e56acfd	Bacteria	Gemmatimonadetes	Gemmatimonadetes	Ellin5290	unclassified_family	unclassified_genus	unclassified_genus unclassified_species	0	0	0	8	0	0	0	0	0	0	0	0	0	0	0	0
323e3f3207c12d21f7f4232d6584422e	Bacteria	Proteobacteria	Alphaproteobacteria	Rhodobacterales	Rhodobacteraceae	NA	NA	0	0	0	24	0	0	0	0	0	0	0	0	0	0	0	0
32431da83c109459743910add40cc856	Bacteria	Proteobacteria	Betaproteobacteria	Burkholderiales	Alcaligenaceae	Sutterella	Sutterella unclassified_species	7	0	0	0	0	0	0	0	0	0	0	0	0	0	0	0
324e3c5bbe41e6fffa7b625f9dd3136e	Bacteria	Chloroflexi	Anaerolineae	GCA004	unclassified_family	unclassified_genus	unclassified_genus unclassified_species	0	0	0	4	0	0	0	0	0	0	0	0	0	0	0	0
32520adfc26dc3dcafd822218600edc3	Bacteria	Proteobacteria	Alphaproteobacteria	Rhizobiales	Bradyrhizobiaceae	Bosea	Bosea genosp.	14	0	0	0	0	0	0	0	0	0	0	0	0	0	0	0
32783e676d1aaff30351ad58b0baa6d9	Bacteria	Proteobacteria	Alphaproteobacteria	Rhodospirillales	Acetobacteraceae	Roseomonas	Roseomonas lacus	0	0	0	4	0	0	0	0	0	0	0	0	0	0	0	0
3278eebd4f52627c63e19d1deb3e5a19	Bacteria	OD1	ZB2	unclassified_order	unclassified_family	unclassified_genus	unclassified_genus unclassified_species	0	0	0	3	0	0	0	0	0	0	0	0	0	0	0	0
32801297cf3ffd6d3668bb2e175e4237	Bacteria	Bacteroidetes	[Saprospirae]	[Saprospirales]	Chitinophagaceae	unclassified_genus	unclassified_genus unclassified_species	11	0	0	0	0	0	0	0	0	0	0	0	0	0	0	0
328039f4dcfc3dd08d42dbf50213a983	Bacteria	Proteobacteria	Alphaproteobacteria	Rhizobiales	Bradyrhizobiaceae	NA	NA	183	214	0	105	0	9	0	0	0	37	0	115	219	208	39	0
32a23153daff42eb5a2f27682b9088fc	Bacteria	Bacteroidetes	[Saprospirae]	[Saprospirales]	Chitinophagaceae	Niastella	Niastella unclassified_species	0	0	0	0	0	0	0	12	0	0	0	0	0	0	0	0
32a4439f8cccc7e9087aa0b634275dfc	Bacteria	Firmicutes	Clostridia	Clostridiales	Ruminococcaceae	unclassified_genus	unclassified_genus unclassified_species	9	0	0	0	0	0	0	0	0	6	0	0	0	4	0	0
32a6822cbad902be094bf638e6cd33b3	Bacteria	Proteobacteria	Deltaproteobacteria	MBNT15	unclassified_family	unclassified_genus	unclassified_genus unclassified_species	0	0	0	0	0	0	0	0	0	0	0	0	0	0	0	7
32a9839fa5f19134ced11bcd7c66905e	Bacteria	Proteobacteria	Deltaproteobacteria	Myxococcales	Polyangiaceae	unclassified_genus	unclassified_genus unclassified_species	11	0	0	0	0	0	0	0	0	0	0	0	0	0	0	0
32c4b2a3c51bccdf7240958380ec6a22	Bacteria	Actinobacteria	Acidimicrobiia	Acidimicrobiales	EB1017	unclassified_genus	unclassified_genus unclassified_species	0	0	0	25	0	0	0	0	0	0	0	0	0	0	0	0
32c740becb7b1e726828afaeed67ac91	Bacteria	Actinobacteria	Actinobacteria	Actinomycetales	NA	NA	NA	19	0	0	0	0	0	0	0	0	7	0	0	0	5	0	0
32cd1f7080b72e57055f89753b2f0917	Bacteria	Deferribacteres	Deferribacteres	Deferribacterales	Deferribacteraceae	Mucispirillum	Mucispirillum schaedleri	0	0	0	4	0	0	0	0	0	0	0	0	0	0	0	0
32d2220a2f4ede8e1a774f5a47c007a3	Bacteria	Proteobacteria	Alphaproteobacteria	Rhizobiales	Hyphomicrobiaceae	Rhodoplanes	Rhodoplanes unclassified_species	0	0	0	0	0	0	0	0	0	0	0	29	83	78	0	0
32e2bc8db2107962ca6a6b56bd8a2c2f	Bacteria	Proteobacteria	Deltaproteobacteria	Myxococcales	unclassified_family	unclassified_genus	unclassified_genus unclassified_species	0	0	0	6	0	0	0	0	0	0	0	0	0	0	0	0
32e5a218852453817ebf5bf86df5a24f	Bacteria	Actinobacteria	Thermoleophilia	Gaiellales	Gaiellaceae	unclassified_genus	unclassified_genus unclassified_species	0	34	0	0	0	0	0	0	0	0	0	0	0	0	0	0
32e88877f9f5e789d8b98d6a6c3c6933	Bacteria	Bacteroidetes	Bacteroidia	Bacteroidales	BA008	unclassified_genus	unclassified_genus unclassified_species	0	0	0	16	0	0	0	0	0	0	0	0	0	0	0	0
32ed9e2454a98ea24b02cea163679d50	Bacteria	Proteobacteria	Gammaproteobacteria	Pasteurellales	Pasteurellaceae	Haemophilus	Haemophilus influenzae	0	0	0	0	0	0	0	0	0	0	0	0	0	0	7	0
3314a3c0cdb80be9f0ecb7c318d012cf	Bacteria	Actinobacteria	Acidimicrobiia	Acidimicrobiales	unclassified_family	unclassified_genus	unclassified_genus unclassified_species	0	0	0	0	0	0	0	0	0	0	0	5	0	0	0	0
331eb5527d832caaf0ec3add0ff1457a	Bacteria	Acidobacteria	[Chloracidobacteria]	RB41	unclassified_family	unclassified_genus	unclassified_genus unclassified_species	12	0	0	0	0	0	0	0	0	0	0	0	0	0	0	0
3324213b0072388ff96f0ad4930007f2	Bacteria	Verrucomicrobia	[Spartobacteria]	[Chthoniobacterales]	[Chthoniobacteraceae]	unclassified_genus	unclassified_genus unclassified_species	21	0	0	0	0	0	0	0	0	4	0	0	0	0	0	0
3326259de280fd85b3bf7a448e928bc6	Bacteria	Gemmatimonadetes	Gemmatimonadetes	C114	unclassified_family	unclassified_genus	unclassified_genus unclassified_species	0	0	0	5	0	0	0	0	0	0	0	0	0	0	0	0
33275bee46d00e25b9ce68f8403cdb4a	Bacteria	Chloroflexi	SAR202	unclassified_order	unclassified_family	unclassified_genus	unclassified_genus unclassified_species	0	0	0	4	0	0	0	0	0	0	0	0	0	0	0	0
33299680ec5f8c77c85641c4d01ea2c3	unclassified	NA	NA	NA	NA	NA	NA	0	0	16	0	0	0	0	0	0	0	0	0	0	0	0	0
332de4b2390b72ceae410842e25331bf	Bacteria	Firmicutes	Clostridia	Clostridiales	Ruminococcaceae	Oscillospira	Oscillospira unclassified_species	10	13	0	0	0	0	0	0	0	0	0	0	0	5	0	0
3335cf1e9ad4e3484667bf543210843c	Bacteria	Proteobacteria	Alphaproteobacteria	Rhodospirillales	Rhodospirillaceae	unclassified_genus	unclassified_genus unclassified_species	0	0	0	0	0	0	0	0	0	0	0	0	0	9	0	0
333b3be20dd9f5977a3146afbe2d594a	Bacteria	Actinobacteria	Thermoleophilia	Gaiellales	Gaiellaceae	unclassified_genus	unclassified_genus unclassified_species	0	26	0	0	0	0	0	0	0	0	0	0	0	0	0	0
335741caf1b04f850b3bbc73f68aeb6e	Bacteria	Proteobacteria	Deltaproteobacteria	Myxococcales	unclassified_family	unclassified_genus	unclassified_genus unclassified_species	0	0	0	0	0	0	0	0	0	0	3	0	0	0	0	0
33608732d6c1e54f8d1198c7ed498763	Bacteria	Proteobacteria	Betaproteobacteria	MND1	unclassified_family	unclassified_genus	unclassified_genus unclassified_species	0	0	0	0	3	0	0	0	0	0	0	0	0	0	0	0
336b3d808f39e3372aac40bd81635293	Bacteria	Chloroflexi	S085	unclassified_order	unclassified_family	unclassified_genus	unclassified_genus unclassified_species	0	21	0	0	0	0	0	0	0	0	0	0	0	0	0	0
3371e60cb54c368f2a63acbece742d8b	Bacteria	NA	NA	NA	NA	NA	NA	0	0	0	0	60	0	0	0	0	0	0	0	0	0	0	0
3387b16db9c8dc28560be0c83417b83e	Bacteria	Actinobacteria	Thermoleophilia	Solirubrobacterales	NA	NA	NA	26	0	0	0	0	0	0	0	0	0	0	0	0	14	0	0
339ed1becd4d3a9d8c194256b4f21158	Bacteria	Proteobacteria	Alphaproteobacteria	Rhizobiales	Hyphomicrobiaceae	Devosia	Devosia unclassified_species	0	0	0	0	0	0	0	0	0	0	0	11	0	0	0	0
33ad6f37d665e8589b4bd0817f01312f	Bacteria	Actinobacteria	Thermoleophilia	Solirubrobacterales	Conexibacteraceae	unclassified_genus	unclassified_genus unclassified_species	0	12	0	5	0	0	0	0	0	0	0	0	0	0	0	0
33cb0024a390e450088d98cee7651724	Bacteria	Proteobacteria	Deltaproteobacteria	Desulfobacterales	Desulfobulbaceae	unclassified_genus	unclassified_genus unclassified_species	0	0	0	8	0	0	0	0	0	0	0	0	0	0	0	0
33d1de55f5edd5fa9dc9e302df79c0bc	Bacteria	Actinobacteria	Actinobacteria	Actinomycetales	Actinospicaceae	Actinospica	NA	0	0	0	0	0	0	0	0	0	0	0	10	0	12	0	0
33dc02832b7f331a21791de6e9f86bd6	Bacteria	Bacteroidetes	Bacteroidia	Bacteroidales	S24-7	unclassified_genus	unclassified_genus unclassified_species	0	0	0	20	0	0	0	0	0	0	0	0	0	0	0	0
33e10670eec5d0b8b0e25c6958f9dda4	Bacteria	Actinobacteria	MB-A2-108	0319-7L14	unclassified_family	unclassified_genus	unclassified_genus unclassified_species	33	0	0	0	0	0	0	0	0	8	0	0	0	14	0	0
33e81ea9b8578c4b2d05608c208b5ee3	Bacteria	Actinobacteria	Actinobacteria	Actinomycetales	Microbacteriaceae	Agromyces	Agromyces unclassified_species	0	0	0	37	0	0	0	0	0	0	0	0	0	0	0	0
33fd7813bf7796c2b8722c195858ca61	Archaea	Crenarchaeota	Thaumarchaeota	Nitrososphaerales	Nitrososphaeraceae	Candidatus Nitrososphaera	Candidatus Nitrososphaera unclassified_species	22	43	0	0	0	0	0	0	0	0	0	0	0	0	0	0
340ea60584c2bb7ea604c2f791488459	Bacteria	unclassified_phylum	unclassified_class	unclassified_order	unclassified_family	unclassified_genus	unclassified_genus unclassified_species	4	0	0	0	0	0	0	0	0	0	0	0	0	0	0	0
3410d9b21b81e9fac0aa95b4e929be35	Bacteria	Firmicutes	Clostridia	Clostridiales	NA	NA	NA	0	0	0	0	0	0	0	0	0	0	0	0	0	0	0	7
34131277ec32c46323b7dec28a386119	Bacteria	Proteobacteria	Gammaproteobacteria	Xanthomonadales	Xanthomonadaceae	unclassified_genus	unclassified_genus unclassified_species	0	0	0	0	0	0	0	0	0	0	0	0	15	0	0	0
34407950a5e22a52933a9564f90d8450	Bacteria	Firmicutes	Bacilli	Bacillales	Paenibacillaceae	Paenibacillus	Paenibacillus chondroitinus	0	10	0	13	0	0	0	0	0	0	0	0	0	0	0	0
3441f6e7f0a31a90ffbdcd1d947dc556	Bacteria	Armatimonadetes	Armatimonadia	Armatimonadales	Armatimonadaceae	unclassified_genus	unclassified_genus unclassified_species	0	8	0	0	0	0	0	0	0	0	0	0	0	0	0	0
3443d5b14157f859d8fb1226daf8b5e0	Bacteria	Acidobacteria	Acidobacteriia	Acidobacteriales	Acidobacteriaceae	unclassified_genus	unclassified_genus unclassified_species	183	186	0	41	0	0	0	0	0	76	0	0	0	99	0	13
34484c475303881efdffdd7d3f58ce9c	Bacteria	NA	NA	NA	NA	NA	NA	0	0	0	0	0	0	0	0	0	17	0	0	0	0	0	0
346c59dcdc9927ac9d0189045f0c378e	Bacteria	Actinobacteria	MB-A2-108	0319-7L14	unclassified_family	unclassified_genus	unclassified_genus unclassified_species	25	26	0	0	0	0	0	0	0	0	0	0	0	12	0	0
346f14eba1d982d324670bc20d9c1201	Bacteria	Proteobacteria	Deltaproteobacteria	Syntrophobacterales	Syntrophobacteraceae	unclassified_genus	unclassified_genus unclassified_species	0	0	0	7	0	0	0	0	0	0	0	0	0	0	0	0
3476a6a93f93742b7ec06899d73e7311	Bacteria	Firmicutes	Clostridia	Clostridiales	unclassified_family	unclassified_genus	unclassified_genus unclassified_species	0	0	0	0	0	0	0	0	0	0	0	0	0	0	0	7
347d53434efc066a7ec2c9a8a1d50b48	Bacteria	Proteobacteria	Betaproteobacteria	SC-I-84	unclassified_family	unclassified_genus	unclassified_genus unclassified_species	31	0	0	0	0	0	0	0	0	13	0	0	0	14	0	0
347f234616b10fdd1b66f9d6b9591242	Bacteria	Actinobacteria	Actinobacteria	Actinomycetales	unclassified_family	unclassified_genus	unclassified_genus unclassified_species	24	13	0	0	0	0	0	0	0	8	0	0	0	13	0	0
349234f400e529bc7b285dd46273f6eb	Bacteria	Actinobacteria	Thermoleophilia	Gaiellales	Gaiellaceae	unclassified_genus	unclassified_genus unclassified_species	0	0	0	6	0	0	0	0	0	0	0	0	0	0	0	0
34a3c53d59c8dc0b5bd56017b2616000	Bacteria	Acidobacteria	Acidobacteria-6	iii1-15	mb2424	unclassified_genus	unclassified_genus unclassified_species	0	0	0	0	0	0	0	0	0	0	0	0	0	0	0	6
34bff503ba28045569e7af9b1a962575	Bacteria	Chloroflexi	Ellin6529	unclassified_order	unclassified_family	unclassified_genus	unclassified_genus unclassified_species	0	9	0	0	0	0	0	0	0	0	0	0	0	0	0	0
34d712f83de78fb370525fef92d534ef	Bacteria	Proteobacteria	Alphaproteobacteria	Caulobacterales	Caulobacteraceae	Phenylobacterium	Phenylobacterium unclassified_species	43	36	0	0	0	0	0	0	0	18	0	0	0	27	0	0
34da51ad93b3aa972bbeae9547cfb88c	Bacteria	Firmicutes	Clostridia	Clostridiales	Veillonellaceae	Veillonella	Veillonella dispar	0	0	0	0	0	0	0	0	0	0	0	63	0	0	0	0
34da7d17e5606388c6a06534574ec420	Bacteria	Actinobacteria	Thermoleophilia	Solirubrobacterales	Solirubrobacteraceae	Solirubrobacter	Solirubrobacter unclassified_species	0	60	0	47	0	0	0	0	0	0	0	18	0	0	0	0
34e3cc8f8eff333f0a6a39bce8f236a6	Bacteria	Actinobacteria	Actinobacteria	Actinomycetales	Streptosporangiaceae	NA	NA	0	0	0	28	0	0	0	0	0	0	0	0	0	0	0	0
34ec2d7b41fa435f95dc6326aff7f2a1	Bacteria	Acidobacteria	[Chloracidobacteria]	RB41	unclassified_family	unclassified_genus	unclassified_genus unclassified_species	15	19	0	0	0	0	0	0	0	0	0	0	0	0	0	0
34ee3b8d38b36445af45010c7143a2a4	Bacteria	Nitrospirae	Nitrospira	Nitrospirales	0319-6A21	unclassified_genus	unclassified_genus unclassified_species	0	0	0	5	0	0	0	0	0	0	0	0	0	0	0	0
350fb9a6891d0bf58e9447296738528b	Bacteria	Proteobacteria	Betaproteobacteria	Ellin6067	unclassified_family	unclassified_genus	unclassified_genus unclassified_species	0	49	0	0	0	0	0	0	0	0	0	0	19	0	0	0
351ad5edde9c98f46126c78caba9ddc2	Bacteria	Proteobacteria	Deltaproteobacteria	Spirobacillales	unclassified_family	unclassified_genus	unclassified_genus unclassified_species	4	0	0	0	0	0	0	0	0	3	0	0	0	0	0	0
3528e7a04cb7d75a543fb0aeaeb513a7	Bacteria	Firmicutes	Clostridia	Clostridiales	Ruminococcaceae	Faecalibacterium	Faecalibacterium prausnitzii	0	0	13	0	0	0	0	0	0	0	0	0	0	0	0	0
35633c913e8d86bf2c848d4120fbd4c4	Bacteria	NA	NA	NA	NA	NA	NA	0	0	0	0	0	0	0	161	0	0	0	0	0	0	0	0
356f16108282b81b5aeb449fa5b01e36	Bacteria	Firmicutes	Clostridia	Clostridiales	unclassified_family	unclassified_genus	unclassified_genus unclassified_species	0	3	0	0	0	0	0	0	0	0	0	0	0	0	0	0
357c257ea8ba745959df59b641ffe911	Bacteria	Proteobacteria	Deltaproteobacteria	Myxococcales	Cystobacterineae	unclassified_genus	unclassified_genus unclassified_species	14	0	0	0	0	0	0	0	0	0	0	0	0	0	0	0
3584ed1a811d05c00e096ec681b0b52e	Bacteria	Actinobacteria	Actinobacteria	Actinomycetales	Micromonosporaceae	NA	NA	0	0	0	4	0	0	0	0	0	0	0	0	0	0	0	0
359c5a1ffa780cfd693e20000232c9fb	Bacteria	NA	NA	NA	NA	NA	NA	0	0	0	0	0	0	0	0	0	0	5	0	0	0	0	0
35a34b06eaef9d87ce8e142a63a09d4b	Bacteria	Proteobacteria	Gammaproteobacteria	Pseudomonadales	Moraxellaceae	Acinetobacter	Acinetobacter unclassified_species	0	0	0	0	0	0	38	0	0	0	0	0	0	0	0	0
35a67d3a7774394e862649cf93ba9cad	Bacteria	Planctomycetes	Phycisphaerae	mle1-8	unclassified_family	unclassified_genus	unclassified_genus unclassified_species	6	2	0	0	0	0	0	0	0	0	0	0	0	0	0	0
35a8c0a5a629594cb6e740cebf2ca91b	Bacteria	Proteobacteria	Alphaproteobacteria	Sphingomonadales	Sphingomonadaceae	Kaistobacter	Kaistobacter unclassified_species	0	0	0	0	0	0	0	0	0	0	0	4	0	0	0	0
35acf5d021a4fb6b431d75297127c01b	Bacteria	Proteobacteria	Gammaproteobacteria	Vibrionales	NA	NA	NA	0	0	22	39	0	0	18	14	0	0	0	0	0	0	0	0
35ad3b75047a75bc0a306d6e6fd3b1bf	Bacteria	Proteobacteria	Alphaproteobacteria	Sphingomonadales	Sphingomonadaceae	Kaistobacter	Kaistobacter unclassified_species	0	0	0	1	0	0	0	0	0	0	0	0	0	0	0	0
35adbd460515632f8386bcaeed337fc2	Bacteria	Elusimicrobia	Elusimicrobia	FAC88	unclassified_family	unclassified_genus	unclassified_genus unclassified_species	9	0	0	0	0	0	0	0	0	6	0	0	0	13	0	0
35bb83c465aea4b7944ed633d8c323ec	Bacteria	Actinobacteria	Thermoleophilia	Solirubrobacterales	Solirubrobacteraceae	unclassified_genus	unclassified_genus unclassified_species	80	62	0	0	0	0	0	0	0	43	0	0	0	52	0	0
35bbcca869486e71dc7eb3b9a74bf103	Bacteria	Planctomycetes	Phycisphaerae	WD2101	unclassified_family	unclassified_genus	unclassified_genus unclassified_species	10	34	0	0	0	0	0	0	0	0	0	0	0	0	0	0
35c626305c2f12bed7733fbb14474115	Bacteria	Acidobacteria	[Chloracidobacteria]	RB41	unclassified_family	unclassified_genus	unclassified_genus unclassified_species	34	42	0	0	0	0	0	0	0	0	0	0	0	0	0	0
35d35e9707293b46ffe6d01ec09a2f5b	Bacteria	Chloroflexi	Ktedonobacteria	Ktedonobacterales	Ktedonobacteraceae	unclassified_genus	unclassified_genus unclassified_species	0	0	0	10	0	0	0	0	0	0	0	0	0	0	0	0
35ea5d3bb9b7270935fe71914b693d3b	Bacteria	Chloroflexi	S085	unclassified_order	unclassified_family	unclassified_genus	unclassified_genus unclassified_species	0	0	7	3	0	0	0	0	0	0	0	0	0	0	0	0
35ed2ac1dd751529a3523a55d350af1b	Bacteria	Actinobacteria	Thermoleophilia	Gaiellales	Gaiellaceae	unclassified_genus	unclassified_genus unclassified_species	14	0	0	0	0	0	0	0	0	6	0	0	0	0	0	0
3608229eef32ce9de19a3011b4cda20e	Bacteria	NA	NA	NA	NA	NA	NA	0	0	252	309	0	0	0	0	0	0	0	0	0	0	0	0
361f969bc5abe9d393ef0b12cccfc2a5	Bacteria	Actinobacteria	Thermoleophilia	Solirubrobacterales	Conexibacteraceae	unclassified_genus	unclassified_genus unclassified_species	0	0	0	0	0	0	0	0	0	0	0	64	119	120	63	0
363dca7c6ddfd13b10faf8584a01ba7f	Bacteria	Proteobacteria	Deltaproteobacteria	Desulfovibrionales	Desulfovibrionaceae	Bilophila	Bilophila unclassified_species	0	0	0	0	0	0	0	0	0	0	0	0	0	0	0	7
364a45882c81d3cf78cd596e3a1f55ce	Bacteria	Proteobacteria	Deltaproteobacteria	MIZ46	unclassified_family	unclassified_genus	unclassified_genus unclassified_species	0	0	0	6	0	0	0	0	0	0	0	0	0	0	0	0
36545ad176fb0423adb36a58e79a2712	Bacteria	Proteobacteria	Gammaproteobacteria	NA	NA	NA	NA	0	0	4	0	0	0	0	0	0	0	0	0	0	0	0	0
3667747405186f392b27ee92526c5a12	Bacteria	Proteobacteria	Alphaproteobacteria	RF32	unclassified_family	unclassified_genus	unclassified_genus unclassified_species	0	0	0	2	0	0	0	0	0	0	0	0	0	0	0	0
366c76cd5984d8340f60606a1ddc5857	Bacteria	Acidobacteria	Acidobacteriia	Acidobacteriales	Acidobacteriaceae	unclassified_genus	unclassified_genus unclassified_species	0	0	0	0	0	0	0	0	0	0	0	0	39	32	0	0
36713722fc7edf74c87d39fe2c84e52c	Bacteria	Proteobacteria	Deltaproteobacteria	Myxococcales	unclassified_family	unclassified_genus	unclassified_genus unclassified_species	0	0	0	3	0	0	0	0	0	0	0	0	0	0	0	0
3673b3561c82e74e725a24ad30a84d32	Bacteria	Proteobacteria	Deltaproteobacteria	Myxococcales	Haliangiaceae	unclassified_genus	unclassified_genus unclassified_species	30	26	0	0	0	0	0	0	0	0	0	0	0	12	0	0
36768d5bd7807d2b20190169fdb161e2	Bacteria	Acidobacteria	Solibacteres	Solibacterales	unclassified_family	unclassified_genus	unclassified_genus unclassified_species	0	0	0	10	0	0	0	0	0	0	0	0	0	0	0	0
3677fe3a80625fe5180007ff1d70f854	Bacteria	Firmicutes	Clostridia	Clostridiales	Lachnospiraceae	unclassified_genus	unclassified_genus unclassified_species	0	0	0	0	0	0	0	0	0	4	0	0	0	0	0	0
367d9b5d32aa6331414f775876dc66b9	Bacteria	Acidobacteria	Acidobacteriia	Acidobacteriales	Koribacteraceae	unclassified_genus	unclassified_genus unclassified_species	21	13	0	0	0	0	0	0	0	0	0	0	0	0	0	0
36931009a18010550652e702dd98168a	Bacteria	Chloroflexi	Thermomicrobia	unclassified_order	unclassified_family	unclassified_genus	unclassified_genus unclassified_species	0	0	0	5	0	0	0	0	0	0	0	0	0	0	0	0
36943f02f4ecb397d90b95ea5edb7c1b	Bacteria	TM7	TM7-1	unclassified_order	unclassified_family	unclassified_genus	unclassified_genus unclassified_species	0	0	0	0	0	0	0	0	0	5	0	0	0	0	0	0
36bd77a5320cfbde749595e9e2ba0234	Bacteria	NA	NA	NA	NA	NA	NA	0	0	0	200	0	0	0	0	0	0	0	0	0	0	0	0
36e3fe9696ee1857738a01dee08f9916	Bacteria	NA	NA	NA	NA	NA	NA	0	0	0	0	0	0	0	0	0	0	0	0	14	0	0	0
36ed943a18aad3a90b1bcd97936b864d	Bacteria	Proteobacteria	Deltaproteobacteria	Myxococcales	Myxococcaceae	Anaeromyxobacter	Anaeromyxobacter unclassified_species	16	0	0	0	0	0	0	0	0	0	0	0	0	0	0	0
3706690bddbaed0b6dea8457a42e0771	Bacteria	Proteobacteria	Betaproteobacteria	Burkholderiales	Comamonadaceae	Limnobacter	Limnobacter unclassified_species	0	0	0	4	0	0	0	0	0	0	0	0	0	0	0	0
371821b4124aa89191712b6842f0d49c	Bacteria	Gemmatimonadetes	Gemmatimonadetes	unclassified_order	unclassified_family	unclassified_genus	unclassified_genus unclassified_species	0	8	0	0	0	0	0	0	0	0	0	0	0	0	0	0
372b534ff2293e54339de1644325a5d8	Bacteria	Proteobacteria	Epsilonproteobacteria	Campylobacterales	Helicobacteraceae	Flexispira	Flexispira unclassified_species	0	0	0	8	0	0	0	0	0	0	0	0	0	0	0	0
37319286e6f6f47b900907946c246b25	Bacteria	Acidobacteria	Acidobacteriia	Acidobacteriales	Koribacteraceae	unclassified_genus	unclassified_genus unclassified_species	0	25	0	0	0	0	0	0	0	0	0	0	0	0	0	0
373505aabec6095920829094043e2429	Bacteria	Proteobacteria	Gammaproteobacteria	Xanthomonadales	Sinobacteraceae	unclassified_genus	unclassified_genus unclassified_species	0	0	0	13	0	0	0	0	0	0	0	0	0	0	0	0
3737b67376d718d1d008cf8858b5beaa	Bacteria	Actinobacteria	Acidimicrobiia	Acidimicrobiales	Iamiaceae	Iamia	Iamia unclassified_species	0	0	0	11	0	0	0	0	0	0	0	0	0	0	0	0
373ad30f10b9781cd1be4b9ce420cc29	Bacteria	Proteobacteria	Gammaproteobacteria	Xanthomonadales	Sinobacteraceae	unclassified_genus	unclassified_genus unclassified_species	0	0	0	58	0	0	0	0	0	0	0	0	0	0	0	0
373aec6062f841816d35c8403bc04f0f	Bacteria	NA	NA	NA	NA	NA	NA	0	0	0	0	415	0	0	0	0	0	0	0	0	0	0	0
374742e9fe91c24e526942d4b51f6dec	Bacteria	Bacteroidetes	Sphingobacteriia	Sphingobacteriales	Sphingobacteriaceae	unclassified_genus	unclassified_genus unclassified_species	0	7	0	0	0	0	0	0	0	0	0	0	0	0	0	0
374ae24990965acbae557cf5a9f6d409	Bacteria	Chlorobi	Ignavibacteria	Ignavibacteriales	Ignavibacteriaceae	unclassified_genus	unclassified_genus unclassified_species	0	0	0	0	0	0	0	0	0	0	0	2	0	0	0	0
374bcd28573e42535f82355705c9e86a	Bacteria	Firmicutes	Clostridia	Clostridiales	Ruminococcaceae	Ruminococcus	Ruminococcus unclassified_species	0	3	0	0	0	0	0	0	0	0	0	0	0	0	0	0
375c420ac93fb9f0ea9f830f5d2a910c	Bacteria	Nitrospirae	Nitrospira	Nitrospirales	0319-6A21	unclassified_genus	unclassified_genus unclassified_species	5	0	0	22	0	0	0	0	0	0	0	0	0	7	0	0
376c3f1a3694c081e90f99bebdade682	Bacteria	Proteobacteria	Alphaproteobacteria	Rhizobiales	unclassified_family	unclassified_genus	unclassified_genus unclassified_species	0	0	0	7	0	0	0	0	0	0	0	0	0	0	0	0
376da7d32e014db9ba98354c04e4e6cd	Bacteria	Proteobacteria	Gammaproteobacteria	Pseudomonadales	Moraxellaceae	Enhydrobacter	Enhydrobacter aerosaccus	0	0	2	0	0	0	0	0	0	0	0	0	0	0	0	0
378f3d3ab6cd3cf120663526cfd3c62e	Bacteria	Actinobacteria	Actinobacteria	Bifidobacteriales	Bifidobacteriaceae	NA	NA	0	0	0	3	0	0	0	0	0	0	0	0	0	0	0	0
379da24673e961a187c4148e936480d1	Bacteria	Planctomycetes	Phycisphaerae	Phycisphaerales	Phycisphaeraceae	unclassified_genus	unclassified_genus unclassified_species	0	0	0	4	0	0	0	0	0	0	0	0	0	0	0	0
37a3965a62ca6a1a9766ad0b12147b12	Bacteria	Actinobacteria	Actinobacteria	Actinomycetales	Micrococcaceae	Micrococcus	Micrococcus unclassified_species	0	0	0	0	0	0	0	9	0	0	0	0	0	0	0	0
37b5b03dfbe51325dece5ac14104c457	Bacteria	Actinobacteria	Thermoleophilia	Solirubrobacterales	unclassified_family	unclassified_genus	unclassified_genus unclassified_species	0	0	0	0	0	0	0	0	0	0	0	16	0	0	0	0
37c296b72826c550abcd7585b1f4407f	Bacteria	Firmicutes	Erysipelotrichi	Erysipelotrichales	Erysipelotrichaceae	Coprobacillus	Coprobacillus cateniformis	0	0	0	5	0	0	0	0	0	0	0	0	0	0	0	7
37e3a0dabb8070fa886a61f2563c4063	Bacteria	Actinobacteria	Actinobacteria	Actinomycetales	Micromonosporaceae	Actinoplanes	Actinoplanes globisporus	11	0	0	0	0	0	0	0	0	0	0	0	0	0	0	0
37f8ba6e09575d6f4d8d40edea6572ec	Bacteria	Proteobacteria	Gammaproteobacteria	Xanthomonadales	Xanthomonadaceae	Lysobacter	NA	0	0	0	0	0	4	0	0	0	0	0	0	0	0	0	0
37fa511432da65bdbd6f3c4777cb4dd0	Bacteria	Bacteroidetes	Bacteroidia	Bacteroidales	S24-7	unclassified_genus	unclassified_genus unclassified_species	0	0	0	55	0	0	0	0	0	0	0	0	0	0	0	76
380dbb5b69bea20968f010b29203b1de	Bacteria	Acidobacteria	Acidobacteria-6	iii1-15	unclassified_family	unclassified_genus	unclassified_genus unclassified_species	0	0	0	0	0	0	0	0	0	0	0	22	0	0	0	0
381a36610737b3270ee109d8ed59b311	Archaea	Crenarchaeota	Thaumarchaeota	Nitrososphaerales	Nitrososphaeraceae	Candidatus Nitrososphaera	Candidatus Nitrososphaera unclassified_species	0	0	0	0	3	0	0	0	0	0	0	0	0	0	0	0
381e315f228c52ae180a05bdbe9f4445	Bacteria	Proteobacteria	Gammaproteobacteria	Xanthomonadales	Xanthomonadaceae	Dyella	NA	0	0	0	0	0	0	0	0	0	0	0	6	0	0	0	0
383717bc764f1115aed31f36ade9758c	Bacteria	Acidobacteria	[Chloracidobacteria]	RB41	unclassified_family	unclassified_genus	unclassified_genus unclassified_species	0	34	0	0	0	0	0	0	0	0	0	0	0	0	0	0
3838664337c841b278acb41e10768141	Bacteria	Proteobacteria	Gammaproteobacteria	Xanthomonadales	Xanthomonadaceae	Lysobacter	Lysobacter unclassified_species	0	0	0	19	0	0	0	0	6	0	0	0	0	0	0	0
384e5c96fc41b06a5c645228264706c9	Bacteria	Proteobacteria	Alphaproteobacteria	Rhizobiales	Rhizobiaceae	Rhizobium	NA	31	39	0	32	0	0	0	0	0	13	0	0	0	12	0	0
3864f56564a5ca4dd8318974ef2d6ced	Bacteria	Proteobacteria	Alphaproteobacteria	Rhizobiales	Methylocystaceae	unclassified_genus	unclassified_genus unclassified_species	0	0	0	0	0	0	0	6	0	0	0	0	0	0	0	0
38652bee0fa41e5615ffe216b153d877	Bacteria	Proteobacteria	Alphaproteobacteria	Sphingomonadales	Sphingomonadaceae	Sphingomonas	Sphingomonas azotifigens	0	0	0	37	0	0	0	0	0	0	0	0	0	0	0	0
3871b36b0607b7b666842c2e457a19a0	Bacteria	Proteobacteria	Alphaproteobacteria	Rhizobiales	Hyphomicrobiaceae	unclassified_genus	unclassified_genus unclassified_species	20	0	0	0	0	0	0	0	0	0	0	0	0	0	0	0
387995271f638055cd1823a30ce05009	Bacteria	Actinobacteria	Acidimicrobiia	Acidimicrobiales	unclassified_family	unclassified_genus	unclassified_genus unclassified_species	11	0	0	0	0	0	0	0	0	0	0	0	0	0	0	0
389cc1597643c8924213d05004305d1d	Bacteria	Bacteroidetes	Bacteroidia	Bacteroidales	S24-7	unclassified_genus	unclassified_genus unclassified_species	0	4	0	4	0	0	0	0	0	0	0	0	0	0	0	0
389de61a4b7c732f872cce527bda5678	Bacteria	Proteobacteria	Gammaproteobacteria	Legionellales	Coxiellaceae	unclassified_genus	unclassified_genus unclassified_species	18	0	0	0	0	0	0	0	0	0	0	0	0	8	0	0
38b031e4478d8d1cd35667be7f7735ce	Bacteria	Proteobacteria	Gammaproteobacteria	Xanthomonadales	Sinobacteraceae	Steroidobacter	Steroidobacter unclassified_species	0	28	0	22	0	0	0	0	0	0	0	0	0	0	0	0
38c2ce7a008e17d1b79e2ed4b77c457d	Bacteria	Proteobacteria	Deltaproteobacteria	Myxococcales	Myxococcaceae	unclassified_genus	unclassified_genus unclassified_species	0	0	0	0	2	0	0	0	0	0	0	0	0	0	0	0
38cd64785f4965ab5faa9b6e360977e2	Bacteria	Chloroflexi	Anaerolineae	SJA-15	unclassified_family	unclassified_genus	unclassified_genus unclassified_species	0	0	0	8	0	0	0	0	0	0	0	0	0	0	0	0
38d8a7fedcd81875d0d7402a8a182295	Bacteria	Proteobacteria	Gammaproteobacteria	Xanthomonadales	Xanthomonadaceae	Rhodanobacter	Rhodanobacter unclassified_species	0	0	0	12	0	0	0	0	0	0	0	0	0	0	0	0
38dbf1508c8cdcf101807e4d7803e137	Bacteria	Proteobacteria	Deltaproteobacteria	Syntrophobacterales	Syntrophobacteraceae	unclassified_genus	unclassified_genus unclassified_species	0	0	0	0	0	0	0	0	0	0	0	9	20	0	5	0
38f503c29fb483656553a1da8178de29	Bacteria	Acidobacteria	DA052	Ellin6513	unclassified_family	unclassified_genus	unclassified_genus unclassified_species	0	0	0	5	0	0	0	0	0	0	0	0	0	0	0	0
38f8f9b7085f30535297de5af8344ee3	Bacteria	Proteobacteria	Gammaproteobacteria	Xanthomonadales	Sinobacteraceae	unclassified_genus	unclassified_genus unclassified_species	0	0	0	8	0	0	0	0	0	0	0	0	0	0	0	0
3905afa0adabd8cdc4ebb879cbd889fc	Bacteria	Proteobacteria	Betaproteobacteria	unclassified_order	unclassified_family	unclassified_genus	unclassified_genus unclassified_species	0	0	0	3	0	0	0	0	0	0	0	0	0	0	0	0
390ac43897dcaf5b3b49445ce60019fa	Bacteria	Chloroflexi	TK17	mle1-48	unclassified_family	unclassified_genus	unclassified_genus unclassified_species	0	0	0	8	0	0	0	0	0	0	0	0	0	0	0	0
39101246e2174a66ed57a24d733eb565	Bacteria	Proteobacteria	Deltaproteobacteria	Desulfovibrionales	Desulfovibrionaceae	Desulfovibrio	Desulfovibrio unclassified_species	0	0	0	5	0	0	0	0	0	0	0	0	0	0	0	0
39174c8e96ffe5775d7793e3292818b2	Bacteria	Proteobacteria	Deltaproteobacteria	NA	NA	NA	NA	0	0	0	3	0	0	0	0	0	0	0	0	0	0	0	0
392b7359a756e3733e41317d3f6143f7	Bacteria	Acidobacteria	Acidobacteriia	Acidobacteriales	Koribacteraceae	NA	NA	0	0	0	13	0	0	0	0	0	0	0	0	0	0	0	0
39513d1a04309804751b8c5311ddb5c7	Bacteria	Proteobacteria	Alphaproteobacteria	Rhizobiales	Hyphomicrobiaceae	Rhodoplanes	Rhodoplanes unclassified_species	0	0	0	16	0	0	0	0	0	0	0	0	0	0	0	0
395333fed2024ce9492e54c43b371ea4	Bacteria	NA	NA	NA	NA	NA	NA	0	0	0	0	0	0	0	0	0	0	0	5	0	0	0	0
395acb9986d74b138b6b482f990d7d38	Bacteria	Bacteroidetes	[Saprospirae]	[Saprospirales]	Chitinophagaceae	unclassified_genus	unclassified_genus unclassified_species	13	0	0	0	0	0	0	0	0	0	0	0	0	0	0	0
395f51abd8044a958f7f72966fd2608c	Bacteria	NA	NA	NA	NA	NA	NA	0	0	0	0	0	470	0	0	0	0	0	0	0	0	0	0
39645cf2927e81d7ad178c0b17c8600e	Bacteria	Bacteroidetes	Sphingobacteriia	Sphingobacteriales	Sphingobacteriaceae	Pedobacter	Pedobacter unclassified_species	20	14	0	0	0	0	0	0	0	0	0	0	0	0	0	0
39751be54f3d68710a91d32543d24e95	Bacteria	Tenericutes	Mollicutes	RF39	unclassified_family	unclassified_genus	unclassified_genus unclassified_species	0	0	0	0	0	0	0	0	0	0	0	0	0	0	0	6
39832186c29f16fdfafd577a5a3721d8	Bacteria	Actinobacteria	Acidimicrobiia	Acidimicrobiales	unclassified_family	unclassified_genus	unclassified_genus unclassified_species	9	0	0	0	0	0	0	0	0	0	0	0	0	0	0	0
39834ad951a224951c410c23a26dc7b8	Bacteria	Proteobacteria	Gammaproteobacteria	Enterobacteriales	Enterobacteriaceae	NA	NA	0	0	0	0	0	0	0	0	0	5	0	0	0	0	0	0
3988931d0ef8f6ce7ef4f53f5f1fc487	Bacteria	Verrucomicrobia	[Spartobacteria]	[Chthoniobacterales]	[Chthoniobacteraceae]	DA101	DA101 unclassified_species	32	0	0	0	0	0	0	0	0	0	0	0	0	0	0	0
39a2c6d375537d3b50d479ffed8c5079	Bacteria	Proteobacteria	Deltaproteobacteria	Syntrophobacterales	Syntrophobacteraceae	unclassified_genus	unclassified_genus unclassified_species	16	0	0	0	0	0	0	0	0	0	0	0	0	0	0	0
39a73e19445dfaa0abcb43d21a7cc541	Bacteria	Verrucomicrobia	[Spartobacteria]	[Chthoniobacterales]	[Chthoniobacteraceae]	Candidatus Xiphinematobacter	Candidatus Xiphinematobacter unclassified_species	0	13	0	0	0	0	0	0	0	0	0	0	0	0	0	0
39d365ed17fbd954541f94d5393ee28e	Bacteria	Firmicutes	Bacilli	Lactobacillales	Enterococcaceae	Enterococcus	NA	0	0	0	75	0	0	0	80	380	260	177	909	2189	913	703	0
39d503c729db5c799edae02dbe63aceb	Bacteria	Proteobacteria	Deltaproteobacteria	Myxococcales	Nannocystaceae	Plesiocystis	Plesiocystis unclassified_species	21	0	0	0	0	0	0	0	0	0	0	0	0	14	0	0
39eb706428b859583bbd3fc84ba1676f	Bacteria	Proteobacteria	Gammaproteobacteria	Pseudomonadales	Pseudomonadaceae	Pseudomonas	Pseudomonas stutzeri	0	10	0	0	6	0	0	27	0	0	0	0	0	0	0	0
39ebb5c125ce72c4618268b756fa51ab	Bacteria	Proteobacteria	Deltaproteobacteria	unclassified_order	unclassified_family	unclassified_genus	unclassified_genus unclassified_species	0	0	0	0	0	0	0	0	0	0	0	0	0	0	0	5
39f225cb4ac4067775d4c1d26eb59dd5	Bacteria	Firmicutes	Clostridia	unclassified_order	unclassified_family	unclassified_genus	unclassified_genus unclassified_species	13	12	0	59	0	0	0	0	0	0	0	0	0	0	0	0
39f305ff94cc6013b81eb42aabfab881	Bacteria	Proteobacteria	Betaproteobacteria	Rhodocyclales	Rhodocyclaceae	Dechloromonas	NA	9	0	0	0	0	0	0	0	0	0	0	0	0	0	0	0
3a0edb79c8a65acb660d182ba2065bf9	Bacteria	Proteobacteria	TA18	PHOS-HD29	unclassified_family	unclassified_genus	unclassified_genus unclassified_species	0	0	0	0	0	0	0	0	0	0	0	6	0	0	0	0
3a1aa71bd33d38af25744ea244cfdc40	Bacteria	Acidobacteria	Acidobacteriia	Acidobacteriales	Acidobacteriaceae	NA	NA	23	0	0	0	0	0	0	0	0	0	0	0	0	0	0	0
3a1c4346ac0ba2e7e1fc16cd4e7303f2	Bacteria	Proteobacteria	Alphaproteobacteria	Rhizobiales	Rhizobiaceae	Agrobacterium	Agrobacterium unclassified_species	18	9	0	13	0	0	0	0	0	0	0	0	0	15	0	0
3a2ad433c6f159ca54e2c0ee9782633a	Bacteria	Armatimonadetes	SJA-176	GAB-B06	unclassified_family	unclassified_genus	unclassified_genus unclassified_species	0	0	0	2	0	0	0	0	0	0	0	0	0	0	0	0
3a558e53dbfd72c19e5b490ce1ff3685	Bacteria	Proteobacteria	TA18	CV90	unclassified_family	unclassified_genus	unclassified_genus unclassified_species	0	0	0	5	0	0	0	0	0	0	0	0	0	0	0	0
3a73518f7e2398e870374d78bcd42fa1	Bacteria	Firmicutes	Bacilli	Lactobacillales	Lactobacillaceae	Lactobacillus	Lactobacillus zeae	0	0	0	60	0	0	0	0	0	0	0	0	0	0	0	0
3abb94bc36148358d8302a3c6c64b77b	Bacteria	NA	NA	NA	NA	NA	NA	13	0	0	0	0	0	0	0	0	0	0	0	0	0	0	0
3ac5caa2508c2129640b80390cd62797	Bacteria	FBP	unclassified_class	unclassified_order	unclassified_family	unclassified_genus	unclassified_genus unclassified_species	6	8	0	0	0	0	0	0	0	0	0	0	0	0	0	0
3adc4f5ccf3c49ced86e47aaeeae1c31	Bacteria	Nitrospirae	Nitrospira	Nitrospirales	0319-6A21	unclassified_genus	unclassified_genus unclassified_species	31	43	0	40	0	0	0	0	0	14	0	0	0	14	0	22
3ae2bf54070a5efd90427bb992b3706c	Bacteria	Actinobacteria	Rubrobacteria	Rubrobacterales	Rubrobacteraceae	Rubrobacter	Rubrobacter unclassified_species	0	26	0	0	0	0	0	0	0	0	0	0	0	0	0	0
3af0352598fb1767e8cb02035d016b06	Bacteria	Firmicutes	Bacilli	Bacillales	Paenibacillaceae	Paenibacillus	NA	0	6	0	0	0	0	0	0	0	0	0	0	0	0	0	0
3af7273258af4090365af26dda808588	Bacteria	NA	NA	NA	NA	NA	NA	0	0	0	0	0	0	27	0	0	0	0	0	0	0	0	0
3af85b47f8bd12a187ab1a07091b5cd1	Bacteria	Proteobacteria	Gammaproteobacteria	NA	NA	NA	NA	0	0	0	4	0	0	0	0	0	0	0	0	0	0	0	0
3afe9efb5602ee7257d3793efdb08c60	Bacteria	Firmicutes	Clostridia	Clostridiales	Lachnospiraceae	NA	NA	0	0	0	0	0	0	0	0	0	0	0	0	0	0	0	1
3b234c326841486b7fab8232d22ef936	Bacteria	NA	NA	NA	NA	NA	NA	0	0	0	0	0	0	0	0	0	3	0	0	0	4	0	0
3b2b15f63c6f934d5c8e08d95fbb6ff3	Bacteria	Firmicutes	Clostridia	Clostridiales	Lachnospiraceae	[Ruminococcus]	[Ruminococcus] unclassified_species	0	0	0	0	9	0	0	11	0	0	0	0	0	0	0	0
3b4296955d7641b2cf042210a13e3b92	Bacteria	Bacteroidetes	Cytophagia	Cytophagales	Cytophagaceae	Adhaeribacter	Adhaeribacter unclassified_species	0	0	0	4	0	0	0	0	0	0	0	0	0	0	0	0
3b43caf483c75f7735fb64e217bcecc3	Bacteria	Verrucomicrobia	[Spartobacteria]	[Chthoniobacterales]	[Chthoniobacteraceae]	OR-59	OR-59 unclassified_species	0	0	7	0	0	0	0	0	0	0	0	0	0	0	0	0
3b58d648f13d2aeea2f61550bdde33d2	Bacteria	Proteobacteria	Gammaproteobacteria	Vibrionales	Vibrionaceae	unclassified_genus	unclassified_genus unclassified_species	0	0	0	31	0	0	0	0	0	0	0	0	0	0	0	0
3b606a5cb0f1c4b600415fca08067e7e	Bacteria	Proteobacteria	Alphaproteobacteria	NA	NA	NA	NA	0	0	0	9	0	0	0	0	0	8	0	0	0	0	0	0
3b62836d9d5ac412f9c31757419d2998	Bacteria	Firmicutes	Erysipelotrichi	Erysipelotrichales	Erysipelotrichaceae	[Eubacterium]	[Eubacterium] dolichum	0	0	0	6	0	0	0	0	0	0	0	0	0	0	0	0
3b62a83107076fad8c2138a8b48503c4	Bacteria	Gemmatimonadetes	Gemm-3	unclassified_order	unclassified_family	unclassified_genus	unclassified_genus unclassified_species	0	0	0	0	0	0	0	0	0	3	0	0	0	0	0	0
3b65a40d305bcdd319566f2359c111c3	Bacteria	Proteobacteria	Gammaproteobacteria	Legionellales	unclassified_family	unclassified_genus	unclassified_genus unclassified_species	0	0	0	0	0	0	0	0	0	0	0	3	0	0	0	0
3b6da29a6bcadfa74c9a2f271cc11f51	Bacteria	Planctomycetes	Planctomycetia	Gemmatales	Gemmataceae	unclassified_genus	unclassified_genus unclassified_species	0	3	0	0	0	0	0	0	0	0	0	0	0	0	0	0
3b7e52ee3a63fa227d525130849073ce	Bacteria	Verrucomicrobia	[Spartobacteria]	[Chthoniobacterales]	[Chthoniobacteraceae]	DA101	DA101 unclassified_species	322	440	0	24	0	0	0	0	12	0	0	0	0	28	0	0
3b7f01bc07e09cdfb68fa1c93d7d30e6	Bacteria	Proteobacteria	Alphaproteobacteria	Sphingomonadales	Sphingomonadaceae	Sphingomonas	Sphingomonas wittichii	0	0	0	11	0	0	0	0	0	0	0	0	0	0	0	0
3b9f483eea65e59b913e673e9ea3b98c	Bacteria	Firmicutes	Bacilli	Bacillales	Paenibacillaceae	Paenibacillus	Paenibacillus curdlanolyticus	0	12	0	0	0	0	0	0	0	0	0	0	0	0	0	0
3ba5f2162e72208a3cc7cfb4f18795d6	Bacteria	Deferribacteres	Deferribacteres	Deferribacterales	Deferribacteraceae	Mucispirillum	Mucispirillum schaedleri	0	0	0	0	0	0	0	0	0	0	0	0	0	0	0	4
3bab2be304b89d9344aecfd3e688e1a7	Bacteria	Bacteroidetes	Bacteroidia	Bacteroidales	Prevotellaceae	Prevotella	Prevotella unclassified_species	0	0	0	0	0	0	0	0	0	0	0	10	0	0	0	0
3bc34b59fea1adabeb462c0522d12ad3	Bacteria	NA	NA	NA	NA	NA	NA	0	0	0	0	0	0	0	0	0	0	0	729	0	0	0	0
3bc70702753e2538ba249f4cf4fafaf7	Bacteria	Proteobacteria	Gammaproteobacteria	Xanthomonadales	Sinobacteraceae	unclassified_genus	unclassified_genus unclassified_species	0	0	0	18	0	0	0	0	0	0	0	0	0	0	0	0
3bccc26dddd4aec80751c511169cd369	Bacteria	Bacteroidetes	Bacteroidia	Bacteroidales	SB-1	unclassified_genus	unclassified_genus unclassified_species	0	0	0	0	0	0	0	0	0	0	0	3	0	0	0	0
3bce68cbd73f30757afedb69a33384b7	Bacteria	Actinobacteria	Actinobacteria	Actinomycetales	Micromonosporaceae	NA	NA	12	0	0	0	0	0	0	0	0	0	0	0	0	0	0	0
3bd333421214ebc98d0cc367091e62e1	Bacteria	Proteobacteria	Deltaproteobacteria	Syntrophobacterales	Syntrophobacteraceae	unclassified_genus	unclassified_genus unclassified_species	0	0	0	13	0	0	0	0	0	0	0	0	0	0	0	0
3bd574201294aae0228bf1569955ee04	Bacteria	Actinobacteria	Thermoleophilia	Solirubrobacterales	unclassified_family	unclassified_genus	unclassified_genus unclassified_species	43	0	0	0	0	0	0	0	0	0	0	0	0	0	0	0
3bfadf46f50a453eb9b0dc6ef7b5e91f	Bacteria	Proteobacteria	Alphaproteobacteria	NA	NA	NA	NA	0	0	0	2	0	0	0	0	0	0	0	0	0	0	0	0
3c3095d1e4fddc8a399f735ab88e4f76	Bacteria	Proteobacteria	Deltaproteobacteria	Myxococcales	Nannocystaceae	Plesiocystis	Plesiocystis unclassified_species	0	0	0	8	0	0	0	0	0	0	0	0	0	0	0	0
3c366829c84063416bc49798d7b54162	Bacteria	Proteobacteria	Gammaproteobacteria	Xanthomonadales	Xanthomonadaceae	unclassified_genus	unclassified_genus unclassified_species	0	0	0	0	0	0	0	0	0	0	0	7	0	0	0	0
3c421433db07f851303e369d66e9ccae	Bacteria	Firmicutes	Clostridia	Clostridiales	unclassified_family	unclassified_genus	unclassified_genus unclassified_species	0	0	0	0	0	0	0	0	0	0	0	0	0	0	0	8
3c472400fc6eccf9dab0e606a8b65f9a	Bacteria	Firmicutes	Bacilli	Lactobacillales	Streptococcaceae	Lactococcus	Lactococcus unclassified_species	0	0	4	0	0	0	0	0	0	0	0	0	0	0	0	0
3c4ffe6d693455ff478d9c184b511f98	Bacteria	BRC1	PRR-11	unclassified_order	unclassified_family	unclassified_genus	unclassified_genus unclassified_species	10	0	0	0	0	0	0	0	0	0	0	0	0	3	0	0
3c50345fe5f2c14ac672fc445d6b09f4	Bacteria	Proteobacteria	Betaproteobacteria	NA	NA	NA	NA	0	0	0	5	0	0	0	0	0	0	0	0	0	0	0	0
3c6325c8e23bc51f58d0518a7e2ecbfc	Bacteria	Proteobacteria	Gammaproteobacteria	Xanthomonadales	Sinobacteraceae	unclassified_genus	unclassified_genus unclassified_species	0	0	0	0	0	0	0	0	0	0	0	20	0	0	0	0
3c71bbee9c55fbf173b1ed9bea792ed1	Bacteria	Proteobacteria	Alphaproteobacteria	Ellin329	unclassified_family	unclassified_genus	unclassified_genus unclassified_species	0	0	0	13	0	0	0	0	0	0	0	11	0	0	0	0
3c852c5ed7ff6e65dbb370b9681dadfe	Bacteria	NA	NA	NA	NA	NA	NA	250	0	0	0	0	0	0	0	0	0	0	0	0	0	0	0
3c8fb046d5b9026d3f88a3e7ef28dc51	Bacteria	Planctomycetes	Planctomycetia	Gemmatales	Gemmataceae	unclassified_genus	unclassified_genus unclassified_species	5	15	0	8	0	0	0	0	0	0	0	0	0	8	0	0
3c8fecad077ac0086f13f9edd95b457d	Bacteria	Actinobacteria	Actinobacteria	Actinomycetales	Intrasporangiaceae	NA	NA	11	0	0	0	0	0	0	0	0	0	0	0	0	0	0	0
3c91659d88a4fd55b6587e373708e95d	Bacteria	Actinobacteria	MB-A2-108	0319-7L14	unclassified_family	unclassified_genus	unclassified_genus unclassified_species	5	7	0	0	0	0	0	0	0	0	0	0	0	0	0	0
3c9462d2fdd79dd3b49a89b33ad99ecf	Bacteria	Proteobacteria	Alphaproteobacteria	Sphingomonadales	Sphingomonadaceae	NA	NA	0	0	0	13	0	0	0	0	0	0	0	0	0	0	0	0
3c9b06b671cf78020940c735425565d6	Bacteria	Acidobacteria	Acidobacteria-6	iii1-15	unclassified_family	unclassified_genus	unclassified_genus unclassified_species	0	11	0	0	0	0	0	0	0	0	0	0	0	0	0	0
3c9b8c9fb35942373c78033fa79549ce	Bacteria	Proteobacteria	Gammaproteobacteria	Xanthomonadales	Sinobacteraceae	unclassified_genus	unclassified_genus unclassified_species	0	0	0	7	0	0	0	0	0	0	0	0	0	0	0	0
3cadc23d2f5c4d9207525bd7a1c69f48	Bacteria	Proteobacteria	Betaproteobacteria	Burkholderiales	Burkholderiaceae	Lautropia	Lautropia unclassified_species	0	0	0	16	0	0	0	0	0	0	0	0	0	0	0	0
3cb25fa49b670cb21a5e451071a85266	Bacteria	Proteobacteria	Alphaproteobacteria	unclassified_order	unclassified_family	unclassified_genus	unclassified_genus unclassified_species	0	0	0	2	0	0	0	0	0	0	0	0	0	0	0	0
3cb69a2dbd4fa6448e7889db91f79741	Bacteria	Firmicutes	Bacilli	Bacillales	Paenibacillaceae	Paenibacillus	NA	0	0	0	0	0	0	0	0	0	0	2	0	0	0	0	0
3ccfa1cbe0fb58d9c507311f12766a10	Bacteria	NA	NA	NA	NA	NA	NA	0	0	0	0	0	0	0	0	0	0	0	336	0	0	0	0
3cd4a6a0b968f9913f69f10a6ad9f24e	Bacteria	Armatimonadetes	Chthonomonadetes	Chthonomonadales	Chthonomonadaceae	unclassified_genus	unclassified_genus unclassified_species	11	0	0	0	0	0	0	0	0	0	0	0	0	6	0	0
3ce4f4d4b0b7af723067add6435eb0b3	Bacteria	Firmicutes	Clostridia	Clostridiales	Peptococcaceae	Dehalobacter_Syntrophobotulus	Dehalobacter_Syntrophobotulus unclassified_species	0	0	0	0	0	0	0	0	0	0	0	9	0	0	0	0
3cf928e4260ceb463a6f44723fd471bd	Bacteria	Chloroflexi	Chloroflexi	[Roseiflexales]	[Kouleothrixaceae]	unclassified_genus	unclassified_genus unclassified_species	4	0	0	0	0	0	0	0	0	0	0	0	0	0	0	0
3d0efc293c492767e5b0d03292bbe07b	Bacteria	Firmicutes	Clostridia	Clostridiales	Lachnospiraceae	NA	NA	0	0	0	0	0	5	0	0	0	0	0	0	0	0	0	0
3d10e839e07de15099c28e9319a37c56	Bacteria	Gemmatimonadetes	Gemmatimonadetes	Gemmatimonadales	Ellin5301	unclassified_genus	unclassified_genus unclassified_species	16	15	0	0	0	0	0	0	0	0	0	0	0	0	0	0
3d16f54f37d3fa24a2b9f9d14ada8803	Bacteria	Proteobacteria	Alphaproteobacteria	Rhizobiales	Hyphomicrobiaceae	Rhodoplanes	Rhodoplanes unclassified_species	0	0	0	0	0	0	0	0	0	0	0	0	24	0	0	0
3d208f029cc88e805c59e2fcbbbb342c	Bacteria	Actinobacteria	Actinobacteria	Actinomycetales	Intrasporangiaceae	NA	NA	73	48	0	6	0	0	0	0	0	15	0	0	0	19	0	0
3d24e3064edf9cfae70775be2440f9a7	Bacteria	Chloroflexi	Ktedonobacteria	unclassified_order	unclassified_family	unclassified_genus	unclassified_genus unclassified_species	4	0	0	0	0	0	0	0	0	0	0	0	0	0	0	0
3d2eeb6a4118ea0a3c2f26083eca2d31	Bacteria	Acidobacteria	TM1	unclassified_order	unclassified_family	unclassified_genus	unclassified_genus unclassified_species	0	0	0	0	0	0	0	0	0	0	0	10	0	0	0	0
3d41444dd47990d185d6dd0ec63266eb	Bacteria	Firmicutes	Bacilli	Turicibacterales	Turicibacteraceae	Turicibacter	Turicibacter unclassified_species	0	0	0	5	0	0	0	0	0	0	0	0	0	0	0	0
3d4fa02808af5a52b8a97e556c561abe	Bacteria	Actinobacteria	MB-A2-108	0319-7L14	unclassified_family	unclassified_genus	unclassified_genus unclassified_species	0	7	0	0	0	0	0	0	0	0	0	0	0	0	0	0
3d5641db600af274f0a1f8082e0e7f20	Bacteria	Gemmatimonadetes	Gemm-1	unclassified_order	unclassified_family	unclassified_genus	unclassified_genus unclassified_species	197	132	0	31	0	0	0	0	0	51	0	0	0	69	0	0
3d76d337365fef8c2e19fe23b6b31240	Bacteria	Proteobacteria	Alphaproteobacteria	Sphingomonadales	Sphingomonadaceae	Kaistobacter	Kaistobacter unclassified_species	0	0	0	0	0	0	0	0	0	0	0	0	0	0	0	39
3d77cfa471e8d05cde18caf07e959124	Bacteria	Nitrospirae	Nitrospira	Nitrospirales	0319-6A21	unclassified_genus	unclassified_genus unclassified_species	0	0	0	0	0	0	0	0	0	0	0	0	6	0	0	0
3d93f4ddd75a8ec973da6f68151165cb	Bacteria	Proteobacteria	Betaproteobacteria	Burkholderiales	Alcaligenaceae	NA	NA	0	0	0	0	0	0	0	0	0	0	0	0	0	0	0	8
3d99f30cd4acf89b60449b7c2e04231a	Bacteria	Bacteroidetes	Cytophagia	Cytophagales	Cytophagaceae	Hymenobacter	Hymenobacter unclassified_species	12	6	0	0	0	0	0	0	0	0	0	0	0	4	0	0
3d9d3510e21113fd17d925458f6f8236	Bacteria	Firmicutes	Clostridia	Clostridiales	Ruminococcaceae	Oscillospira	Oscillospira unclassified_species	0	0	0	0	0	0	0	0	0	0	0	0	14	0	0	0
3da506e0a9302711931633846f0963c2	Bacteria	Firmicutes	Clostridia	Clostridiales	Ruminococcaceae	unclassified_genus	unclassified_genus unclassified_species	0	0	0	0	0	0	0	0	0	0	0	0	0	0	0	6
3dcadb07df640e37daef4e445c45e558	Bacteria	Proteobacteria	Alphaproteobacteria	NA	NA	NA	NA	0	0	0	34	0	0	0	0	0	0	0	0	0	0	0	0
3dd3e95335c83f9433a9bdf21a4a02e5	Bacteria	Actinobacteria	Thermoleophilia	Gaiellales	Gaiellaceae	unclassified_genus	unclassified_genus unclassified_species	43	50	0	0	0	0	0	0	0	0	0	0	0	0	0	0
3dd8ad81832483c9bb4ed7d4b138652b	Bacteria	NA	NA	NA	NA	NA	NA	0	0	0	0	0	0	0	2	0	0	0	0	0	0	0	0
3ddb6a8eb37a26a149b258a7ac13403d	Bacteria	Acidobacteria	iii1-8	DS-18	unclassified_family	unclassified_genus	unclassified_genus unclassified_species	0	0	0	24	0	0	0	0	0	0	0	0	0	0	0	0
3ddd3fd3b3d022396de29b5373e7bd22	Bacteria	Proteobacteria	Deltaproteobacteria	Myxococcales	Haliangiaceae	unclassified_genus	unclassified_genus unclassified_species	0	0	0	9	0	0	0	0	0	0	0	0	0	0	0	0
3de3b5fd4a290f88f5796229d1014324	Bacteria	Firmicutes	Clostridia	Clostridiales	Peptostreptococcaceae	[Clostridium]	[Clostridium] sordellii	0	0	0	0	0	0	0	0	15	21	8	7	0	0	0	0
3dfc6801c7dc40ce531bc11a45194103	Bacteria	Planctomycetes	[Brocadiae]	Brocadiales	Brocadiaceae	Candidatus Jettenia	Candidatus Jettenia unclassified_species	0	2	0	6	0	0	4	7	0	0	0	0	0	0	0	0
3e094747672365b42c7aee2dde71f463	Bacteria	NA	NA	NA	NA	NA	NA	359	0	0	0	0	0	0	0	0	0	0	0	0	0	0	0
3e0deef8998140b9066c5b1a99b7508f	Bacteria	Planctomycetes	Planctomycetia	Gemmatales	Isosphaeraceae	unclassified_genus	unclassified_genus unclassified_species	20	0	0	0	0	0	0	0	0	0	0	0	0	0	0	0
3e1b89256f0e17d3262fe3ce7b47c66d	Bacteria	Proteobacteria	Alphaproteobacteria	Rhodospirillales	Acetobacteraceae	NA	NA	0	0	0	6	0	0	0	0	0	0	0	0	0	0	0	0
3e1c01a31b0ad16dff22d6db25a10733	Bacteria	Proteobacteria	Deltaproteobacteria	Myxococcales	Cystobacterineae	unclassified_genus	unclassified_genus unclassified_species	0	0	0	8	0	0	0	0	0	0	0	0	0	0	0	0
3e1c1c273a65cb63b5c8e59f8ea62646	Bacteria	Proteobacteria	Deltaproteobacteria	Syntrophobacterales	Syntrophobacteraceae	unclassified_genus	unclassified_genus unclassified_species	12	0	0	0	0	0	0	0	0	0	0	0	0	0	0	0
3e2442dd82578401acdd8c0883345677	Bacteria	Chloroflexi	S085	unclassified_order	unclassified_family	unclassified_genus	unclassified_genus unclassified_species	17	0	0	0	0	0	0	0	0	0	0	0	0	0	0	0
3e31068bbf2c8bdd6cd908bfa289ad86	Bacteria	Acidobacteria	[Chloracidobacteria]	RB41	unclassified_family	unclassified_genus	unclassified_genus unclassified_species	0	22	0	0	0	0	0	0	0	0	0	0	0	0	0	0
3e34e40e3e41d4ea9d629a764d28b7b5	Bacteria	Proteobacteria	Deltaproteobacteria	Myxococcales	Nannocystaceae	Plesiocystis	Plesiocystis unclassified_species	0	0	0	9	0	0	0	0	0	0	0	0	0	0	0	0
3e5d5a038965edef6aa7070a1bfd4d39	Bacteria	Firmicutes	Clostridia	Clostridiales	unclassified_family	unclassified_genus	unclassified_genus unclassified_species	0	0	0	4	0	0	0	0	0	0	0	0	0	0	0	0
3e6b838d1df03607407295fed2669513	Bacteria	Proteobacteria	Betaproteobacteria	Burkholderiales	Comamonadaceae	NA	NA	0	0	0	0	33	0	0	0	0	0	0	0	0	0	0	0
3e70f0d585cd547561da4834904029d2	Bacteria	Chloroflexi	Ellin6529	unclassified_order	unclassified_family	unclassified_genus	unclassified_genus unclassified_species	90	111	0	19	0	0	8	0	0	37	0	0	0	23	0	0
3e8b3d681098d36bc7c16ce3a0ac1908	Bacteria	Actinobacteria	Thermoleophilia	Solirubrobacterales	unclassified_family	unclassified_genus	unclassified_genus unclassified_species	0	34	0	0	0	0	0	0	0	0	0	0	0	0	0	0
3e9a02a2d6dd1ce059558a98f566837c	Bacteria	Firmicutes	Erysipelotrichi	Erysipelotrichales	Erysipelotrichaceae	Clostridium	Clostridium ramosum	0	0	0	7	0	0	0	0	0	0	0	0	0	0	0	0
3ea66d5f20fd891422f6dc69e8e5bf20	Bacteria	Acidobacteria	Acidobacteriia	Acidobacteriales	Koribacteraceae	unclassified_genus	unclassified_genus unclassified_species	0	0	0	0	0	0	0	8	0	0	0	0	0	0	0	0
3ea8208fd595067a4c20cdaff0d537a0	Bacteria	Actinobacteria	Actinobacteria	Actinomycetales	Nocardioidaceae	unclassified_genus	unclassified_genus unclassified_species	13	6	0	0	0	0	0	0	0	0	0	0	0	0	0	0
3eaa4669709c016dfaa45f8029a1179e	Bacteria	Firmicutes	Clostridia	unclassified_order	unclassified_family	unclassified_genus	unclassified_genus unclassified_species	0	0	0	0	0	0	0	0	0	0	0	0	0	3	0	0
3eb1f61411581aec9cb726a7170a59a4	Bacteria	Proteobacteria	Gammaproteobacteria	Alteromonadales	Alteromonadaceae	Cellvibrio	Cellvibrio unclassified_species	0	0	0	12	0	0	0	0	0	0	0	0	0	0	0	0
3eb5de3376f1a0709e0f90b9d75f0a5a	Bacteria	Firmicutes	Clostridia	Clostridiales	Clostridiaceae	Clostridium	Clostridium perfringens	0	0	0	0	0	0	0	0	0	0	0	61	59	40	0	0
3ec4d298062ba7eebebfa3f697712eab	Bacteria	Proteobacteria	Alphaproteobacteria	Rhodospirillales	Acetobacteraceae	unclassified_genus	unclassified_genus unclassified_species	40	14	0	0	0	0	0	0	0	10	0	0	0	21	0	0
3eca19dc4529e4ee611ae307e40b74b3	Bacteria	Proteobacteria	Alphaproteobacteria	Rhodospirillales	unclassified_family	unclassified_genus	unclassified_genus unclassified_species	10	0	0	0	0	0	0	0	0	5	0	0	0	0	0	0
3ecd57e5c08cba0c2a10207f3272fd95	Bacteria	Chloroflexi	Thermomicrobia	JG30-KF-CM45	unclassified_family	unclassified_genus	unclassified_genus unclassified_species	0	0	0	0	0	0	0	0	0	0	0	0	0	0	0	6
3ed478f8b46d4e259ef66b260c7d5b78	Bacteria	Proteobacteria	Gammaproteobacteria	Xanthomonadales	Sinobacteraceae	unclassified_genus	unclassified_genus unclassified_species	0	0	0	0	0	0	0	10	0	0	0	0	0	0	0	0
3edcdbbb827141aa4a0dc2f6f22c2f46	Bacteria	Acidobacteria	Acidobacteria-6	iii1-15	unclassified_family	unclassified_genus	unclassified_genus unclassified_species	19	16	0	0	0	0	0	0	0	0	0	0	0	0	0	0
3eeaccef94ee483add75150d378a3803	Bacteria	Verrucomicrobia	[Spartobacteria]	[Chthoniobacterales]	[Chthoniobacteraceae]	DA101	DA101 unclassified_species	76	56	0	0	0	0	0	0	0	0	0	0	0	0	0	0
3f07c8be466f97911ebe884ae64f42df	Bacteria	Proteobacteria	Alphaproteobacteria	Rhodospirillales	Rhodospirillaceae	unclassified_genus	unclassified_genus unclassified_species	0	0	0	28	9	0	0	0	0	0	0	0	0	0	0	0
3f0e3e07d22ef301bc8dd5e7ccc90f5e	Bacteria	Actinobacteria	Thermoleophilia	Solirubrobacterales	Solirubrobacteraceae	unclassified_genus	unclassified_genus unclassified_species	64	27	0	0	0	0	0	23	0	0	0	0	0	0	0	0
3f0ef6653d919bda2b9bc6171f59afd0	Bacteria	NA	NA	NA	NA	NA	NA	0	0	0	0	0	0	66	0	0	0	0	0	0	0	0	0
3f2012a5f98697f35f8550440d9efc89	Bacteria	NA	NA	NA	NA	NA	NA	0	0	0	0	0	0	0	0	0	0	134	0	0	0	0	0
3f25f58e0b100622fce219ee0ed9b034	Bacteria	Proteobacteria	Alphaproteobacteria	Caulobacterales	Caulobacteraceae	Mycoplana	Mycoplana unclassified_species	0	0	0	9	0	0	0	0	0	0	0	0	0	0	0	0
3f3e2dd04b26c64cd446964eeb5292e2	Bacteria	Proteobacteria	Alphaproteobacteria	unclassified_order	unclassified_family	unclassified_genus	unclassified_genus unclassified_species	0	0	0	2	0	0	0	0	0	0	0	0	0	0	0	0
3f47be134ab6c50431d406f10bc5329c	Bacteria	Actinobacteria	Acidimicrobiia	Acidimicrobiales	unclassified_family	unclassified_genus	unclassified_genus unclassified_species	0	0	0	9	0	0	0	0	0	0	0	0	0	0	0	0
3f51bc6b4b28f4b03d95a8ffcdbe39b7	Bacteria	Proteobacteria	Gammaproteobacteria	Chromatiales	NA	NA	NA	0	0	0	0	0	0	0	0	0	0	0	0	5	0	0	0
3f52a59ae54b9203970914a12efd3d07	Bacteria	Firmicutes	Clostridia	Clostridiales	Ruminococcaceae	NA	NA	0	0	0	0	0	0	0	0	0	0	0	0	0	0	0	8
3f567c04996ee64b886c63ea1d4b596e	Bacteria	Planctomycetes	Phycisphaerae	Pla1	unclassified_family	unclassified_genus	unclassified_genus unclassified_species	0	0	0	2	0	0	0	0	0	0	0	0	0	0	0	0
3f6ff0b399cc13a17194b6c27aaa058c	Bacteria	Firmicutes	Clostridia	Clostridiales	unclassified_family	unclassified_genus	unclassified_genus unclassified_species	0	0	0	9	0	0	0	0	0	0	0	0	0	0	0	0
3f83195441310a3374e795c5dd011dc8	Bacteria	Bacteroidetes	[Saprospirae]	[Saprospirales]	Chitinophagaceae	unclassified_genus	unclassified_genus unclassified_species	7	0	0	0	0	0	0	0	0	0	0	0	0	0	0	0
3f8eb593d9f37eaaee4bee22ed508482	Bacteria	Firmicutes	Clostridia	Clostridiales	unclassified_family	unclassified_genus	unclassified_genus unclassified_species	0	0	0	4	0	0	0	0	0	0	0	0	0	0	0	0
3f95fc14e68a3257e6e866cc052dc7fa	Bacteria	Proteobacteria	Gammaproteobacteria	Alteromonadales	[Chromatiaceae]	Rheinheimera	Rheinheimera pacifica	0	0	0	0	0	0	0	0	0	0	0	3	0	0	0	0
3f98c23cbe0f9b4625f25db79145284f	Bacteria	Planctomycetes	Planctomycetia	Gemmatales	Isosphaeraceae	unclassified_genus	unclassified_genus unclassified_species	8	0	0	0	0	0	0	0	0	0	0	0	0	0	0	0
3fc26cf6630074642e25824b125f6e75	Bacteria	Firmicutes	Clostridia	Clostridiales	Lachnospiraceae	Lachnospira	Lachnospira unclassified_species	21	0	0	0	0	0	0	0	0	0	0	0	0	0	0	0
3fc92ffeb4ed6b2c496767fe5d711b5b	Bacteria	Planctomycetes	Planctomycetia	Gemmatales	Isosphaeraceae	unclassified_genus	unclassified_genus unclassified_species	0	12	0	0	0	0	0	0	0	0	0	0	0	0	0	0
3fd4f08c55e3f3f42d441eba566ff720	Bacteria	Actinobacteria	Actinobacteria	Actinomycetales	Intrasporangiaceae	NA	NA	9	0	0	0	0	0	0	0	0	0	0	0	0	0	0	0
3ff4468a88ea8b20d77bcdfdb1a685b2	Bacteria	Firmicutes	Clostridia	Clostridiales	unclassified_family	unclassified_genus	unclassified_genus unclassified_species	0	0	0	2	0	0	0	0	0	0	0	0	0	0	0	0
401a9db5bf897a93920b80d9f18cb77a	Bacteria	Proteobacteria	Alphaproteobacteria	Rhodospirillales	Rhodospirillaceae	unclassified_genus	unclassified_genus unclassified_species	17	12	0	149	0	0	0	0	13	54	14	23	0	10	0	3
4032cc2fcb6a0c531026b8227def3726	Bacteria	Acidobacteria	Acidobacteriia	Acidobacteriales	Koribacteraceae	unclassified_genus	unclassified_genus unclassified_species	0	0	0	0	0	0	0	0	0	0	0	0	26	0	0	0
4034a2f7e774d3f2cde6dc3f298f1bf8	Bacteria	Proteobacteria	Betaproteobacteria	MND1	unclassified_family	unclassified_genus	unclassified_genus unclassified_species	0	0	0	0	0	12	0	0	0	0	0	0	0	0	0	0
40456589e672cc1333566fa81a8d21ac	Bacteria	BRC1	PRR-11	unclassified_order	unclassified_family	unclassified_genus	unclassified_genus unclassified_species	0	0	0	2	0	0	0	0	0	0	0	0	0	0	0	0
4052c692305b1f4fed6c530802fa2b54	Bacteria	Actinobacteria	Thermoleophilia	Solirubrobacterales	unclassified_family	unclassified_genus	unclassified_genus unclassified_species	0	0	0	0	8	0	0	0	0	0	0	0	0	0	0	0
405cd4e3be0d59a95fb0a778d10891eb	Bacteria	Firmicutes	Clostridia	Clostridiales	Ruminococcaceae	unclassified_genus	unclassified_genus unclassified_species	0	0	0	0	0	0	0	0	0	0	0	0	0	0	0	10
4062f326a16671cd1231af884aa7786b	Bacteria	Proteobacteria	Gammaproteobacteria	Xanthomonadales	Xanthomonadaceae	Luteimonas	Luteimonas unclassified_species	0	0	0	27	0	0	0	0	0	0	0	0	0	0	0	0
408505565c3f91c9d6606e86b1d7a27c	Bacteria	Firmicutes	Clostridia	Clostridiales	Ruminococcaceae	Faecalibacterium	NA	0	0	0	0	0	0	0	7	0	0	0	0	0	0	0	0
4091765beca8965f1d0df4a178434b32	Bacteria	Actinobacteria	Acidimicrobiia	Acidimicrobiales	unclassified_family	unclassified_genus	unclassified_genus unclassified_species	8	0	0	0	0	0	0	0	0	0	0	0	0	5	0	0
40a2c052b0412b307255e788a181dd47	Bacteria	Verrucomicrobia	Verrucomicrobiae	Verrucomicrobiales	Verrucomicrobiaceae	unclassified_genus	unclassified_genus unclassified_species	3	0	0	0	0	0	0	0	0	0	0	0	0	0	0	0
40a376b71db003e87ba72498e2704960	Bacteria	NA	NA	NA	NA	NA	NA	0	0	0	0	45	0	30	60	0	0	0	0	0	0	0	0
40a4e1a88749ee3990cc095968b1f93a	Bacteria	Bacteroidetes	Bacteroidia	Bacteroidales	[Paraprevotellaceae]	YRC22	YRC22 unclassified_species	0	0	0	0	3	0	0	0	0	0	0	0	0	0	0	0
40ae7bac70b318bd1957ae6e3554b5e1	Bacteria	Firmicutes	Clostridia	Clostridiales	Ruminococcaceae	NA	NA	0	0	0	0	0	0	0	0	0	0	0	0	0	0	0	6
40be2aa55026d203fca4cea2987308d2	Bacteria	Firmicutes	Bacilli	Bacillales	Paenibacillaceae	Brevibacillus	Brevibacillus unclassified_species	12	0	0	0	0	0	0	0	0	0	0	0	0	6	0	0
40ca4cbb2cfd358a689918da55477f4b	Bacteria	Firmicutes	Clostridia	Clostridiales	Ruminococcaceae	Oscillospira	Oscillospira unclassified_species	10	0	0	0	0	0	0	0	0	0	0	0	0	0	0	0
40da6dc4fc4b90ac4fa20ab79172626c	Bacteria	Armatimonadetes	0319-6E2	unclassified_order	unclassified_family	unclassified_genus	unclassified_genus unclassified_species	22	0	0	0	0	0	0	0	0	0	0	0	0	7	0	0
40e0338609d51d390ba33738d4ce3e43	Bacteria	Proteobacteria	Gammaproteobacteria	Pasteurellales	Pasteurellaceae	NA	NA	0	0	0	0	0	0	0	0	0	0	0	0	0	0	0	7
40e5d8bbbbb4127ef0a5bdf7a02ba08c	Bacteria	Actinobacteria	Acidimicrobiia	Acidimicrobiales	EB1017	unclassified_genus	unclassified_genus unclassified_species	0	18	0	0	0	0	0	0	0	0	0	0	15	11	0	0
40fb48643441457604fc8e0a2f115c58	Bacteria	Actinobacteria	Thermoleophilia	Solirubrobacterales	unclassified_family	unclassified_genus	unclassified_genus unclassified_species	0	15	0	0	0	0	0	0	0	22	0	0	0	0	0	0
410531601b15b21f9395d73bc7622b61	Bacteria	Proteobacteria	Deltaproteobacteria	Myxococcales	unclassified_family	unclassified_genus	unclassified_genus unclassified_species	0	14	0	0	0	0	0	0	0	0	0	0	0	0	0	0
41066fe2206d557d7a5b1c9af6c9f337	Bacteria	Firmicutes	Clostridia	Clostridiales	NA	NA	NA	0	0	0	11	0	0	0	0	0	0	0	0	0	0	0	0
41223cb9989f05fbfd13a3e233c65674	Bacteria	Gemmatimonadetes	Gemm-5	unclassified_order	unclassified_family	unclassified_genus	unclassified_genus unclassified_species	0	0	0	9	0	0	0	0	0	0	0	0	0	0	0	0
41502f57701f7b1678858b28812de02e	Bacteria	unclassified_phylum	unclassified_class	unclassified_order	unclassified_family	unclassified_genus	unclassified_genus unclassified_species	0	0	0	0	0	0	5	0	0	0	13	0	0	0	0	0
4178a98904d2f52f254e466d9ae9114a	Bacteria	WS3	PRR-12	Sediment-1	unclassified_family	unclassified_genus	unclassified_genus unclassified_species	0	0	0	0	3	0	0	0	0	0	0	0	0	0	0	0
418197e36d47ef39b08c819e80269d46	Bacteria	Proteobacteria	NA	NA	NA	NA	NA	0	0	0	0	0	0	0	0	0	0	0	0	0	3	0	0
4193b698a0f9d7360552340f22469312	Archaea	Crenarchaeota	Thaumarchaeota	Nitrososphaerales	Nitrososphaeraceae	Candidatus Nitrososphaera	Candidatus Nitrososphaera unclassified_species	58	88	0	0	0	0	0	0	0	0	0	0	0	0	0	0
41a891d78999f390de3291c97a3fbfb5	Bacteria	Firmicutes	Clostridia	Clostridiales	NA	NA	NA	0	0	0	3	0	0	0	0	0	0	0	0	0	0	0	0
41ae20e26411caeb2a7f2134fbcf88be	Bacteria	Acidobacteria	iii1-8	DS-18	unclassified_family	unclassified_genus	unclassified_genus unclassified_species	17	25	0	0	0	0	0	0	0	0	0	0	0	0	0	0
41c318e1d4ce035557e1485c82bec934	Bacteria	Proteobacteria	Alphaproteobacteria	Rhizobiales	Methylocystaceae	unclassified_genus	unclassified_genus unclassified_species	0	0	0	0	0	0	0	0	0	0	0	0	6	0	0	0
41c76c4408f4d3d19a309b5c045feed5	Bacteria	Chloroflexi	Ktedonobacteria	Ktedonobacterales	Ktedonobacteraceae	unclassified_genus	unclassified_genus unclassified_species	0	2	0	0	0	0	0	0	0	0	0	0	0	0	0	0
41cc5cf40bd8f92be274859c6c45dc7c	Bacteria	Acidobacteria	[Chloracidobacteria]	RB41	unclassified_family	unclassified_genus	unclassified_genus unclassified_species	88	108	0	27	0	0	0	0	0	18	0	0	0	26	0	0
41d13dccca25ecf631a7c9b43f68e8a9	Bacteria	NA	NA	NA	NA	NA	NA	0	0	0	0	0	164	0	0	0	0	0	0	0	0	0	0
41ef7be8c794581fce1f6ab2f72ae9ee	Bacteria	Planctomycetes	Planctomycetia	Gemmatales	Gemmataceae	unclassified_genus	unclassified_genus unclassified_species	6	0	0	0	0	0	0	0	0	0	0	0	0	0	0	0
4236aacf1cbdcaee7f3b883ac8e6ecef	Bacteria	Actinobacteria	Thermoleophilia	Solirubrobacterales	Solirubrobacteraceae	unclassified_genus	unclassified_genus unclassified_species	0	0	0	5	0	0	0	0	0	0	0	0	0	0	0	0
4238fc09a77d096abd37a0d1274f35f8	Bacteria	Proteobacteria	Betaproteobacteria	SC-I-84	unclassified_family	unclassified_genus	unclassified_genus unclassified_species	58	116	0	9	0	0	0	0	0	0	0	0	0	21	0	0
424f8c32d1644b0cdecde16c4271734b	Bacteria	Firmicutes	Bacilli	Bacillales	Planococcaceae	Chryseomicrobium	Chryseomicrobium imtechense	0	0	0	0	0	0	0	0	0	0	0	0	0	0	0	22
42699e302efc0a75bd985523e58b0e28	Bacteria	NA	NA	NA	NA	NA	NA	0	0	0	0	0	0	0	0	0	293	0	0	436	0	0	0
429654c3dd58e01cc31514ad82753644	Bacteria	NA	NA	NA	NA	NA	NA	33	0	0	0	0	0	0	0	0	0	0	0	0	0	0	0
429ecac1ecd265e1b7bf62468d63776d	Bacteria	Proteobacteria	Betaproteobacteria	unclassified_order	unclassified_family	unclassified_genus	unclassified_genus unclassified_species	15	34	0	16	0	0	0	0	0	0	0	0	0	0	0	0
42aa6c277f85944b465be203530cd284	Bacteria	NA	NA	NA	NA	NA	NA	260	0	0	0	248	227	0	233	0	0	282	0	0	0	0	0
42b5f9792ea1315d03239338ca05f770	Bacteria	NA	NA	NA	NA	NA	NA	0	0	0	3	0	0	0	0	0	0	0	0	0	0	0	0
42d51342948e63b08f0bc107fe28eacf	Bacteria	Proteobacteria	Gammaproteobacteria	Thiotrichales	Piscirickettsiaceae	unclassified_genus	unclassified_genus unclassified_species	0	0	0	0	0	0	0	0	0	0	12	0	0	0	0	0
42d7e2758e385dc729ff45dab1e31db8	Bacteria	Bacteroidetes	Sphingobacteriia	Sphingobacteriales	Sphingobacteriaceae	unclassified_genus	unclassified_genus unclassified_species	0	9	0	0	0	0	0	0	0	0	0	0	0	0	0	0
42de8c63b19008806caca779437aa74f	Bacteria	NA	NA	NA	NA	NA	NA	63	0	0	0	0	0	0	0	0	0	0	0	0	0	0	0
42f00d15c734856ad9b28b9d6c5802a4	Bacteria	Proteobacteria	Gammaproteobacteria	Oceanospirillales	Endozoicimonaceae	unclassified_genus	unclassified_genus unclassified_species	0	0	0	0	0	10	0	0	0	0	28	0	0	0	0	0
42fc056f8b17f5c068723f5d1bdb529e	Bacteria	Proteobacteria	Alphaproteobacteria	Rhodospirillales	Rhodospirillaceae	NA	NA	0	0	0	0	0	0	0	4	0	0	0	0	0	0	0	0
4308fbc1e7b244df64cc14594e02920f	Bacteria	Proteobacteria	Betaproteobacteria	SC-I-84	unclassified_family	unclassified_genus	unclassified_genus unclassified_species	29	22	0	31	0	0	0	0	0	0	0	0	0	0	0	0
4314e68bd42d63a9774d2dcce44787fe	Bacteria	Acidobacteria	RB25	unclassified_order	unclassified_family	unclassified_genus	unclassified_genus unclassified_species	0	0	0	4	0	0	0	0	0	0	0	0	0	0	0	0
4315978c3620bf1bc3b7acb2114f012f	Bacteria	Armatimonadetes	[Fimbriimonadia]	[Fimbriimonadales]	unclassified_family	unclassified_genus	unclassified_genus unclassified_species	0	0	0	0	2	0	0	0	0	0	0	0	0	0	0	0
4318df9f4c40cb1a85f0bb74d8c65fe7	Bacteria	Gemmatimonadetes	Gemm-5	unclassified_order	unclassified_family	unclassified_genus	unclassified_genus unclassified_species	0	0	0	0	0	0	0	0	0	4	0	0	0	0	0	0
431f9f0b390c76b721e657bc27ce10a7	Bacteria	Firmicutes	Clostridia	unclassified_order	unclassified_family	unclassified_genus	unclassified_genus unclassified_species	0	0	0	5	0	0	0	0	0	0	0	0	0	0	0	0
433bad926403dab2bb67c52354b3e6cf	Bacteria	Firmicutes	Clostridia	Clostridiales	Ruminococcaceae	Butyricicoccus	Butyricicoccus pullicaecorum	0	0	0	6	0	0	0	0	0	0	0	0	0	0	0	0
4340081fd57040fb8662c41afcd35fc1	Bacteria	Actinobacteria	Actinobacteria	Actinomycetales	unclassified_family	unclassified_genus	unclassified_genus unclassified_species	23	0	0	0	0	0	0	0	0	0	0	17	0	15	0	0
439a27e747919eb9cf0aeefad18e844a	Bacteria	Proteobacteria	Alphaproteobacteria	Rhodospirillales	Acetobacteraceae	NA	NA	36	11	0	0	0	0	0	0	0	0	0	0	0	23	0	0
43a239ccbef757e4ab884008d77f9f32	Bacteria	Acidobacteria	Acidobacteria-6	iii1-15	unclassified_family	unclassified_genus	unclassified_genus unclassified_species	57	0	0	0	0	0	0	0	0	0	0	0	0	0	0	0
43a2b81aed8054473e4ef0a882e3c488	Bacteria	Firmicutes	Clostridia	Clostridiales	NA	NA	NA	0	0	0	0	0	0	0	0	0	0	0	20	19	14	0	27
43a6eadf9be8ee2deec64c40850c2420	Bacteria	Proteobacteria	Gammaproteobacteria	unclassified_order	unclassified_family	unclassified_genus	unclassified_genus unclassified_species	0	0	0	13	0	0	0	0	0	0	0	0	0	0	0	0
43ab8bb6c621989d2a744d5b54d020b5	unclassified	NA	NA	NA	NA	NA	NA	0	0	0	0	0	0	0	0	0	0	0	0	0	0	50	0
43b4d7d7ec86f7c17d628f4d742a654e	Bacteria	Actinobacteria	MB-A2-108	0319-7L14	unclassified_family	unclassified_genus	unclassified_genus unclassified_species	0	15	0	0	0	0	0	0	0	0	0	0	0	0	0	0
43c20196d66a92c3d3983c68472bc725	Bacteria	Proteobacteria	Alphaproteobacteria	Rhizobiales	unclassified_family	unclassified_genus	unclassified_genus unclassified_species	0	0	0	0	0	0	0	5	0	0	0	0	0	0	0	0
43cbfa23deb7f866b82b07e7ac9b4553	Bacteria	Proteobacteria	Gammaproteobacteria	Legionellales	Coxiellaceae	Aquicella	Aquicella unclassified_species	0	0	0	0	0	0	0	0	0	0	0	7	0	0	0	0
43df5c61fe7657ce5006f7bfc786400e	Bacteria	Bacteroidetes	Bacteroidia	Bacteroidales	S24-7	unclassified_genus	unclassified_genus unclassified_species	0	0	0	11	0	0	0	0	0	0	0	0	0	0	0	0
4407c37d0bb6e87312330c87a8a67e90	Bacteria	Actinobacteria	Acidimicrobiia	Acidimicrobiales	unclassified_family	unclassified_genus	unclassified_genus unclassified_species	0	0	0	19	0	0	0	0	0	5	0	0	0	0	0	0
441046af3d86dc50f96bab0189aec768	Bacteria	Proteobacteria	Alphaproteobacteria	Sphingomonadales	Sphingomonadaceae	Sphingomonas	Sphingomonas unclassified_species	6	17	0	0	0	0	0	0	0	0	0	0	0	0	0	0
4427229e53ca47da0d294330be149398	Bacteria	Gemmatimonadetes	Gemmatimonadetes	N1423WL	unclassified_family	unclassified_genus	unclassified_genus unclassified_species	44	58	0	0	0	0	0	0	0	23	0	0	0	31	0	0
4438199e293eef111a84daa580cee4ed	Bacteria	Planctomycetes	BD7-11	unclassified_order	unclassified_family	unclassified_genus	unclassified_genus unclassified_species	0	0	0	2	0	0	0	0	0	0	0	0	0	0	0	0
44855032b9888a412fa0cb606f18a961	Bacteria	Verrucomicrobia	[Spartobacteria]	[Chthoniobacterales]	[Chthoniobacteraceae]	unclassified_genus	unclassified_genus unclassified_species	10	0	0	0	0	0	0	0	0	0	0	0	0	0	0	0
4488f69e6240e1b0b874e4afdb824669	Bacteria	Tenericutes	Mollicutes	RF39	unclassified_family	unclassified_genus	unclassified_genus unclassified_species	0	0	0	14	0	0	0	0	0	0	0	0	0	0	0	0
44905e976b2b5b8ab3310a943e6ce928	Bacteria	Proteobacteria	Gammaproteobacteria	Thiotrichales	Piscirickettsiaceae	unclassified_genus	unclassified_genus unclassified_species	9	0	0	67	0	0	0	0	0	23	0	25	0	0	0	0
4490c253c42a872956a4d7ff825daf72	Bacteria	Bacteroidetes	[Saprospirae]	[Saprospirales]	Chitinophagaceae	unclassified_genus	unclassified_genus unclassified_species	20	0	0	0	0	0	0	0	0	0	0	0	0	0	0	0
449ece73906551bccbae773a62b17d2c	Bacteria	Proteobacteria	Deltaproteobacteria	Desulfobacterales	Desulfobulbaceae	unclassified_genus	unclassified_genus unclassified_species	0	0	12	6	0	0	0	0	0	0	5	0	0	0	0	0
44a6c04bced5166a82c33189cce38bbc	Bacteria	Proteobacteria	Alphaproteobacteria	Rhodospirillales	Acetobacteraceae	Roseomonas	NA	0	0	0	0	5	5	0	0	0	0	0	0	0	0	0	0
44a80875fa9dcc3252385ab9cae96813	Bacteria	Proteobacteria	Alphaproteobacteria	Rhizobiales	NA	NA	NA	0	0	0	23	0	0	0	0	0	0	0	9	0	0	0	0
44ab2036dbac33e63d89f6a229c01f67	Bacteria	Acidobacteria	[Chloracidobacteria]	RB41	Ellin6075	unclassified_genus	unclassified_genus unclassified_species	0	0	0	0	0	0	0	0	0	0	0	5	0	0	0	22
44b79b182773a1e6614370c5f70256af	Bacteria	Gemmatimonadetes	Gemm-5	unclassified_order	unclassified_family	unclassified_genus	unclassified_genus unclassified_species	0	0	0	23	0	0	0	0	8	12	6	0	0	0	0	0
44b8d1c8525881417149d8530b570e57	Bacteria	Actinobacteria	Actinobacteria	Actinomycetales	Nocardiaceae	Nocardia	Nocardia unclassified_species	0	0	0	5	0	0	0	0	0	0	0	0	0	0	0	0
44c1c598b4748fa75e9012ae73763d72	Bacteria	Proteobacteria	Alphaproteobacteria	Caulobacterales	Caulobacteraceae	unclassified_genus	unclassified_genus unclassified_species	0	0	0	0	0	0	0	0	0	0	0	0	26	0	0	0
44f7055475067cc25563ca7a09dc841b	Bacteria	Firmicutes	Clostridia	Clostridiales	Lachnospiraceae	Dorea	Dorea longicatena	0	0	0	15	0	0	0	0	0	0	0	0	0	0	0	0
44f9bdcfeca7deaa2514de9459e1760e	Bacteria	Proteobacteria	Gammaproteobacteria	Xanthomonadales	Sinobacteraceae	unclassified_genus	unclassified_genus unclassified_species	0	0	0	0	0	0	0	5	0	0	0	0	0	0	0	0
451788d87ddcd23ae6e8d4baf95c28be	Bacteria	Proteobacteria	Alphaproteobacteria	Sphingomonadales	Sphingomonadaceae	NA	NA	0	0	0	7	0	0	0	0	0	0	0	0	0	0	0	0
451ade0dc80cb23c223b7a134a101c49	Bacteria	Proteobacteria	Betaproteobacteria	Neisseriales	Neisseriaceae	Iodobacter	Iodobacter fluviatilis	1549	1581	273	303	15154	1633	1188	619	1498	19529	939	1193	551	923	462	19244
4529e7dce6a419caf2ad49044deef5ea	Bacteria	Proteobacteria	NA	NA	NA	NA	NA	92	90	0	59	0	0	0	0	0	19	0	0	6	51	0	0
4556215237ad3f5873a26b8f3ae58945	Bacteria	Proteobacteria	Alphaproteobacteria	unclassified_order	unclassified_family	unclassified_genus	unclassified_genus unclassified_species	0	0	0	0	0	0	0	0	0	0	0	0	0	0	0	6
4561fa980103922510981a9df34a8df9	Archaea	Crenarchaeota	Thaumarchaeota	Cenarchaeales	Cenarchaeaceae	Cenarchaeum	Cenarchaeum symbiosum	0	0	0	9	0	0	0	0	0	0	0	0	0	0	0	0
456268b2c69f803bd9b460be99551a85	Bacteria	Firmicutes	Erysipelotrichi	Erysipelotrichales	Erysipelotrichaceae	Bulleidia	Bulleidia moorei	0	0	0	9	0	0	0	0	0	0	0	0	0	0	0	0
4564c16ad72ce1cd6f300398a52d59e9	Bacteria	Bacteroidetes	Bacteroidia	Bacteroidales	S24-7	unclassified_genus	unclassified_genus unclassified_species	0	0	0	3	0	0	0	0	0	0	0	0	0	0	0	0
456b869687fdfeed2b2c244af50beb1a	Bacteria	NA	NA	NA	NA	NA	NA	0	0	0	0	0	0	0	0	0	0	0	101	0	0	0	0
4574633a28ccd7aaf53def82d635bd25	Bacteria	NA	NA	NA	NA	NA	NA	0	0	0	0	0	0	0	0	0	0	0	25	0	0	0	0
457e2f1fe584ab753e583cc37921076c	Bacteria	Gemmatimonadetes	Gemmatimonadetes	unclassified_order	unclassified_family	unclassified_genus	unclassified_genus unclassified_species	0	0	0	8	0	0	0	0	0	0	0	0	0	0	0	0
45895318efce95459abdc9d1f5b0c137	Bacteria	Firmicutes	Clostridia	Clostridiales	Clostridiaceae	Clostridium	Clostridium unclassified_species	14	0	0	0	0	0	0	0	0	7	0	0	0	0	0	0
459cbec6a96a2f56d89f9580c711c52d	Bacteria	Armatimonadetes	[Fimbriimonadia]	[Fimbriimonadales]	[Fimbriimonadaceae]	Fimbriimonas	Fimbriimonas unclassified_species	0	0	0	0	0	0	0	4	0	0	0	0	0	0	0	0
459dd1daceae3f6b579886da90af0fcb	Bacteria	Firmicutes	Clostridia	Clostridiales	Clostridiaceae	NA	NA	0	0	0	0	0	0	8	0	0	0	0	0	0	0	0	0
45a4e034b99a9e5eb7b628593ae0adfd	Bacteria	NA	NA	NA	NA	NA	NA	0	0	0	0	0	0	0	0	272	0	0	0	0	0	0	0
45a7b36f3e8c22acc771452c6f48094b	Bacteria	Actinobacteria	Actinobacteria	Actinomycetales	Streptomycetaceae	Streptomyces	Streptomyces lanatus	0	0	0	3	0	0	0	0	0	0	0	0	0	0	0	0
45be5a593d8825134e9aeb94b975d12b	Bacteria	Firmicutes	Bacilli	Lactobacillales	Lactobacillaceae	Lactobacillus	Lactobacillus unclassified_species	6	0	0	0	0	0	0	0	0	0	0	0	0	6	0	0
45bff691806cc4d710396e98f7cc8d5a	Bacteria	Firmicutes	Clostridia	Clostridiales	unclassified_family	unclassified_genus	unclassified_genus unclassified_species	0	0	0	0	0	0	0	0	0	0	0	0	12	0	7	40
45c97dc9802befd58d6fdf8e5d8d9055	Bacteria	Verrucomicrobia	[Spartobacteria]	[Chthoniobacterales]	[Chthoniobacteraceae]	unclassified_genus	unclassified_genus unclassified_species	11	0	0	0	0	0	0	0	0	0	0	0	0	13	0	0
45d0eb3da6a52f4f0bbf1bc6726de5ae	Bacteria	Actinobacteria	Acidimicrobiia	Acidimicrobiales	unclassified_family	unclassified_genus	unclassified_genus unclassified_species	0	0	0	0	0	0	0	0	0	0	0	4	0	0	0	0
45ed40109f7eca28ae6a8c121fd75106	Bacteria	Proteobacteria	Betaproteobacteria	Burkholderiales	Oxalobacteraceae	Janthinobacterium	Janthinobacterium lividum	37	0	0	0	24	40	0	0	43	67	18	201	17	25	87	496
46012a7de8a848a185ebeae8f081e527	Bacteria	Firmicutes	Bacilli	Lactobacillales	Lactobacillaceae	Lactobacillus	Lactobacillus unclassified_species	2	0	0	0	2	2	17	0	0	3	0	3	3	2	5	0
462ad88293d113eb6c2256d80545c529	Bacteria	Firmicutes	Bacilli	Lactobacillales	unclassified_family	unclassified_genus	unclassified_genus unclassified_species	0	0	0	0	0	0	0	0	0	0	0	0	0	7	0	0
46397e7c7e0083772848f092eabc6286	Bacteria	Proteobacteria	Betaproteobacteria	SC-I-84	unclassified_family	unclassified_genus	unclassified_genus unclassified_species	0	0	0	0	0	0	0	0	0	0	0	0	0	0	0	14
463c8edf4e1da6503b749791524ba0ca	Bacteria	Proteobacteria	Gammaproteobacteria	Pseudomonadales	Pseudomonadaceae	Pseudomonas	NA	0	0	0	25	0	0	0	0	0	0	0	0	0	0	0	0
464f9ed6f045f18df083b2d800f4aa9f	Bacteria	Actinobacteria	Actinobacteria	Bifidobacteriales	Bifidobacteriaceae	Alloscardovia	Alloscardovia unclassified_species	0	0	0	0	0	0	0	0	0	0	0	50	0	0	0	0
465359168109fc31d6be5dadce5fc491	Bacteria	Nitrospirae	Nitrospira	Nitrospirales	0319-6A21	unclassified_genus	unclassified_genus unclassified_species	26	22	0	0	0	0	0	0	0	0	0	0	0	0	0	0
4658d01c4d07f0573b906f2045d05074	Bacteria	Planctomycetes	Planctomycetia	Gemmatales	Gemmataceae	unclassified_genus	unclassified_genus unclassified_species	7	0	0	0	0	0	0	0	0	0	0	0	0	0	0	0
465fd7ea9b3ea0b4a7b1d38269eeae63	Bacteria	Actinobacteria	Actinobacteria	Actinomycetales	Nocardiaceae	NA	NA	1	0	0	0	0	0	0	0	0	0	0	0	0	0	0	0
46601028a371b8b482682adda6099563	Bacteria	unclassified_phylum	unclassified_class	unclassified_order	unclassified_family	unclassified_genus	unclassified_genus unclassified_species	0	8	0	0	0	0	0	0	0	0	0	0	0	0	0	0
466b17bc5725e9004ecc8f3a2a9109aa	Bacteria	Firmicutes	Bacilli	Lactobacillales	Streptococcaceae	Streptococcus	Streptococcus unclassified_species	0	0	0	0	0	0	0	0	0	0	0	35	0	0	0	0
46729c650fa7b42a54d48811b0360ae0	Bacteria	Firmicutes	Clostridia	Clostridiales	Ruminococcaceae	Oscillospira	Oscillospira unclassified_species	0	0	0	0	0	0	0	0	0	0	4	0	0	0	0	0
4676521b8be3a021561ba637709d2baf	Bacteria	NA	NA	NA	NA	NA	NA	0	0	0	2	0	0	0	0	0	0	0	0	0	0	0	0
467f0f41e0e52e745a49a06757496000	Bacteria	Proteobacteria	Deltaproteobacteria	Myxococcales	unclassified_family	unclassified_genus	unclassified_genus unclassified_species	0	0	0	4	0	0	0	0	0	0	0	0	0	0	0	0
469019668ca78d68f7574959e8789c9e	Bacteria	Proteobacteria	Alphaproteobacteria	unclassified_order	unclassified_family	unclassified_genus	unclassified_genus unclassified_species	0	0	0	8	0	0	0	0	0	0	0	0	0	0	0	0
4693f99e575e977b87ea64e3eac24c6e	Bacteria	Chloroflexi	Ellin6529	unclassified_order	unclassified_family	unclassified_genus	unclassified_genus unclassified_species	16	0	0	0	0	0	0	0	0	0	0	0	0	11	0	0
46a380523cf46a0b17150c3d8b002472	Bacteria	Chloroflexi	TK10	B07_WMSP1	unclassified_family	unclassified_genus	unclassified_genus unclassified_species	19	27	0	7	0	0	0	0	0	0	0	0	0	0	0	0
46a98c85b75a5d0b744efc82f6923050	Bacteria	Acidobacteria	BPC102	MVS-40	unclassified_family	unclassified_genus	unclassified_genus unclassified_species	4	0	0	0	0	0	0	0	0	0	0	0	0	0	0	0
46d310afbead2de5ce55efcd776ae6d6	Bacteria	Proteobacteria	Alphaproteobacteria	Rhodospirillales	Rhodospirillaceae	unclassified_genus	unclassified_genus unclassified_species	8	0	0	0	0	0	0	0	0	0	0	0	0	0	0	0
46e41beb91bb920f3ce49524e7d0dda0	Bacteria	NA	NA	NA	NA	NA	NA	0	0	0	0	0	0	0	0	0	0	0	0	219	0	0	0
46e43195fcf25e4dacdda43aa6b84ecc	Bacteria	Proteobacteria	Alphaproteobacteria	Sphingomonadales	Sphingomonadaceae	NA	NA	0	0	0	26	0	0	0	0	0	0	0	0	0	0	0	0
46ed73fbe4abd2b76a01cc789be065ee	Bacteria	Proteobacteria	Gammaproteobacteria	Xanthomonadales	Sinobacteraceae	unclassified_genus	unclassified_genus unclassified_species	0	0	0	87	14	12	14	0	0	0	0	34	0	0	0	0
46f157eeeb6974db075dc7598bb5ac48	Bacteria	Firmicutes	Clostridia	Clostridiales	Lachnospiraceae	NA	NA	0	0	0	17	0	0	0	0	0	0	0	0	0	0	0	0
4710347f16f9fcfcc7228de389a7a034	Bacteria	Acidobacteria	Acidobacteria-6	iii1-15	unclassified_family	unclassified_genus	unclassified_genus unclassified_species	0	23	0	0	0	0	0	0	0	0	0	0	0	0	0	0
4715dbaaba5ff4daff134075e5ec4a97	Bacteria	Acidobacteria	Acidobacteriia	Acidobacteriales	Acidobacteriaceae	unclassified_genus	unclassified_genus unclassified_species	0	0	0	14	0	0	0	0	0	0	0	0	0	0	0	0
4715f3a3c3030bc59fb2691c0e9f593e	Bacteria	Chloroflexi	Thermomicrobia	Sphaerobacterales	unclassified_family	unclassified_genus	unclassified_genus unclassified_species	0	0	0	1	0	0	0	0	0	0	0	0	0	0	0	0
471ec37592e1ae9de2d027bf1ac830db	Bacteria	Actinobacteria	Thermoleophilia	Gaiellales	Gaiellaceae	unclassified_genus	unclassified_genus unclassified_species	0	0	0	10	0	0	0	0	0	0	0	0	0	0	0	0
472432b2dfc0cd9f912d255e1c797ba3	Bacteria	Firmicutes	Clostridia	Clostridiales	Gracilibacteraceae	unclassified_genus	unclassified_genus unclassified_species	0	0	0	24	0	0	0	0	0	0	0	0	0	0	0	0
472d8a51800d33142a655b00fc214dc6	Bacteria	Acidobacteria	Acidobacteria-6	iii1-15	unclassified_family	unclassified_genus	unclassified_genus unclassified_species	0	0	0	0	0	0	0	0	0	0	0	0	0	10	0	0
4742f6117cdb9ca8f5e698e4a09d2f31	Bacteria	Chloroflexi	Ktedonobacteria	Elev-1554	unclassified_family	unclassified_genus	unclassified_genus unclassified_species	0	0	0	2	0	0	0	0	0	0	0	0	0	0	0	0
474ab944e4357efb7c20e40da3732a6e	Bacteria	Actinobacteria	Actinobacteria	Actinomycetales	Nocardioidaceae	Kribbella	Kribbella unclassified_species	0	0	0	0	0	0	0	0	0	0	0	9	0	0	0	0
474b8e93cf19fdd576890b6c41cfdae3	Bacteria	Actinobacteria	Actinobacteria	Actinomycetales	unclassified_family	unclassified_genus	unclassified_genus unclassified_species	0	0	0	0	0	0	0	0	0	0	0	0	0	2	0	0
47767f236081fc34869f68384722d0d9	Bacteria	Proteobacteria	Betaproteobacteria	A21b	EB1003	unclassified_genus	unclassified_genus unclassified_species	0	0	0	0	0	0	0	7	0	0	0	0	0	0	0	0
47813818638a1273c175d6640f0f436a	Bacteria	Proteobacteria	Alphaproteobacteria	Sphingomonadales	Sphingomonadaceae	Sphingomonas	Sphingomonas changbaiensis	58	36	0	19	0	0	0	0	0	8	0	0	0	14	0	0
47956a67c269d81638c5e295edd460f2	Bacteria	Firmicutes	Clostridia	Clostridiales	Lachnospiraceae	Coprococcus	Coprococcus eutactus	0	0	0	11	0	0	0	0	0	0	0	0	0	0	0	0
479688f63746518e3d3f612839069834	Bacteria	Proteobacteria	Gammaproteobacteria	Alteromonadales	211ds20	unclassified_genus	unclassified_genus unclassified_species	0	0	0	0	0	0	0	0	0	0	0	4	0	0	0	0
47abe00736656d767b21e6a2c21dd22a	Bacteria	Proteobacteria	Deltaproteobacteria	Desulfobacterales	Desulfobacteraceae	Desulfococcus	Desulfococcus unclassified_species	0	0	0	0	5	0	0	0	0	0	0	0	0	0	0	0
47bdd1eadfd50aaf41094c64b52dae78	Bacteria	Gemmatimonadetes	Gemmatimonadetes	Gemmatimonadales	Ellin5301	unclassified_genus	unclassified_genus unclassified_species	0	0	0	15	0	0	0	0	0	13	0	0	0	8	0	0
47c5b39267788a56b40000b34e7d2781	Bacteria	Proteobacteria	Gammaproteobacteria	Legionellales	Coxiellaceae	unclassified_genus	unclassified_genus unclassified_species	0	0	0	5	0	0	0	0	0	0	0	0	0	0	0	0
47c7b6edabcf440557ec5ed3afcfda60	Bacteria	NA	NA	NA	NA	NA	NA	0	0	0	0	0	912	0	0	0	0	0	663	0	0	0	0
47d1af609e9b9843e3bb66a43f3f7e75	Bacteria	Proteobacteria	Deltaproteobacteria	Desulfobacterales	Desulfobulbaceae	unclassified_genus	unclassified_genus unclassified_species	0	0	0	0	0	0	0	0	0	0	0	0	0	4	0	0
47d1f7c6255b41a5a05d1e5c606dd977	Bacteria	NA	NA	NA	NA	NA	NA	0	0	0	0	0	0	0	0	0	3	0	0	0	0	0	0
47de65b94a5900b3a21bc475034c3870	Bacteria	Proteobacteria	Alphaproteobacteria	Rhodospirillales	Acetobacteraceae	unclassified_genus	unclassified_genus unclassified_species	0	36	0	16	0	0	0	0	0	0	0	0	0	9	0	0
47e09b237cf796bcfa0d2c5ecb9484fb	Bacteria	Proteobacteria	Deltaproteobacteria	Myxococcales	Polyangiaceae	unclassified_genus	unclassified_genus unclassified_species	23	0	0	0	0	0	0	0	0	0	0	0	0	9	0	0
47e434a2d08d2f063a5a6b382e6cee8b	Bacteria	Acidobacteria	Solibacteres	Solibacterales	PAUC26f	unclassified_genus	unclassified_genus unclassified_species	0	0	0	10	0	0	0	0	0	0	0	0	0	0	0	0
4804999d7241dc01f060f187af942d79	Bacteria	Acidobacteria	iii1-8	DS-18	unclassified_family	unclassified_genus	unclassified_genus unclassified_species	0	0	0	0	0	0	0	0	8	0	0	0	0	0	0	0
480e7b5ad237dd4594e8d57696952997	Bacteria	NA	NA	NA	NA	NA	NA	0	0	0	0	0	0	0	0	0	0	0	36	0	0	0	0
4834f444aaddc713550a0d7b3566fe97	Bacteria	Firmicutes	Clostridia	Clostridiales	Veillonellaceae	Selenomonas	NA	0	0	0	0	5	0	0	0	0	0	0	0	0	0	0	0
48481030559eeba50dbdc1ba1a4c6536	Bacteria	Proteobacteria	Deltaproteobacteria	unclassified_order	unclassified_family	unclassified_genus	unclassified_genus unclassified_species	0	0	0	3	0	0	0	0	0	0	0	0	0	0	0	0
484ddd1801e74db88ef4ebe263f4baa5	Bacteria	Bacteroidetes	Sphingobacteriia	Sphingobacteriales	Sphingobacteriaceae	Sphingobacterium	Sphingobacterium unclassified_species	0	0	0	0	0	0	0	0	0	0	0	0	0	0	0	7
4856a57359ecca2c95b9a2192ae98086	Bacteria	Actinobacteria	Actinobacteria	Actinomycetales	Streptomycetaceae	NA	NA	0	0	0	0	0	0	0	0	0	0	0	0	0	29	0	0
4867a7b24dc1b56cbb5b6f1d2b0915e2	Bacteria	Planctomycetes	Planctomycetia	Gemmatales	Isosphaeraceae	unclassified_genus	unclassified_genus unclassified_species	6	0	0	0	0	0	0	0	0	0	0	0	0	0	0	0
4869e01228ea4eb70f1603d52fe221fb	Bacteria	Firmicutes	Bacilli	Turicibacterales	Turicibacteraceae	Turicibacter	Turicibacter unclassified_species	0	0	0	136	0	0	0	22	29	57	27	0	8	15	8	0
487ff856fb41ed9df5a04ec7aed3f593	Bacteria	unclassified_phylum	unclassified_class	unclassified_order	unclassified_family	unclassified_genus	unclassified_genus unclassified_species	0	0	0	8	0	0	0	0	0	0	0	0	0	0	0	0
4891df1b6d80d2d1506c66382a9f7b24	Bacteria	Planctomycetes	unclassified_class	unclassified_order	unclassified_family	unclassified_genus	unclassified_genus unclassified_species	0	0	0	0	0	0	0	0	0	0	0	4	0	0	0	0
489a968367faa507be95ab1297c9d114	Bacteria	NA	NA	NA	NA	NA	NA	0	0	0	0	0	0	0	0	0	27	0	0	0	0	0	0
48bd40fdb40e9663d4494fe7f966352f	Bacteria	Gemmatimonadetes	Gemmatimonadetes	Gemmatimonadales	unclassified_family	unclassified_genus	unclassified_genus unclassified_species	19	8	0	0	0	0	0	0	0	0	0	0	0	0	0	0
48cade600d7483ef3ee59c50442fd212	Bacteria	Firmicutes	Clostridia	Clostridiales	NA	NA	NA	0	0	0	3	0	0	0	0	0	0	0	0	0	0	0	0
48ce0676ea104f6579f141bc152ac010	Bacteria	Proteobacteria	Gammaproteobacteria	Xanthomonadales	Sinobacteraceae	Steroidobacter	Steroidobacter unclassified_species	31	32	0	57	0	0	0	0	0	0	0	0	0	0	0	16
48d81310c16d06b36ad5aa8550ecc228	Bacteria	Verrucomicrobia	[Spartobacteria]	[Chthoniobacterales]	[Chthoniobacteraceae]	Ellin506	Ellin506 unclassified_species	0	13	0	0	0	0	0	0	0	0	0	0	0	0	0	0
48e0a4301e554f14f9e3077c75458993	Bacteria	Actinobacteria	Actinobacteria	Bifidobacteriales	Bifidobacteriaceae	Gardnerella	Gardnerella unclassified_species	0	0	0	13	0	0	0	0	0	0	0	30	0	0	0	0
4902e0f3a8fe63ba3da1b5773a6815f0	Bacteria	Proteobacteria	Betaproteobacteria	Burkholderiales	Comamonadaceae	Brachymonas	Brachymonas petroleovorans	7	0	0	0	0	0	0	0	0	0	0	0	0	0	0	0
490d5dfe2206e9ea0ca5ce2787fd2392	Bacteria	Acidobacteria	Solibacteres	Solibacterales	Solibacteraceae	Candidatus Solibacter	Candidatus Solibacter unclassified_species	0	0	0	13	0	0	0	0	0	0	0	0	0	0	0	0
491a8e3bdd462939e9eb3f2a2fb5951e	Bacteria	WS3	PRR-12	Sediment-1	PRR-10	unclassified_genus	unclassified_genus unclassified_species	0	0	0	0	0	0	0	0	0	0	0	0	0	6	0	0
4920fdd8e6e0c944c441cf0e64340375	Bacteria	Firmicutes	Clostridia	Clostridiales	unclassified_family	unclassified_genus	unclassified_genus unclassified_species	0	0	0	0	0	0	3	0	0	0	0	0	0	0	0	0
492999968aae83817e6d538370a33292	Bacteria	Armatimonadetes	0319-6E2	unclassified_order	unclassified_family	unclassified_genus	unclassified_genus unclassified_species	9	0	0	0	0	0	0	0	0	8	0	0	0	0	0	0
494376257c9ca2b320a65145a7c88c11	Bacteria	Verrucomicrobia	[Spartobacteria]	[Chthoniobacterales]	[Chthoniobacteraceae]	Ellin506	Ellin506 unclassified_species	0	25	0	0	0	0	0	0	0	0	0	0	0	0	0	0
496d42e73643b89390b5d7bb00fce997	Bacteria	Actinobacteria	Actinobacteria	Actinomycetales	Frankiaceae	unclassified_genus	unclassified_genus unclassified_species	18	0	0	0	0	0	0	0	0	0	0	0	0	0	0	0
4985eec052e6da934df43cbc727d34ee	Bacteria	Bacteroidetes	Bacteroidia	Bacteroidales	unclassified_family	unclassified_genus	unclassified_genus unclassified_species	0	17	0	45	0	0	0	5	0	0	0	0	0	0	0	0
49a9b138927e6badb1cc523d14e90b70	Bacteria	Proteobacteria	Deltaproteobacteria	Myxococcales	unclassified_family	unclassified_genus	unclassified_genus unclassified_species	0	0	0	4	0	0	0	0	0	0	0	0	0	0	0	0
49aed4fb65245e4a7a6dad30c14e2254	Bacteria	Verrucomicrobia	[Pedosphaerae]	[Pedosphaerales]	unclassified_family	unclassified_genus	unclassified_genus unclassified_species	0	0	0	0	0	0	0	0	0	9	0	0	0	5	0	0
49b7c5e38511f05c79cc1f197ecca3a5	Bacteria	NA	NA	NA	NA	NA	NA	0	0	0	38	0	0	0	0	0	0	0	0	0	0	0	0
49b83c4cdddc1b5ed3d021c141b1f1ea	Bacteria	Firmicutes	Clostridia	Clostridiales	Lachnospiraceae	Lachnospira	Lachnospira unclassified_species	0	0	0	20	0	0	0	0	0	0	0	0	0	0	0	0
49ba903246ddf652d273d0a073ea689b	Bacteria	Actinobacteria	Actinobacteria	Actinomycetales	Streptosporangiaceae	NA	NA	11	0	0	0	0	0	0	0	0	7	0	0	0	0	0	0
49c8a691f1f81e92274c56d39d95606b	Bacteria	Acidobacteria	Acidobacteriia	Acidobacteriales	Acidobacteriaceae	Granulicella	NA	0	0	0	0	0	0	0	0	0	0	0	27	0	0	0	0
49c9f13c5fae5a97926efad8dcaab086	Bacteria	Actinobacteria	Acidimicrobiia	Acidimicrobiales	EB1017	unclassified_genus	unclassified_genus unclassified_species	8	20	0	0	0	0	0	0	0	9	0	0	0	0	0	0
49f60a47e2ab663b5c66e88a01a74607	Bacteria	Planctomycetes	Phycisphaerae	Phycisphaerales	unclassified_family	unclassified_genus	unclassified_genus unclassified_species	0	7	0	0	0	0	0	0	0	0	0	0	0	0	0	0
49fd9a06cafb8472c634f26939cdf610	Bacteria	Actinobacteria	Thermoleophilia	Solirubrobacterales	Patulibacteraceae	unclassified_genus	unclassified_genus unclassified_species	27	0	0	0	0	0	0	0	0	0	0	0	0	0	0	0
4a0af67bcf6e081aec3884c0ced41c41	Bacteria	NA	NA	NA	NA	NA	NA	0	0	0	0	100	0	0	0	113	102	0	0	0	0	0	0
4a1f7ba675c7219f926551f563ae5ade	Bacteria	Armatimonadetes	0319-6E2	unclassified_order	unclassified_family	unclassified_genus	unclassified_genus unclassified_species	0	0	0	0	0	0	0	0	0	0	0	0	0	0	0	4
4a33a6165a1f61b8cdeb4cfdfc3fc2b4	Bacteria	Gemmatimonadetes	Gemmatimonadetes	Ellin5290	unclassified_family	unclassified_genus	unclassified_genus unclassified_species	10	0	0	0	0	0	0	0	0	6	0	0	0	0	0	0
4a34ff5cdb304e48506b05534b9a40f4	Bacteria	Gemmatimonadetes	Gemm-3	unclassified_order	unclassified_family	unclassified_genus	unclassified_genus unclassified_species	0	0	0	0	0	0	2	0	0	0	0	0	0	0	0	0
4a3ca9c30999320d012fdca01f7d9a30	Bacteria	Proteobacteria	Gammaproteobacteria	Xanthomonadales	Xanthomonadaceae	Rhodanobacter	Rhodanobacter spathiphylli	0	0	0	4	0	0	0	0	0	0	0	0	0	0	0	0
4a431bf87a7fe6c1129bd17730c4c5d5	Bacteria	Verrucomicrobia	[Spartobacteria]	[Chthoniobacterales]	[Chthoniobacteraceae]	Ellin506	Ellin506 unclassified_species	27	21	0	0	0	0	0	0	0	13	0	0	0	0	0	0
4a49a69ef4f0bd630f283861e6e56893	Bacteria	Proteobacteria	Alphaproteobacteria	Rhodospirillales	unclassified_family	unclassified_genus	unclassified_genus unclassified_species	0	0	0	0	0	0	0	0	0	0	0	5	0	0	0	0
4a5dc1c665ed1a812828eced7bfd5253	Bacteria	Chlorobi	OPB56	unclassified_order	unclassified_family	unclassified_genus	unclassified_genus unclassified_species	0	7	0	0	0	0	0	0	0	0	0	0	0	0	0	0
4a6308306b6b61dcdcc8b09bb690ae18	Bacteria	NA	NA	NA	NA	NA	NA	0	0	0	0	0	111	0	0	0	0	0	0	0	0	0	0
4a64560794233157b9e5c8316da75695	Bacteria	Proteobacteria	Gammaproteobacteria	Legionellales	Coxiellaceae	unclassified_genus	unclassified_genus unclassified_species	6	0	0	0	0	0	0	0	0	7	0	0	0	0	0	0
4a649bb58df51ee09bab9b2619a68552	Bacteria	Actinobacteria	Thermoleophilia	Solirubrobacterales	unclassified_family	unclassified_genus	unclassified_genus unclassified_species	0	0	0	0	0	0	3	0	0	0	0	0	0	0	0	0
4a6c0d4584b27f469f68a4fff5dffd82	Bacteria	Firmicutes	Bacilli	Bacillales	Bacillaceae	Bacillus	NA	8	0	0	0	0	0	0	0	0	0	0	0	0	6	0	0
4a6f98d66343d52db264f4ef7914005a	Bacteria	Actinobacteria	Thermoleophilia	Gaiellales	Gaiellaceae	unclassified_genus	unclassified_genus unclassified_species	0	16	0	0	0	0	0	0	0	0	0	0	0	10	0	0
4a751c5059995678659e5db5506126d1	Bacteria	Chloroflexi	TK10	unclassified_order	unclassified_family	unclassified_genus	unclassified_genus unclassified_species	5	0	0	0	0	0	0	0	0	0	0	0	0	0	0	0
4a7731e7ae7f9223990cda4b57ca6d00	Bacteria	Actinobacteria	Actinobacteria	Actinomycetales	Nocardioidaceae	unclassified_genus	unclassified_genus unclassified_species	0	0	0	0	0	0	0	0	0	16	0	0	0	0	0	0
4a820131dbc932334c28c582afdb1b02	Bacteria	Armatimonadetes	Chthonomonadetes	Chthonomonadales	Chthonomonadaceae	unclassified_genus	unclassified_genus unclassified_species	0	0	0	0	0	0	0	0	0	0	0	0	7	0	0	0
4a850361e69bd420801cd16e579dd898	Bacteria	Firmicutes	Clostridia	Clostridiales	Lachnospiraceae	NA	NA	0	0	0	0	0	0	0	0	0	0	0	12	21	0	0	0
4a95a1c20c0b0ca9126ddcfb49b26d82	Bacteria	Firmicutes	Clostridia	Clostridiales	unclassified_family	unclassified_genus	unclassified_genus unclassified_species	0	0	0	6	0	0	0	0	0	0	0	0	0	0	0	11
4aa7ceec7c5f14fd29a65e14c8f6aa8d	Bacteria	Proteobacteria	Alphaproteobacteria	Rhizobiales	Hyphomicrobiaceae	Hyphomicrobium	Hyphomicrobium unclassified_species	0	0	0	13	0	0	0	0	0	0	0	0	0	0	0	0
4aaa4e0ab98a356debfeac6d22adbb05	Bacteria	Acidobacteria	DA052	Ellin6513	unclassified_family	unclassified_genus	unclassified_genus unclassified_species	0	0	0	0	0	0	0	0	0	0	0	17	20	34	0	0
4acc29f3449a732ae435f1fa2b55a21b	Bacteria	Actinobacteria	Acidimicrobiia	Acidimicrobiales	unclassified_family	unclassified_genus	unclassified_genus unclassified_species	12	0	0	0	0	0	0	0	0	0	0	0	0	7	0	0
4acd4876e800f12051154599719ee5b8	Bacteria	Proteobacteria	Gammaproteobacteria	Xanthomonadales	Sinobacteraceae	unclassified_genus	unclassified_genus unclassified_species	0	0	0	4	0	0	0	0	0	0	0	0	0	0	0	0
4adef73623b156e782d5f6e1ca1c7c63	Bacteria	Chloroflexi	TK10	B07_WMSP1	FFCH4570	unclassified_genus	unclassified_genus unclassified_species	0	19	0	0	0	0	0	0	0	0	0	0	0	0	0	0
4ae7e130c74875f218ebe3d7d156b9ff	Bacteria	Firmicutes	Clostridia	Clostridiales	NA	NA	NA	0	0	0	0	0	5	0	0	0	0	0	0	0	0	0	0
4aecf3baf7edc4b785fc804b2297029c	Bacteria	Gemmatimonadetes	Gemm-5	unclassified_order	unclassified_family	unclassified_genus	unclassified_genus unclassified_species	0	0	0	0	0	0	0	0	0	9	0	0	0	0	0	0
4b156ece7d16543f0653d361e1a0da9b	Bacteria	Proteobacteria	Alphaproteobacteria	Sphingomonadales	Sphingomonadaceae	Sphingobium	Sphingobium unclassified_species	0	0	0	10	0	0	0	0	0	0	0	0	0	0	0	0
4b1b701fb464367855f07d22195219fc	Bacteria	Actinobacteria	Acidimicrobiia	Acidimicrobiales	koll13	unclassified_genus	unclassified_genus unclassified_species	0	0	0	3	0	0	0	0	0	0	0	0	0	0	0	0
4b29584fe7096781257088c86fb623df	Bacteria	Actinobacteria	MB-A2-108	0319-7L14	unclassified_family	unclassified_genus	unclassified_genus unclassified_species	0	15	0	0	0	0	0	0	0	0	0	0	0	0	0	0
4b2c13520f4c7cd19216bf4c10b60d1f	Bacteria	Chloroflexi	C0119	unclassified_order	unclassified_family	unclassified_genus	unclassified_genus unclassified_species	33	45	11	19	0	0	0	0	0	22	0	0	0	19	0	0
4b4e86031076188f2641079e67ad3ced	Bacteria	NA	NA	NA	NA	NA	NA	0	0	0	0	0	0	0	0	0	0	0	43	0	0	0	0
4b5e7e8ec98c37ed4de4c73cd430b728	Bacteria	Actinobacteria	Thermoleophilia	Solirubrobacterales	Solirubrobacteraceae	unclassified_genus	unclassified_genus unclassified_species	63	0	0	20	0	0	0	0	0	0	0	0	0	0	0	0
4b6c52443cee2eee735066e0e4091682	Bacteria	Proteobacteria	Gammaproteobacteria	Chromatiales	Chromatiaceae	Nitrosococcus	Nitrosococcus unclassified_species	0	0	0	0	0	0	0	0	0	0	0	4	0	0	0	0
4b84b6c980dd265acdce9b55f61d9938	Bacteria	Actinobacteria	Thermoleophilia	Solirubrobacterales	unclassified_family	unclassified_genus	unclassified_genus unclassified_species	0	0	0	0	0	0	0	0	0	0	0	0	0	23	0	0
4b88dede48370993b9520862ef733bf2	Bacteria	Proteobacteria	Betaproteobacteria	ASSO-13	unclassified_family	unclassified_genus	unclassified_genus unclassified_species	0	0	0	0	0	0	0	0	0	0	0	23	0	0	0	0
4b930b0f2d71b787ac297425ecc9f1a8	Bacteria	Firmicutes	Bacilli	Lactobacillales	Streptococcaceae	Streptococcus	Streptococcus alactolyticus	0	0	0	0	0	0	0	0	15	0	0	0	24	0	81	29
4b9e4e8dd674130f16ef4dd824dca701	Bacteria	Proteobacteria	Deltaproteobacteria	Myxococcales	unclassified_family	unclassified_genus	unclassified_genus unclassified_species	0	9	0	0	0	0	0	0	0	0	0	0	0	0	0	0
4ba58834350711fcbb703f49f3b885da	Bacteria	Firmicutes	Clostridia	Clostridiales	Veillonellaceae	Phascolarctobacterium	Phascolarctobacterium unclassified_species	0	0	0	17	8	9	0	0	0	0	0	25	0	0	0	0
4bb2c5e33dbe59bb8188582b49913992	Bacteria	unclassified_phylum	unclassified_class	unclassified_order	unclassified_family	unclassified_genus	unclassified_genus unclassified_species	15	3	0	0	0	0	0	0	0	0	0	0	0	3	0	0
4bb689372f3d61bddf6fb641b3753194	Bacteria	Actinobacteria	Acidimicrobiia	Acidimicrobiales	EB1017	unclassified_genus	unclassified_genus unclassified_species	0	14	0	0	0	0	0	0	0	0	0	0	0	0	0	0
4bc7686751d728cae2b3d920761561f0	Bacteria	Proteobacteria	Deltaproteobacteria	Myxococcales	unclassified_family	unclassified_genus	unclassified_genus unclassified_species	0	6	0	0	0	0	0	0	0	0	0	9	0	0	0	0
4bd55dc265dbb08d243beeb9a52d15d7	Bacteria	Proteobacteria	Deltaproteobacteria	Myxococcales	Nannocystaceae	Nannocystis	Nannocystis exedens	0	0	0	0	0	0	0	0	0	11	0	0	0	0	0	0
4be2c322fe66f5945d9dff9f5a115447	Bacteria	Proteobacteria	Betaproteobacteria	unclassified_order	unclassified_family	unclassified_genus	unclassified_genus unclassified_species	0	0	0	0	0	0	0	0	0	0	0	9	0	0	0	0
4be9c02cbb734ddbd9315e022dc5a1f0	Bacteria	Proteobacteria	Alphaproteobacteria	Sphingomonadales	Sphingomonadaceae	Novosphingobium	Novosphingobium nitrogenifigens	16	0	0	0	0	15	0	0	0	0	0	0	0	0	9	0
4bf8c051b9371db53a413cd1561743a9	Bacteria	Actinobacteria	Thermoleophilia	Gaiellales	AK1AB1_02E	unclassified_genus	unclassified_genus unclassified_species	0	0	0	3	0	0	0	0	0	0	0	0	0	0	0	0
4c2acb1a5c3f2f123a8b5d52862209cc	Bacteria	Acidobacteria	Acidobacteria-6	NA	NA	NA	NA	0	0	0	0	0	0	0	0	0	0	0	8	0	0	0	0
4c32dfdd4b4647028d526d5c23581b54	Bacteria	Proteobacteria	Deltaproteobacteria	Myxococcales	Myxococcaceae	Anaeromyxobacter	Anaeromyxobacter unclassified_species	0	0	0	0	0	0	0	0	0	0	0	13	0	0	0	0
4c3a7ff854693ec89a2508235880e7f0	Bacteria	Proteobacteria	Deltaproteobacteria	Desulfovibrionales	Desulfovibrionaceae	Bilophila	Bilophila unclassified_species	0	0	0	7	0	0	0	0	0	0	0	0	0	0	0	0
4c44669d27659172fa7092ca0013ede8	Bacteria	Acidobacteria	[Chloracidobacteria]	PK29	unclassified_family	unclassified_genus	unclassified_genus unclassified_species	6	0	0	0	0	0	0	0	0	0	0	0	0	3	0	0
4c49fbc01bd78eae6563346be0100167	Bacteria	Bacteroidetes	[Saprospirae]	[Saprospirales]	Saprospiraceae	unclassified_genus	unclassified_genus unclassified_species	2	0	0	0	0	0	0	0	0	0	0	0	0	0	0	0
4c4f9f572414daffbc5cd6f2414d6c5f	Bacteria	Gemmatimonadetes	Gemm-3	unclassified_order	unclassified_family	unclassified_genus	unclassified_genus unclassified_species	0	0	0	15	0	0	0	0	0	0	0	0	0	0	0	0
4c715d17b532056387505192f15e09d1	Bacteria	Actinobacteria	Actinobacteria	Actinomycetales	Nocardioidaceae	unclassified_genus	unclassified_genus unclassified_species	0	35	0	0	0	0	0	0	0	0	0	12	0	0	0	0
4c7aa54f89f0f0cf7578dbb5618f4c6f	Bacteria	Proteobacteria	Deltaproteobacteria	Syntrophobacterales	Syntrophobacteraceae	unclassified_genus	unclassified_genus unclassified_species	0	0	0	0	0	0	0	0	0	0	0	0	0	16	0	0
4ca038e9be90ad52379b07becb5f00dd	Bacteria	Proteobacteria	Betaproteobacteria	Nitrosomonadales	Nitrosomonadaceae	NA	NA	0	0	0	3	0	0	0	0	0	0	0	0	0	0	0	0
4ca49b9eb12791f236b984e4c666f9b5	Bacteria	WPS-2	unclassified_class	unclassified_order	unclassified_family	unclassified_genus	unclassified_genus unclassified_species	0	0	0	3	0	0	0	0	0	0	0	0	0	0	0	0
4cac2069bb40620c58d3722912a599f9	Bacteria	Actinobacteria	MB-A2-108	0319-7L14	unclassified_family	unclassified_genus	unclassified_genus unclassified_species	0	7	0	0	0	0	0	0	0	0	0	0	0	0	0	0
4cb7668358a0f77797471e912dc618f8	Bacteria	Firmicutes	Bacilli	Turicibacterales	Turicibacteraceae	Turicibacter	Turicibacter unclassified_species	0	0	15	33	0	0	0	0	0	0	0	20	0	0	0	0
4cc3ff65a92e4f802ab29fc411b9f810	Bacteria	Actinobacteria	MB-A2-108	0319-7L14	unclassified_family	unclassified_genus	unclassified_genus unclassified_species	32	31	0	0	0	0	0	0	0	0	0	0	0	0	0	0
4cc8857706d011a1ee5e715e4df9bdb4	Bacteria	Actinobacteria	Actinobacteria	Actinomycetales	NA	NA	NA	6	11	0	0	0	0	0	0	0	0	0	0	0	0	0	0
4cce2984a8ce653eeab7fdb341855e50	Bacteria	Proteobacteria	Deltaproteobacteria	NA	NA	NA	NA	7	0	0	0	0	0	0	0	0	0	0	0	0	8	0	0
4cd69dff66879d7f2ef766043d384476	Bacteria	Proteobacteria	Gammaproteobacteria	Xanthomonadales	Sinobacteraceae	unclassified_genus	unclassified_genus unclassified_species	0	10	0	0	0	4	0	0	0	0	0	0	0	0	0	0
4cd77327067ecf7d6d382611883093c7	Bacteria	Bacteroidetes	Bacteroidia	Bacteroidales	Prevotellaceae	Prevotella	Prevotella unclassified_species	0	0	0	0	0	0	0	0	0	0	0	11	0	6	0	0
4ce830b4b8b6235abd9f59479bd31b8c	Bacteria	Proteobacteria	Gammaproteobacteria	Xanthomonadales	Xanthomonadaceae	Rhodanobacter	Rhodanobacter lindaniclasticus	0	0	0	4	0	0	0	0	0	0	0	0	0	0	0	0
4cec784022a6db2db80a27d013cc5eea	Bacteria	Acidobacteria	Acidobacteriia	Acidobacteriales	Koribacteraceae	unclassified_genus	unclassified_genus unclassified_species	0	0	0	0	0	0	0	0	0	14	0	0	0	0	0	0
4cfbbbe5304187c27387f305f498c72e	Bacteria	Proteobacteria	Betaproteobacteria	Nitrosomonadales	Nitrosomonadaceae	Nitrosovibrio	Nitrosovibrio tenuis	379	332	31	106	0	0	0	0	0	137	0	0	0	159	0	0
4d1030ea4cb8a18ccfb45adc846dbdd8	Bacteria	Gemmatimonadetes	Gemm-1	unclassified_order	unclassified_family	unclassified_genus	unclassified_genus unclassified_species	0	0	0	0	0	0	0	0	0	37	0	0	0	0	0	0
4d11a8423c172146cb8a501f34c0b9d3	Bacteria	NA	NA	NA	NA	NA	NA	0	0	0	0	0	0	0	90	0	0	0	0	0	0	0	0
4d179c1423819f17d07471e9772ef7bf	Bacteria	Firmicutes	Clostridia	Clostridiales	unclassified_family	unclassified_genus	unclassified_genus unclassified_species	0	0	0	0	0	0	0	0	0	0	0	0	0	0	0	4
4d391dae852abd0087898228a9dffcf7	Bacteria	Bacteroidetes	Bacteroidia	Bacteroidales	[Odoribacteraceae]	Butyricimonas	Butyricimonas unclassified_species	0	0	0	1	0	0	0	0	0	0	0	0	0	0	0	0
4d4bbc8496f17b0e3239a886f2ab4f96	Bacteria	Bacteroidetes	Bacteroidia	Bacteroidales	S24-7	unclassified_genus	unclassified_genus unclassified_species	0	0	0	0	0	0	0	0	0	0	0	0	0	0	0	11
4d6e164965b12c6446a8d64353aa364f	Bacteria	Acidobacteria	iii1-8	DS-18	unclassified_family	unclassified_genus	unclassified_genus unclassified_species	9	0	0	0	0	0	0	0	0	0	0	0	0	0	0	0
4d816fb417ddea068ee3bd161fd583a2	Bacteria	Bacteroidetes	Sphingobacteriia	Sphingobacteriales	Sphingobacteriaceae	Mucilaginibacter	Mucilaginibacter ximonensis	29	28	0	0	0	0	0	0	0	0	0	0	0	0	0	0
4d822f82dff67f492b2b20a0f973dfa3	Bacteria	Proteobacteria	Alphaproteobacteria	Rhodospirillales	Rhodospirillaceae	unclassified_genus	unclassified_genus unclassified_species	16	0	0	0	0	0	0	0	0	0	0	0	0	10	0	0
4d84dbdd67c2d346ea17c0f54870b90b	Bacteria	Firmicutes	Clostridia	Clostridiales	Lachnospiraceae	Oribacterium	Oribacterium unclassified_species	0	0	0	0	6	0	0	0	0	0	0	0	0	0	0	0
4d8cde6e0a19fd043bac638cdac87735	Bacteria	NA	NA	NA	NA	NA	NA	0	0	0	0	0	0	0	0	0	0	0	0	110	0	0	0
4d8e725c48dee0c425979378f533df70	Bacteria	Proteobacteria	Alphaproteobacteria	Rhodospirillales	unclassified_family	unclassified_genus	unclassified_genus unclassified_species	0	0	0	6	0	0	0	0	0	0	0	0	0	0	0	0
4d93d3bcfcb2f137c1c1c20a52a39b98	Bacteria	Firmicutes	Clostridia	Clostridiales	Veillonellaceae	Dialister	Dialister unclassified_species	15	0	0	0	0	0	0	0	0	0	0	0	0	7	0	0
4d9eb6c132bb3f2ebcf5da545cbdc3a6	Bacteria	Proteobacteria	Alphaproteobacteria	Rhodobacterales	Hyphomonadaceae	unclassified_genus	unclassified_genus unclassified_species	0	0	0	0	0	0	0	0	0	0	0	0	0	0	0	3
4dce92ee2418e5402e3873f779f2113c	Bacteria	Acidobacteria	Acidobacteria-6	iii1-15	unclassified_family	unclassified_genus	unclassified_genus unclassified_species	0	28	0	0	0	0	0	0	0	0	0	0	0	0	0	0
4deb4f2c5ea947d0da59aab56d1c3213	Bacteria	Acidobacteria	BPC102	MVS-40	unclassified_family	unclassified_genus	unclassified_genus unclassified_species	0	0	0	0	0	0	0	0	0	0	0	5	0	0	0	0
4dfe2d999e24c80da45725e582aac725	Bacteria	Proteobacteria	Gammaproteobacteria	HOC36	unclassified_family	unclassified_genus	unclassified_genus unclassified_species	0	0	0	6	0	0	0	0	0	0	0	0	0	0	0	0
4dfecff1f8fd3385baf4f546621b2ba4	Bacteria	Acidobacteria	Acidobacteria-6	iii1-15	unclassified_family	unclassified_genus	unclassified_genus unclassified_species	23	0	0	0	0	0	0	0	0	0	0	0	0	0	0	0
4dfee3baf58d043048a17e91374f0f11	Bacteria	Verrucomicrobia	[Spartobacteria]	[Chthoniobacterales]	[Chthoniobacteraceae]	DA101	DA101 unclassified_species	61	57	0	11	0	0	0	0	0	0	0	0	0	14	0	0
4e134e5dc4fccaa34f8d3d49d96aa9a8	Bacteria	Firmicutes	Bacilli	Lactobacillales	Lactobacillaceae	NA	NA	2089	2096	678	1068	4574	13055	2550	908	587	601	151	44	1883	828	763	0
4e1a50dc3b17c406ba54b8bf873e7911	Bacteria	Firmicutes	Clostridia	Clostridiales	Peptostreptococcaceae	Clostridium	Clostridium ruminantium	0	0	0	14	0	0	0	0	0	0	0	0	0	0	0	0
4e24d9768aa1bf9ceb6014ad2599b55f	Bacteria	Chloroflexi	Anaerolineae	DRC31	unclassified_family	unclassified_genus	unclassified_genus unclassified_species	0	0	0	0	0	2	0	0	0	0	0	0	0	0	0	0
4e282cc00c999d7f1215d8eab5d0258a	Bacteria	NA	NA	NA	NA	NA	NA	0	0	0	2	0	0	0	0	0	0	0	0	0	0	0	0
4e42ef14d96a3443a8f0b8ad6cb6d162	Bacteria	Actinobacteria	Actinobacteria	Actinomycetales	Corynebacteriaceae	Corynebacterium	Corynebacterium unclassified_species	0	0	0	0	0	0	0	0	0	0	0	0	0	0	0	18
4e68e17cbb70bef3c00dd1fba2bc1aca	Bacteria	Proteobacteria	Betaproteobacteria	Burkholderiales	Comamonadaceae	Hydrogenophaga	Hydrogenophaga palleronii	0	0	0	58	0	0	0	0	0	0	0	0	0	0	0	0
4ea5814597c768c44afc50504b22368e	Bacteria	Actinobacteria	Thermoleophilia	Solirubrobacterales	unclassified_family	unclassified_genus	unclassified_genus unclassified_species	61	33	0	0	0	0	0	0	0	14	0	0	0	22	0	0
4ea8c820763553dac2234ebe698ff1d7	Bacteria	NA	NA	NA	NA	NA	NA	0	0	0	0	2	0	0	0	0	0	0	0	0	0	0	0
4ea9d5a8e288af5879cefe5abf0bdb91	Bacteria	Planctomycetes	Phycisphaerae	WD2101	unclassified_family	unclassified_genus	unclassified_genus unclassified_species	0	11	0	0	0	0	0	0	0	0	0	0	0	0	0	0
4eb4d75aa32a43bbecb1778a021db2d6	Bacteria	Actinobacteria	Actinobacteria	Actinomycetales	Corynebacteriaceae	Corynebacterium	Corynebacterium unclassified_species	0	0	0	16	0	0	0	0	0	0	0	0	0	0	0	0
4ebc6c8e92900526c0d3ff4c181253b8	Bacteria	Proteobacteria	Alphaproteobacteria	Rhodobacterales	Hyphomonadaceae	Woodsholea	Woodsholea maritima	6	0	0	66	0	0	0	0	0	18	8	0	0	0	0	0
4ec688b3368f21464bf3d7f7eb01ec57	Bacteria	Firmicutes	Clostridia	Clostridiales	Lachnospiraceae	NA	NA	0	0	0	21	0	0	0	0	0	0	0	0	0	0	0	0
4ed26088c4fe6f02e04fc4ac672c19f0	Bacteria	Proteobacteria	Gammaproteobacteria	Pseudomonadales	Pseudomonadaceae	NA	NA	0	0	0	14	0	0	0	0	0	0	0	0	0	0	0	0
4ed4402eefafb662a8e0edea739a0ece	Bacteria	Planctomycetes	Planctomycetia	Gemmatales	Gemmataceae	unclassified_genus	unclassified_genus unclassified_species	12	0	0	0	0	0	0	0	0	0	0	0	0	0	0	0
4eeff966bfe671b35a302c4d63bb5fda	Bacteria	NA	NA	NA	NA	NA	NA	0	0	0	0	0	0	0	0	0	0	0	7	0	0	0	0
4f067e335dcb767b9b1b4ef3d48b48cf	Bacteria	Verrucomicrobia	[Spartobacteria]	[Chthoniobacterales]	[Chthoniobacteraceae]	Ellin506	Ellin506 unclassified_species	48	30	0	0	0	0	0	0	0	18	0	0	0	13	0	0
4f0c5478a1be587a73d732f208a52ee5	Bacteria	Actinobacteria	Thermoleophilia	Solirubrobacterales	unclassified_family	unclassified_genus	unclassified_genus unclassified_species	11	0	0	0	0	0	0	0	0	0	0	0	0	0	0	0
4f201468d807f2b3ee74b4c5e431fa8d	Bacteria	NA	NA	NA	NA	NA	NA	0	0	0	168	0	0	0	0	0	0	0	0	0	0	0	0
4f293770964877ad89499ad3d87d7802	Bacteria	Proteobacteria	Gammaproteobacteria	Xanthomonadales	Sinobacteraceae	unclassified_genus	unclassified_genus unclassified_species	0	0	0	18	0	0	0	0	0	0	0	0	0	0	0	0
4f3e0553c4b264c79257df0317c8b76e	Bacteria	Gemmatimonadetes	Gemmatimonadetes	N1423WL	unclassified_family	unclassified_genus	unclassified_genus unclassified_species	18	0	0	0	0	0	0	0	0	0	0	0	0	0	0	0
4f4a47a2ceecdc1c35578e17ccf2029f	Bacteria	Actinobacteria	Actinobacteria	Actinomycetales	Frankiaceae	unclassified_genus	unclassified_genus unclassified_species	0	15	0	0	0	0	0	0	0	0	0	0	0	0	0	0
4f7c5ebba56a90d82b509c48bfe22cb0	Bacteria	NA	NA	NA	NA	NA	NA	0	0	0	4	0	0	0	0	0	0	0	0	0	0	0	0
4f944d7770c5ba2549d1fc9fc1787bd2	Bacteria	unclassified_phylum	unclassified_class	unclassified_order	unclassified_family	unclassified_genus	unclassified_genus unclassified_species	0	0	0	4	0	0	0	0	0	0	0	0	0	0	0	0
4fa204ac2989b7221466ffcc162c5e0c	Bacteria	Firmicutes	Clostridia	unclassified_order	unclassified_family	unclassified_genus	unclassified_genus unclassified_species	0	0	0	18	0	0	0	0	0	0	0	0	0	0	0	0
4fa30c1113b5221f9bb671de577736fd	Bacteria	NA	NA	NA	NA	NA	NA	0	0	0	0	0	0	0	0	0	0	0	17	0	0	0	0
4fa83f57adafff95c4b1d32c07631bc0	Bacteria	Firmicutes	Clostridia	Clostridiales	Clostridiaceae	Clostridium	Clostridium unclassified_species	4	0	0	0	0	0	0	0	0	0	0	0	0	4	0	0
4fc04a43f66e1ca55febd1044bb1c057	Bacteria	[Thermi]	Deinococci	Deinococcales	Deinococcaceae	Deinococcus	Deinococcus unclassified_species	4	0	0	0	0	0	0	0	0	0	0	0	0	0	0	0
4fd4d704253ec124e4bc81f48e3772ae	Bacteria	Proteobacteria	Gammaproteobacteria	NA	NA	NA	NA	12	0	0	0	0	0	0	0	0	5	0	0	0	4	0	0
4fdeebc2167e2a1ff0c1397d034cf19c	Bacteria	Gemmatimonadetes	Gemm-5	unclassified_order	unclassified_family	unclassified_genus	unclassified_genus unclassified_species	10	0	0	15	0	0	0	0	0	0	0	0	0	0	0	0
4ff50f950b7c297dcb46b43355a235c5	Bacteria	Planctomycetes	Planctomycetia	Gemmatales	Gemmataceae	unclassified_genus	unclassified_genus unclassified_species	0	7	0	0	0	0	0	0	0	0	0	0	0	0	0	0
501ab14138e0b785bed172274be4ea80	Bacteria	Proteobacteria	Betaproteobacteria	Burkholderiales	Comamonadaceae	Variovorax	NA	14	0	0	0	0	0	0	0	0	0	0	0	0	0	0	0
501aeb1baa80d3586ec07f5f2bc4c853	Bacteria	Actinobacteria	Actinobacteria	Actinomycetales	Frankiaceae	unclassified_genus	unclassified_genus unclassified_species	19	0	0	0	0	0	0	0	0	0	0	0	0	8	0	0
501b126833e0ea7649abe27b28a8d741	Bacteria	Proteobacteria	Gammaproteobacteria	Xanthomonadales	Xanthomonadaceae	Dyella	NA	112	127	0	33	0	0	0	0	0	34	0	0	0	39	0	0
5034ebb00786e3696dd07e9aed9fa0ef	Bacteria	Proteobacteria	Betaproteobacteria	Ellin6067	unclassified_family	unclassified_genus	unclassified_genus unclassified_species	0	0	0	10	0	0	0	0	0	0	0	0	0	0	0	0
5041b4767f07aa91ec130fca7c2306cc	Bacteria	Firmicutes	Bacilli	Lactobacillales	Streptococcaceae	Lactococcus	Lactococcus unclassified_species	0	0	0	7	0	0	0	0	0	0	0	0	0	0	0	0
505968ea51be3744d373cc63d55f8bab	Bacteria	Proteobacteria	Betaproteobacteria	Burkholderiales	Comamonadaceae	Rhodoferax	Rhodoferax unclassified_species	15	0	0	0	0	0	0	0	0	0	0	0	0	0	0	0
506bfd0bd864d70ef0ba82a7cfd9ec21	Bacteria	Bacteroidetes	Cytophagia	Cytophagales	Cytophagaceae	Hymenobacter	Hymenobacter unclassified_species	0	4	0	0	0	0	0	0	0	0	0	0	0	0	0	0
507d8c60acabff10b8744a65b7acf664	Bacteria	Proteobacteria	Alphaproteobacteria	Rhizobiales	Hyphomicrobiaceae	unclassified_genus	unclassified_genus unclassified_species	0	0	0	6	0	0	0	0	0	0	0	0	0	0	0	0
507f0cdbe4aca12ffd1d7117cb9b8a48	Bacteria	Proteobacteria	Alphaproteobacteria	unclassified_order	unclassified_family	unclassified_genus	unclassified_genus unclassified_species	0	0	0	0	0	0	0	3	0	0	0	0	0	0	0	0
508117deeaaeb5eba73ad882dedbcd83	Bacteria	Bacteroidetes	[Saprospirae]	[Saprospirales]	Chitinophagaceae	unclassified_genus	unclassified_genus unclassified_species	36	54	0	15	0	0	0	0	0	0	0	0	0	0	0	0
50befd724fced28d60409948441e4018	Bacteria	Proteobacteria	Alphaproteobacteria	Sphingomonadales	Sphingomonadaceae	Novosphingobium	Novosphingobium unclassified_species	0	0	0	0	0	0	0	0	0	0	0	0	7	0	0	0
50c5c2570037f26ec2efa86f09cdb7cf	Bacteria	Proteobacteria	TA18	CV90	unclassified_family	unclassified_genus	unclassified_genus unclassified_species	0	4	0	0	0	0	0	0	0	0	0	0	0	0	0	0
50d8c9aeb395581ac48d0dee4efdd0d5	Bacteria	Actinobacteria	Actinobacteria	Actinomycetales	Cellulomonadaceae	Demequina	Demequina unclassified_species	0	0	0	0	0	0	0	0	0	0	0	0	0	0	0	5
50f02a0622f9823ca22cf09d23a64133	Bacteria	Proteobacteria	Gammaproteobacteria	Pseudomonadales	Pseudomonadaceae	Pseudomonas	NA	129	75	57	142	51	397	26	42	0	75	0	60	0	31	30	197
50f0300d9ac3bb3b5670637ce9849e4b	Bacteria	Proteobacteria	Alphaproteobacteria	Rhodospirillales	Rhodospirillaceae	unclassified_genus	unclassified_genus unclassified_species	0	0	0	0	0	0	0	0	0	0	0	18	0	0	0	0
5102165c543c626fa88bec7ccc16d355	Bacteria	Firmicutes	Clostridia	Clostridiales	Clostridiaceae	Clostridium	NA	0	0	0	0	0	0	0	0	0	0	0	0	0	0	0	19
510b590e4d2c527a8099c63a02f5378e	Bacteria	Proteobacteria	Gammaproteobacteria	Xanthomonadales	Sinobacteraceae	unclassified_genus	unclassified_genus unclassified_species	40	21	0	44	0	0	0	0	0	16	0	0	28	40	0	0
51183ecdd27b86467318f45c0c215ccc	Bacteria	Actinobacteria	Actinobacteria	Actinomycetales	Nocardioidaceae	Nocardioides	Nocardioides unclassified_species	0	0	0	0	0	0	0	0	0	14	0	0	0	0	0	0
5120fd9cf17b15cefca1c2dcd976eacc	Bacteria	Elusimicrobia	Elusimicrobia	Elusimicrobiales	unclassified_family	unclassified_genus	unclassified_genus unclassified_species	0	0	0	4	0	0	0	0	0	0	0	0	0	0	0	0
512c0220ec0bd5954b288c6116c85e8f	Bacteria	Actinobacteria	Thermoleophilia	Gaiellales	Gaiellaceae	unclassified_genus	unclassified_genus unclassified_species	0	0	0	29	0	0	0	0	0	0	0	0	0	0	0	0
514095405910a00b7ab40f57a7d59a63	Bacteria	Actinobacteria	Actinobacteria	Actinomycetales	Actinomycetaceae	Actinomyces	Actinomyces unclassified_species	0	0	0	0	0	0	0	0	0	0	0	48	0	0	0	0
5145ec19adb8f01b605ea15a0a47519f	Bacteria	Proteobacteria	Alphaproteobacteria	Caulobacterales	Caulobacteraceae	unclassified_genus	unclassified_genus unclassified_species	0	11	0	0	0	0	0	0	0	0	0	0	0	0	0	0
515af97209928ba23a45cb5327aed490	Bacteria	Gemmatimonadetes	Gemmatimonadetes	Gemmatimonadales	unclassified_family	unclassified_genus	unclassified_genus unclassified_species	0	0	0	6	0	0	0	0	0	0	0	0	0	0	0	0
515d3cd49b03433434a83784977d4119	Bacteria	Actinobacteria	Actinobacteria	Actinomycetales	Propionibacteriaceae	Microlunatus	Microlunatus unclassified_species	13	0	0	0	0	0	0	0	0	0	0	0	0	0	0	0
51613ece717fa87892c9f4d6cb8c1937	Bacteria	Acidobacteria	Acidobacteria-6	iii1-15	unclassified_family	unclassified_genus	unclassified_genus unclassified_species	0	72	0	0	0	0	0	0	0	0	0	0	0	0	0	0
517dda008cfb76263cbce9a486c79db7	Bacteria	Armatimonadetes	0319-6E2	unclassified_order	unclassified_family	unclassified_genus	unclassified_genus unclassified_species	0	0	0	4	0	0	0	0	0	0	0	0	0	0	0	0
51838b6d0d169f7f7b5001fed6ea2455	Bacteria	Actinobacteria	OPB41	unclassified_order	unclassified_family	unclassified_genus	unclassified_genus unclassified_species	0	0	0	0	0	0	0	4	0	0	0	0	0	0	0	0
518ae49b3826d71276e5e3fe793cdd97	Bacteria	Proteobacteria	Epsilonproteobacteria	Campylobacterales	Helicobacteraceae	Wolinella	Wolinella succinogenes	0	0	0	0	0	0	0	0	0	0	0	0	0	2	0	0
51915ca5c7d2570556416a5a9f3da6fd	Bacteria	Proteobacteria	Gammaproteobacteria	Xanthomonadales	Sinobacteraceae	unclassified_genus	unclassified_genus unclassified_species	0	0	0	0	0	0	0	0	0	0	0	5	0	0	0	0
51b5f6c1b4433063c8f29ec759ee28bf	Bacteria	Firmicutes	Clostridia	Clostridiales	unclassified_family	unclassified_genus	unclassified_genus unclassified_species	0	0	0	0	0	0	0	0	0	0	0	7	0	0	0	0
51b654913a3f54164687804b1125ebc4	Bacteria	Actinobacteria	Rubrobacteria	Rubrobacterales	Rubrobacteraceae	Rubrobacter	Rubrobacter unclassified_species	27	39	18	40	19	19	15	26	33	21	8	164	14	28	8	11
51bb42ef8efed4a4afd7f7a7884e5674	Bacteria	Proteobacteria	Betaproteobacteria	SC-I-84	unclassified_family	unclassified_genus	unclassified_genus unclassified_species	0	0	0	0	9	0	0	0	0	0	0	0	0	0	0	0
51d862e17912506c0976efe0fcfee3f2	Bacteria	Bacteroidetes	[Saprospirae]	[Saprospirales]	Chitinophagaceae	unclassified_genus	unclassified_genus unclassified_species	0	0	0	0	0	0	0	0	0	0	0	0	0	18	0	0
51e4f3f9cfc0c080217e602937ab15d9	Bacteria	Proteobacteria	Betaproteobacteria	Burkholderiales	Comamonadaceae	Hydrogenophaga	NA	0	0	0	0	0	0	0	0	14	0	12	17	0	0	0	0
51ea5f328963f367d9a7171934924d5b	Bacteria	NA	NA	NA	NA	NA	NA	0	2	4	0	4	0	3	5	3	0	0	46	7	0	50	0
51f9a04fba09e195b3a56ca1da659770	Bacteria	Actinobacteria	Actinobacteria	Actinomycetales	Nocardioidaceae	Nocardioides	NA	0	5	0	0	0	0	0	0	0	0	0	0	0	0	0	0
521b388811968ec1d3f1b65c0db0b70f	Bacteria	Firmicutes	Clostridia	Clostridiales	Ruminococcaceae	Ruminococcus	Ruminococcus bromii	0	0	0	17	0	0	0	0	0	0	0	0	19	0	0	0
5221b01707abc2480cb12fd46dac3ee0	Bacteria	Actinobacteria	Acidimicrobiia	Acidimicrobiales	unclassified_family	unclassified_genus	unclassified_genus unclassified_species	0	0	0	6	0	0	0	0	0	0	0	0	0	0	0	0
52264f5a7f790a6c7ed2fbbeb379b397	Bacteria	NA	NA	NA	NA	NA	NA	0	0	0	0	0	0	0	0	0	0	0	0	133	0	0	0
522a1c4576a99e38c7e4609a3b7952a1	Bacteria	Proteobacteria	Alphaproteobacteria	Rhodospirillales	Rhodospirillaceae	unclassified_genus	unclassified_genus unclassified_species	15	0	0	0	0	0	0	0	0	9	0	0	0	17	0	0
523ac08f0a422a20b5d5027df651ee73	Bacteria	Firmicutes	Bacilli	Bacillales	Thermoactinomycetaceae	Planifilum	Planifilum unclassified_species	0	0	0	25	0	0	0	0	0	0	6	3	0	0	0	0
528b492468cc9e4925bf7f117212511a	Bacteria	Armatimonadetes	[Fimbriimonadia]	[Fimbriimonadales]	[Fimbriimonadaceae]	Fimbriimonas	Fimbriimonas unclassified_species	0	0	0	0	0	0	0	0	0	0	0	0	0	6	0	0
52b1841c5af200b2e312f6a875e17060	Bacteria	Acidobacteria	Acidobacteriia	Acidobacteriales	Koribacteraceae	Candidatus Koribacter	Candidatus Koribacter unclassified_species	0	0	0	29	0	0	0	0	0	0	0	0	0	0	0	0
52bb926471a690df3052a40aaa1f19a7	Bacteria	Verrucomicrobia	Verrucomicrobiae	Verrucomicrobiales	Verrucomicrobiaceae	Luteolibacter	Luteolibacter unclassified_species	0	0	0	0	0	0	0	0	0	0	0	2	0	0	0	0
52d5540faff09efdd651b95d649e505e	Bacteria	Proteobacteria	Betaproteobacteria	unclassified_order	unclassified_family	unclassified_genus	unclassified_genus unclassified_species	0	20	0	0	0	0	0	0	0	0	0	0	0	0	0	0
52db24f904a0bf50352933a0ab1e4195	Bacteria	Actinobacteria	MB-A2-108	0319-7L14	unclassified_family	unclassified_genus	unclassified_genus unclassified_species	0	22	7	0	0	0	0	0	0	0	0	0	0	0	0	0
52e75f3bdf7ec47660c1e6391bd1feb9	Bacteria	Acidobacteria	[Chloracidobacteria]	RB41	unclassified_family	unclassified_genus	unclassified_genus unclassified_species	0	18	0	0	0	0	0	0	0	0	0	0	0	0	0	0
52ee1e53f0595976bb71dc6839876687	Bacteria	Firmicutes	Bacilli	Bacillales	unclassified_family	unclassified_genus	unclassified_genus unclassified_species	0	0	0	21	0	0	0	0	0	0	0	0	0	0	0	0
52ef3546a0d50c202f36e9cc537b86ea	Bacteria	Actinobacteria	Actinobacteria	Actinomycetales	Nocardioidaceae	NA	NA	122	159	17	75	0	0	0	0	0	32	0	0	0	40	0	0
53262f1642e428e9d184b8ee04a04d7f	Bacteria	Chloroflexi	Anaerolineae	SBR1031	A4b	unclassified_genus	unclassified_genus unclassified_species	0	0	0	0	0	0	0	0	0	0	0	0	2	0	0	0
5329f47e7366912e5454a2d7ab39dbbc	Bacteria	Planctomycetes	Planctomycetia	Pirellulales	Pirellulaceae	unclassified_genus	unclassified_genus unclassified_species	0	0	0	0	0	0	0	3	0	0	0	0	0	0	0	0
532f148af06f35140a548c30e50bf90e	Bacteria	Proteobacteria	Betaproteobacteria	Burkholderiales	Burkholderiaceae	unclassified_genus	unclassified_genus unclassified_species	7	0	0	0	0	0	0	0	0	0	0	0	0	0	0	0
532feac522261f5babe53bf556a95184	Bacteria	Bacteroidetes	Bacteroidia	Bacteroidales	S24-7	unclassified_genus	unclassified_genus unclassified_species	0	0	0	0	0	0	0	0	0	0	0	0	0	0	0	4
5333680913dfb082c910894089462f9b	Bacteria	Bacteroidetes	[Saprospirae]	[Saprospirales]	Chitinophagaceae	unclassified_genus	unclassified_genus unclassified_species	0	0	0	0	0	0	0	0	0	0	0	0	26	5	0	0
5336698985f4c69da0e20945fe924ee7	Bacteria	Proteobacteria	Betaproteobacteria	unclassified_order	unclassified_family	unclassified_genus	unclassified_genus unclassified_species	0	0	0	14	0	0	0	0	0	0	0	0	0	0	0	0
5337eb106e1d4475ddc5a1ff814e24a6	Bacteria	Proteobacteria	Betaproteobacteria	Neisseriales	Neisseriaceae	Neisseria	NA	11	7	0	69	0	0	0	0	0	0	0	0	0	0	0	0
534ed9896b095c24334c641f4a5921b0	Bacteria	Actinobacteria	Thermoleophilia	Solirubrobacterales	Solirubrobacteraceae	Solirubrobacter	Solirubrobacter unclassified_species	46	0	0	0	0	0	0	0	0	32	0	0	0	31	0	0
53889e285b46b54ad697a57cdae0c517	Bacteria	NA	NA	NA	NA	NA	NA	0	0	93	0	0	0	0	0	0	0	0	0	0	0	0	0
538e903f3ac515fe2042ec21abe483ea	Bacteria	Firmicutes	Bacilli	Lactobacillales	Streptococcaceae	Lactococcus	Lactococcus unclassified_species	4	0	43	0	0	0	0	0	0	0	0	0	0	0	0	0
539db99182699f47f712baa7bfb7d3aa	Bacteria	Actinobacteria	MB-A2-108	0319-7L14	unclassified_family	unclassified_genus	unclassified_genus unclassified_species	0	0	0	5	0	0	0	0	0	0	0	0	0	0	0	0
539e382eceabe817c888834e030a5971	Bacteria	Acidobacteria	Solibacteres	Solibacterales	Solibacteraceae	Candidatus Solibacter	Candidatus Solibacter unclassified_species	0	0	0	5	0	0	0	0	0	0	0	0	0	0	0	0
53a98cbd81680da9bc44ea60adc0adba	Bacteria	Proteobacteria	Deltaproteobacteria	Myxococcales	unclassified_family	unclassified_genus	unclassified_genus unclassified_species	0	0	0	7	0	0	0	0	0	0	0	0	0	0	0	0
53c4bab668a1a69b3b6f3031411df3d2	Bacteria	Acidobacteria	DA052	Ellin6513	unclassified_family	unclassified_genus	unclassified_genus unclassified_species	0	0	0	0	0	0	0	0	0	0	0	5	0	0	0	0
53c64f7a47313c1b6a366caa9e1ae133	Bacteria	Proteobacteria	Deltaproteobacteria	Syntrophobacterales	Syntrophorhabdaceae	unclassified_genus	unclassified_genus unclassified_species	0	0	0	10	0	0	0	0	0	0	0	0	0	0	0	0
53dc336b4049e38cd0c631211e073f3c	Bacteria	Bacteroidetes	Bacteroidia	Bacteroidales	Bacteroidaceae	Bacteroides	Bacteroides unclassified_species	0	0	0	2	0	0	0	0	0	0	0	0	0	0	0	0
53e4e9557e2aa91d2211e4555350372e	Bacteria	NA	NA	NA	NA	NA	NA	0	0	0	0	112	0	0	0	0	0	0	0	0	0	0	0
53e7db1f91c65dce80396d0ea214d72b	Bacteria	Proteobacteria	Gammaproteobacteria	Thiotrichales	Piscirickettsiaceae	unclassified_genus	unclassified_genus unclassified_species	0	0	0	0	0	0	0	0	0	0	0	17	0	0	0	0
53fe3a77395b1a07613626197d5736a9	Bacteria	Firmicutes	Bacilli	Gemellales	Gemellaceae	NA	NA	0	0	4	55	10	8	0	0	0	0	0	14	6	0	0	0
5406e04cfddcbc877957a3d8d423f95e	Bacteria	Acidobacteria	iii1-8	DS-18	unclassified_family	unclassified_genus	unclassified_genus unclassified_species	11	0	0	0	0	0	0	0	0	0	0	0	0	12	0	0
540a746de6136d8f9cc4a1514946f09c	Bacteria	Proteobacteria	Alphaproteobacteria	Rhizobiales	Phyllobacteriaceae	NA	NA	0	0	0	13	0	0	0	0	0	0	0	0	0	0	0	0
540aedd338893b6b65a0d72c3c59680b	Bacteria	Planctomycetes	Planctomycetia	Gemmatales	Isosphaeraceae	unclassified_genus	unclassified_genus unclassified_species	0	31	0	0	0	0	0	0	0	0	0	0	0	0	0	0
541017a776dc01138e359161c2ce7a65	Bacteria	NA	NA	NA	NA	NA	NA	0	0	0	0	0	0	0	0	0	0	0	0	258	0	0	0
5421f8eef498fdb4df6efc1c25acdff4	Bacteria	Planctomycetes	Planctomycetia	Gemmatales	Gemmataceae	Gemmata	Gemmata unclassified_species	0	0	0	4	0	0	0	0	0	0	0	0	0	0	0	0
543c193568f424f767e4d31b3fe5f362	Bacteria	Actinobacteria	Thermoleophilia	Solirubrobacterales	unclassified_family	unclassified_genus	unclassified_genus unclassified_species	27	0	0	0	0	0	0	0	0	0	0	0	0	18	0	0
543ea2b34facc11b901ac9c126079f92	Bacteria	Proteobacteria	Deltaproteobacteria	Desulfuromonadales	Pelobacteraceae	NA	NA	0	0	0	22	0	0	0	0	0	0	0	0	0	0	0	0
544528a3d2681d6686a4a9cef856bbdb	Bacteria	Actinobacteria	Actinobacteria	Actinomycetales	Geodermatophilaceae	unclassified_genus	unclassified_genus unclassified_species	45	35	0	0	0	0	0	0	0	11	0	0	0	0	0	0
5457294d38ff78ad2a6bef3e6387f672	Bacteria	Actinobacteria	Rubrobacteria	Rubrobacterales	Rubrobacteraceae	Rubrobacter	Rubrobacter unclassified_species	0	0	0	0	0	0	0	0	0	0	0	6	0	0	0	0
54656637984eb66d3ca4fe014c8348cf	Bacteria	Actinobacteria	Acidimicrobiia	Acidimicrobiales	OCS155	unclassified_genus	unclassified_genus unclassified_species	0	0	0	4	0	0	0	0	0	0	0	0	0	0	0	0
547f13e65667e10117e87137060b625e	Bacteria	Proteobacteria	Gammaproteobacteria	Aeromonadales	Succinivibrionaceae	unclassified_genus	unclassified_genus unclassified_species	0	0	0	0	0	0	0	0	0	0	0	54	18	42	13	5
547fa06901e926c50e557fc700ff1b77	Bacteria	Proteobacteria	Gammaproteobacteria	Pseudomonadales	Moraxellaceae	Acinetobacter	Acinetobacter guillouiae	46	0	0	35	8	0	0	17	0	27	0	0	23	19	0	0
548870355b2dfd20c4b3165dd17a6636	Bacteria	WPS-2	unclassified_class	unclassified_order	unclassified_family	unclassified_genus	unclassified_genus unclassified_species	0	0	0	0	0	0	0	0	0	0	0	9	11	21	0	0
549ae872587468843a44db863a81f177	Bacteria	Nitrospirae	Nitrospira	Nitrospirales	Nitrospiraceae	Nitrospira	Nitrospira unclassified_species	0	48	0	13	0	0	0	0	0	0	0	13	0	0	0	9
549cb9d40eb537cbee756c3e0a5b078d	Bacteria	Acidobacteria	RB25	unclassified_order	unclassified_family	unclassified_genus	unclassified_genus unclassified_species	0	4	0	0	0	0	0	0	0	0	0	0	0	0	0	0
54b29ddf3a411af959b7e4956bb3a7b7	Bacteria	Actinobacteria	Thermoleophilia	Solirubrobacterales	Patulibacteraceae	unclassified_genus	unclassified_genus unclassified_species	0	0	0	0	0	0	0	0	0	0	0	0	22	34	0	0
54b2e8d1255770255623025dce13f129	Bacteria	Firmicutes	Bacilli	Lactobacillales	Carnobacteriaceae	NA	NA	0	0	0	0	45	40	31	49	0	0	0	238	0	0	0	0
54d61abc1549b76780e8fa4bc0c80dae	Bacteria	Proteobacteria	Gammaproteobacteria	Vibrionales	Vibrionaceae	Photobacterium	Photobacterium angustum	0	0	0	0	0	0	0	0	11	0	0	0	0	0	0	0
54dac0415f6a71d8c98d6913777d9286	Bacteria	Planctomycetes	Planctomycetia	Gemmatales	Isosphaeraceae	unclassified_genus	unclassified_genus unclassified_species	0	17	0	0	0	0	0	0	0	0	0	0	0	0	0	0
54e53903a9da176452918a1cb636ebc4	Bacteria	Proteobacteria	Deltaproteobacteria	Syntrophobacterales	Syntrophaceae	unclassified_genus	unclassified_genus unclassified_species	0	0	0	4	0	0	0	0	0	0	0	0	0	0	0	0
5536e32ea79b8dbcb7e33159f6ef99f8	Bacteria	Bacteroidetes	Bacteroidia	Bacteroidales	unclassified_family	unclassified_genus	unclassified_genus unclassified_species	0	0	0	0	0	0	0	0	0	0	0	5	0	0	0	0
553fe5cf75cb469dde7b4a96ba86feca	Bacteria	NA	NA	NA	NA	NA	NA	0	0	0	0	0	0	47	0	0	0	0	0	0	0	0	0
5555e1eec5e0b0e301a9fa98c3db3fe2	Bacteria	Actinobacteria	Thermoleophilia	Gaiellales	Gaiellaceae	unclassified_genus	unclassified_genus unclassified_species	0	15	0	0	0	0	0	0	0	0	0	0	0	0	0	0
555885c7be77c2b9e9cd71339f72dde7	Bacteria	Acidobacteria	Acidobacteria-6	iii1-15	unclassified_family	unclassified_genus	unclassified_genus unclassified_species	40	31	0	0	0	0	0	0	0	20	0	0	0	16	0	0
55593782454e997a796c51ad87ff68cb	Bacteria	Actinobacteria	Acidimicrobiia	Acidimicrobiales	unclassified_family	unclassified_genus	unclassified_genus unclassified_species	0	0	0	6	0	0	0	0	0	0	0	0	0	0	0	0
556357b3d33c8d730f6454ff18e4d700	Bacteria	Bacteroidetes	Bacteroidia	Bacteroidales	unclassified_family	unclassified_genus	unclassified_genus unclassified_species	0	0	0	4	3	0	0	0	0	0	0	0	0	0	0	0
55741e30360f4bb023b2094d11dc1f24	Archaea	[Parvarchaeota]	[Parvarchaea]	WCHD3-30	unclassified_family	unclassified_genus	unclassified_genus unclassified_species	0	0	0	0	0	0	0	2	0	0	0	0	0	0	0	0
557d5f2a732edb9d8e9cd6a7404d6f0f	Bacteria	Actinobacteria	Actinobacteria	Actinomycetales	Kineosporiaceae	NA	NA	23	0	0	0	0	0	0	0	0	0	0	0	0	11	0	0
559428e2eeba16dc6cebedefbcb8e12f	Bacteria	Firmicutes	Clostridia	Clostridiales	Lachnospiraceae	Butyrivibrio	Butyrivibrio unclassified_species	0	0	0	0	0	0	0	0	0	0	0	0	6	5	0	0
55af3863c75ca964468a98659dad232c	Bacteria	Planctomycetes	Planctomycetia	Pirellulales	Pirellulaceae	unclassified_genus	unclassified_genus unclassified_species	8	0	0	0	0	0	0	0	0	0	0	0	0	0	0	0
55c17a4cea73abde93dad0691c4be972	Bacteria	Bacteroidetes	Sphingobacteriia	Sphingobacteriales	unclassified_family	unclassified_genus	unclassified_genus unclassified_species	0	0	0	6	0	0	0	0	0	0	0	0	0	0	0	0
55d85f702477655bc2e3a370411e0f67	Bacteria	NA	NA	NA	NA	NA	NA	0	0	0	0	0	0	0	245	0	0	0	0	0	0	0	0
55de66282f66f99ebbed8574478e034e	Bacteria	Proteobacteria	Gammaproteobacteria	Xanthomonadales	Xanthomonadaceae	Arenimonas	Arenimonas unclassified_species	0	0	0	87	0	0	0	0	0	23	0	0	0	0	0	0
55e5d56ba785020ba4091211c6bc8087	Bacteria	Acidobacteria	Acidobacteriia	Acidobacteriales	Koribacteraceae	Candidatus Koribacter	Candidatus Koribacter unclassified_species	0	0	0	8	0	0	0	0	0	0	0	0	0	0	0	0
55e9ff99d144249a535c5f404857bbba	Bacteria	Planctomycetes	Planctomycetia	Gemmatales	Gemmataceae	unclassified_genus	unclassified_genus unclassified_species	4	0	0	3	0	0	0	0	0	0	0	0	0	0	0	0
55eb7980fd0f41279c20828d6a2255d4	Bacteria	Proteobacteria	Betaproteobacteria	unclassified_order	unclassified_family	unclassified_genus	unclassified_genus unclassified_species	0	0	0	0	0	0	0	0	0	0	0	0	0	8	0	0
55eedc99b2538a54ca2314a986bfed4a	Bacteria	Firmicutes	Clostridia	Clostridiales	Ruminococcaceae	unclassified_genus	unclassified_genus unclassified_species	12	0	0	0	9	0	0	0	0	0	0	0	0	0	0	0
55f34f839f0b23e1b2dba401911bc7a2	Bacteria	Acidobacteria	Acidobacteriia	Acidobacteriales	Koribacteraceae	Candidatus Koribacter	Candidatus Koribacter unclassified_species	0	0	0	9	0	0	0	0	0	0	0	0	0	0	0	0
55f4fd29853d9a014361daba133a3b69	Bacteria	Chloroflexi	Ktedonobacteria	Ktedonobacterales	Ktedonobacteraceae	Ktedonobacter	Ktedonobacter racemifer	0	0	0	7	0	0	0	0	0	0	0	0	0	0	0	0
55fd5d59eb9a6e6c38806456bf94f91f	Bacteria	Cyanobacteria	ML635J-21	unclassified_order	unclassified_family	unclassified_genus	unclassified_genus unclassified_species	0	0	0	0	0	0	0	0	0	0	0	5	0	0	0	0
56018b8cabc3bfe198864b4b321239a9	Bacteria	NA	NA	NA	NA	NA	NA	0	0	0	4	0	0	0	0	0	0	0	0	0	0	0	0
56121342c922509a197305c07898b404	Bacteria	Acidobacteria	Acidobacteriia	Acidobacteriales	Koribacteraceae	unclassified_genus	unclassified_genus unclassified_species	44	0	0	0	0	0	0	0	0	0	0	17	0	28	0	0
56263cd7397d2a42ff3da0d3f8e7b443	Bacteria	Bacteroidetes	Bacteroidia	Bacteroidales	Prevotellaceae	Prevotella	Prevotella copri	0	0	0	0	7	0	0	0	0	0	0	0	0	0	0	0
562a103f189dbf777883cb05d1153a0d	Bacteria	Chlorobi	unclassified_class	unclassified_order	unclassified_family	unclassified_genus	unclassified_genus unclassified_species	0	0	0	4	0	0	0	0	0	0	0	0	0	0	0	0
564a1e38dbb9e7b10d957a0dc47295cd	Bacteria	Gemmatimonadetes	Gemmatimonadetes	C114	unclassified_family	unclassified_genus	unclassified_genus unclassified_species	0	0	0	5	0	0	0	0	0	0	0	0	0	0	0	0
5650063b4785791944e5f3c8ce98161a	Bacteria	Planctomycetes	OM190	CL500-15	unclassified_family	unclassified_genus	unclassified_genus unclassified_species	0	0	0	4	0	0	0	0	0	0	0	0	0	0	0	0
5654f014350377ba9f7108b9908401fa	Bacteria	Acidobacteria	[Chloracidobacteria]	RB41	unclassified_family	unclassified_genus	unclassified_genus unclassified_species	0	5	0	0	0	0	0	0	0	0	0	0	0	0	0	0
566091a34c235256a9633188d1626fbb	Bacteria	Actinobacteria	Actinobacteria	Actinomycetales	Nocardioidaceae	unclassified_genus	unclassified_genus unclassified_species	14	0	0	0	0	0	0	0	0	0	0	0	0	0	0	0
567c98234f38cd84a8e5a287f8d93301	Bacteria	Actinobacteria	Actinobacteria	Actinomycetales	Streptomycetaceae	NA	NA	0	0	0	0	0	0	0	0	0	0	0	5	0	0	0	0
5680982dd7f603d334e4a7fec2c027a6	Bacteria	Proteobacteria	Gammaproteobacteria	Xanthomonadales	Sinobacteraceae	unclassified_genus	unclassified_genus unclassified_species	0	0	0	0	0	0	0	0	0	0	0	13	0	0	0	0
569e36f6c7a8a725c4813451adc775cf	Bacteria	Actinobacteria	Actinobacteria	Actinomycetales	Nocardioidaceae	Kribbella	Kribbella unclassified_species	20	53	0	0	0	0	0	0	0	0	0	0	0	0	0	0
56b4c28d85e42389573175d76ea795b7	Bacteria	Actinobacteria	Actinobacteria	Actinomycetales	Propionibacteriaceae	Luteococcus	Luteococcus unclassified_species	0	0	0	0	4	0	0	0	0	0	0	0	0	0	0	0
56c902197ebd556c8453a324156abc00	Bacteria	Nitrospirae	Nitrospira	Nitrospirales	Nitrospiraceae	Nitrospira	Nitrospira unclassified_species	19	0	0	0	0	0	0	0	0	10	0	0	0	12	0	0
56db6012124e06925e57d2bfc260e166	Bacteria	Firmicutes	Clostridia	Clostridiales	[Tissierellaceae]	unclassified_genus	unclassified_genus unclassified_species	0	0	0	10	0	0	0	0	0	0	0	0	0	0	0	0
56e5599d9b1e75e91678cb17076ee30c	Bacteria	unclassified_phylum	unclassified_class	unclassified_order	unclassified_family	unclassified_genus	unclassified_genus unclassified_species	0	0	0	8	0	0	0	0	0	0	0	0	0	0	0	0
56eafd73fe48a24712d0ff6067c9db1f	Bacteria	Proteobacteria	Alphaproteobacteria	Caulobacterales	Caulobacteraceae	unclassified_genus	unclassified_genus unclassified_species	0	0	0	10	0	0	0	0	0	0	0	0	0	0	0	0
56ed1d506fda4b96bd53803d46872bca	Bacteria	Proteobacteria	Deltaproteobacteria	Desulfovibrionales	Desulfovibrionaceae	unclassified_genus	unclassified_genus unclassified_species	0	0	0	12	0	0	0	0	0	0	0	0	0	0	0	0
56ef3008b548a7754272b32f6fd5838c	Bacteria	Gemmatimonadetes	Gemmatimonadetes	unclassified_order	unclassified_family	unclassified_genus	unclassified_genus unclassified_species	0	0	0	4	0	0	0	0	0	0	0	0	0	0	0	0
56f1b7aab0e9782a8ca500112f8e4a7a	Bacteria	Proteobacteria	Alphaproteobacteria	Caulobacterales	Caulobacteraceae	Phenylobacterium	Phenylobacterium unclassified_species	0	0	0	0	0	0	0	0	0	0	0	6	0	0	0	0
56f86f337df11cdde3b9ae734f2adbd7	Bacteria	Chloroflexi	Anaerolineae	GCA004	unclassified_family	unclassified_genus	unclassified_genus unclassified_species	0	0	0	0	6	0	0	0	0	0	0	0	0	0	0	0
57033586e44bad5831740bd125491239	Bacteria	NA	NA	NA	NA	NA	NA	0	0	0	0	0	0	0	0	319	0	0	0	0	0	0	0
57135020e740e4b446e889cc3b172cf6	Bacteria	Proteobacteria	Alphaproteobacteria	BD7-3	unclassified_family	unclassified_genus	unclassified_genus unclassified_species	9	16	0	4	0	0	0	0	0	5	0	0	0	6	0	0
571985fedc73c18145ec151739e93e5b	Bacteria	Proteobacteria	Alphaproteobacteria	Rhodobacterales	Hyphomonadaceae	Woodsholea	Woodsholea maritima	0	0	0	0	0	0	0	4	0	0	0	5	0	0	0	0
5732fcbe2eb257709fffe0d49fada933	Bacteria	Actinobacteria	Actinobacteria	Actinomycetales	Mycobacteriaceae	Mycobacterium	Mycobacterium celatum	0	0	0	0	0	0	0	0	0	0	0	9	16	18	0	0
574782ee88bdd57ebf03e1e7cf2a88f0	Bacteria	Bacteroidetes	Bacteroidia	Bacteroidales	S24-7	unclassified_genus	unclassified_genus unclassified_species	0	0	0	5	0	0	0	0	0	0	0	0	0	0	0	0
577dd51892de9ef982606fdfa3a39bbd	Bacteria	Proteobacteria	Alphaproteobacteria	Sphingomonadales	Sphingomonadaceae	unclassified_genus	unclassified_genus unclassified_species	0	0	0	12	0	0	0	0	0	0	0	0	0	0	0	0
57812195a851828a1c40f759e00d2d4c	Bacteria	Firmicutes	Clostridia	Clostridiales	Lachnospiraceae	Roseburia	Roseburia inulinivorans	41	11	0	20	0	0	0	0	0	22	0	0	0	24	0	0
578504fa9929b6cfb99030764e43d23e	Bacteria	Planctomycetes	Phycisphaerae	WD2101	unclassified_family	unclassified_genus	unclassified_genus unclassified_species	6	5	0	0	0	0	0	0	0	0	0	0	0	0	0	0
57b697f8b9453d40cecfe84900b021f8	Bacteria	Proteobacteria	Alphaproteobacteria	Ellin329	unclassified_family	unclassified_genus	unclassified_genus unclassified_species	0	0	0	0	0	0	0	0	0	0	0	0	25	0	0	0
57b71db7132e1a6c5a2657a06812f754	Bacteria	NA	NA	NA	NA	NA	NA	0	0	0	31	0	0	0	0	0	0	0	0	0	0	0	0
57cc3903c83fdc1ec8df0588df71170f	Bacteria	Firmicutes	Bacilli	Bacillales	Staphylococcaceae	Staphylococcus	Staphylococcus succinus	0	0	0	0	0	0	0	0	0	0	0	0	0	0	0	39
57cdf85d54b61e211729b80131a8351e	Bacteria	Nitrospirae	Nitrospira	Nitrospirales	Nitrospiraceae	Nitrospira	Nitrospira unclassified_species	0	0	0	12	0	0	0	0	0	0	0	0	0	0	0	0
57da5e5fb8161cfbc079cdcd253ce7c6	Bacteria	Firmicutes	Clostridia	Clostridiales	Symbiobacteriaceae	Symbiobacterium	Symbiobacterium unclassified_species	0	0	0	14	0	0	0	0	0	0	0	0	0	0	0	0
57dae7bbac8e287ffbb5822943c6a005	Bacteria	Proteobacteria	Alphaproteobacteria	Sphingomonadales	Sphingomonadaceae	Sphingosinicella	Sphingosinicella microcystinivorans	0	0	0	4	0	0	0	0	0	0	0	0	0	0	0	0
57f120fa64b4219c8d0b3cebeaf6c03a	Bacteria	Proteobacteria	Alphaproteobacteria	Ellin329	unclassified_family	unclassified_genus	unclassified_genus unclassified_species	0	0	0	12	0	0	0	0	0	0	0	0	0	0	0	0
57f1feaba172bcf2d57ffc4b67466376	Bacteria	Chloroflexi	Chloroflexi	[Roseiflexales]	[Kouleothrixaceae]	unclassified_genus	unclassified_genus unclassified_species	11	0	0	0	0	0	0	0	0	0	0	0	0	4	0	0
57f4aa9b030d17f22746283e90b838bf	Bacteria	Firmicutes	Clostridia	Clostridiales	Ruminococcaceae	unclassified_genus	unclassified_genus unclassified_species	0	0	0	6	0	0	0	0	0	0	0	0	0	0	0	0
57f54612dfa6164753cdf3dfac92d440	Bacteria	Actinobacteria	Actinobacteria	Actinomycetales	Geodermatophilaceae	Geodermatophilus	Geodermatophilus obscurus	27	0	0	0	0	0	0	0	0	0	0	0	0	0	0	0
57f67b0be480b64262c64227676ff698	Bacteria	Proteobacteria	Betaproteobacteria	Burkholderiales	Comamonadaceae	Methylibium	Methylibium unclassified_species	21	0	0	0	0	0	0	0	0	0	0	0	0	0	0	0
57f806b673741b978366fe76317c3fbf	Bacteria	Actinobacteria	Thermoleophilia	Gaiellales	Gaiellaceae	unclassified_genus	unclassified_genus unclassified_species	47	75	0	23	0	0	0	0	0	0	0	0	0	17	0	0
580b5852dcd9860477364696b69d20ce	Bacteria	NA	NA	NA	NA	NA	NA	0	0	0	0	0	0	0	0	0	0	0	0	122	0	0	0
580e2d7a0314f27c5329db9cf49317b6	Bacteria	Proteobacteria	Deltaproteobacteria	unclassified_order	unclassified_family	unclassified_genus	unclassified_genus unclassified_species	0	0	0	11	0	0	0	0	0	0	0	0	0	0	0	0
5817613c65c0f20c59e95155c8effb4e	Bacteria	Chloroflexi	TK10	AKYG885	Dolo_23	unclassified_genus	unclassified_genus unclassified_species	32	0	0	0	0	0	0	0	0	0	0	0	0	0	0	0
5818414411139db8a7100a85c4a6bc67	Bacteria	Firmicutes	Clostridia	Clostridiales	Lachnospiraceae	unclassified_genus	unclassified_genus unclassified_species	0	0	0	6	0	0	0	0	0	0	0	0	0	0	0	0
5818768c713258bef775979cc4452936	Bacteria	Planctomycetes	Phycisphaerae	Phycisphaerales	unclassified_family	unclassified_genus	unclassified_genus unclassified_species	0	0	0	4	0	0	0	0	0	0	0	0	0	0	0	0
581aaa84cc500849571cdf3bbd8413cb	Bacteria	Proteobacteria	Gammaproteobacteria	Xanthomonadales	Sinobacteraceae	unclassified_genus	unclassified_genus unclassified_species	11	0	0	0	0	0	0	0	0	11	0	0	0	0	0	0
581d089915818d52da731fa53ebcab08	Bacteria	Proteobacteria	Deltaproteobacteria	Myxococcales	unclassified_family	unclassified_genus	unclassified_genus unclassified_species	0	9	0	0	0	0	0	0	0	0	0	0	0	0	0	0
582433c6bc5bcc40af90830a31a84699	Bacteria	Actinobacteria	Thermoleophilia	Gaiellales	Gaiellaceae	unclassified_genus	unclassified_genus unclassified_species	75	144	39	49	0	0	0	0	0	32	0	0	0	36	0	0
582447fbe182baf74ebdfdfcc2cc2cb0	Bacteria	Proteobacteria	Deltaproteobacteria	Myxococcales	unclassified_family	unclassified_genus	unclassified_genus unclassified_species	0	0	0	8	0	0	0	0	0	0	0	0	0	0	0	0
582c656386613acc472019a4d7b238bc	Bacteria	Firmicutes	Bacilli	Bacillales	NA	NA	NA	0	0	0	0	0	9	0	0	0	0	0	0	0	0	0	0
582dd371d444ac2bc815b39963fc251e	Bacteria	Firmicutes	Bacilli	Bacillales	Thermoactinomycetaceae	unclassified_genus	unclassified_genus unclassified_species	0	0	0	10	0	0	0	0	0	0	0	0	0	0	0	0
58405f4af05ba08e7b0ee28c34472711	Bacteria	Acidobacteria	Solibacteres	Solibacterales	AKIW659	unclassified_genus	unclassified_genus unclassified_species	0	0	0	4	0	0	0	0	0	0	0	0	0	0	0	0
5841644dbdddb4cfcdf3609e0e4d3c22	Bacteria	Proteobacteria	Gammaproteobacteria	NA	NA	NA	NA	0	0	0	4	0	0	0	0	0	0	0	0	0	0	0	0
584be1d68526e7419db0d322e324d467	Bacteria	Bacteroidetes	Flavobacteriia	Flavobacteriales	[Weeksellaceae]	Cloacibacterium	Cloacibacterium unclassified_species	0	0	0	0	0	0	0	0	0	0	0	0	9	0	0	0
5877a3c061cf48a2c0d3c73c0ec7def0	Bacteria	Acidobacteria	[Chloracidobacteria]	RB41	unclassified_family	unclassified_genus	unclassified_genus unclassified_species	0	27	0	0	0	0	0	0	0	0	0	0	0	0	0	0
588937e6af8163a773e9f1d3c27d51d6	Bacteria	Chloroflexi	Anaerolineae	SBR1031	A4b	unclassified_genus	unclassified_genus unclassified_species	0	0	0	0	0	0	0	0	0	0	0	0	0	0	0	3
58a0c4089dbe16143639b71f1929372c	Bacteria	unclassified_phylum	unclassified_class	unclassified_order	unclassified_family	unclassified_genus	unclassified_genus unclassified_species	0	2	0	0	0	0	0	0	0	0	0	0	0	0	0	0
58ad29d62c3611c7c0752eb4ff7c64d9	Bacteria	Actinobacteria	Acidimicrobiia	Acidimicrobiales	EB1017	unclassified_genus	unclassified_genus unclassified_species	0	0	0	0	0	0	0	0	0	0	0	0	18	13	0	0
58b9f3ebe9cdb2bbebf6d87fe8f6f5a4	Bacteria	Cyanobacteria	ML635J-21	unclassified_order	unclassified_family	unclassified_genus	unclassified_genus unclassified_species	2	0	0	0	0	0	0	0	0	0	0	0	0	0	0	0
58ca670e78f851438d7573a5cb84eaba	Bacteria	Planctomycetes	Planctomycetia	Gemmatales	Isosphaeraceae	unclassified_genus	unclassified_genus unclassified_species	0	45	0	0	0	0	0	0	0	0	0	0	0	0	0	0
58dd9428aa58ef91af630e43aaacbb34	Bacteria	Firmicutes	Clostridia	Clostridiales	unclassified_family	unclassified_genus	unclassified_genus unclassified_species	0	0	0	0	0	0	0	0	0	0	0	0	0	0	9	0
58f2202bd970644bcada36797d0d9da1	Bacteria	Chloroflexi	Anaerolineae	SBR1031	oc28	unclassified_genus	unclassified_genus unclassified_species	0	0	0	0	0	0	0	0	0	3	0	0	0	2	0	0
58f4084ce34c68a8fc55fa3b67d7300b	Bacteria	Chloroflexi	SHA-26	unclassified_order	unclassified_family	unclassified_genus	unclassified_genus unclassified_species	0	0	0	3	0	0	0	0	0	0	0	0	0	0	0	0
58fbc083b67827a39b2ebb20b6d2ba7a	Bacteria	Actinobacteria	Actinobacteria	Actinomycetales	Streptomycetaceae	NA	NA	11	0	0	0	0	0	0	0	0	5	0	0	0	7	0	0
5905de400d7df51e8d228571eec35299	Bacteria	Verrucomicrobia	[Spartobacteria]	[Chthoniobacterales]	[Chthoniobacteraceae]	unclassified_genus	unclassified_genus unclassified_species	0	26	0	0	0	0	0	0	0	0	0	0	0	0	0	0
5909fec755b314a3d836f9cf40c16162	Bacteria	NA	NA	NA	NA	NA	NA	172	0	0	0	0	0	0	0	0	0	0	0	0	0	0	0
59136993ae415ce8b18f22cf668c8a32	Bacteria	Firmicutes	Clostridia	Clostridiales	Lachnospiraceae	Coprococcus	Coprococcus unclassified_species	0	0	0	0	0	0	0	0	0	0	0	0	0	12	0	14
5936470b978a54d173e575ee582c8bcc	Bacteria	Bacteroidetes	Bacteroidia	Bacteroidales	S24-7	unclassified_genus	unclassified_genus unclassified_species	0	0	0	6	0	0	0	0	0	0	0	0	0	0	0	0
5959eb5d03eb394fc32fd726386c7fc2	Bacteria	NA	NA	NA	NA	NA	NA	0	0	0	0	57	0	0	0	0	0	0	0	0	0	0	0
595d9972a89df46883dc062d6a20e7f4	Bacteria	Firmicutes	Clostridia	Clostridiales	Lachnospiraceae	Roseburia	NA	0	0	0	8	0	0	0	0	0	0	0	0	0	0	0	0
595f493b2ac7f3c89c3d602d01d2e116	Bacteria	Firmicutes	Clostridia	Clostridiales	Veillonellaceae	Selenomonas	Selenomonas unclassified_species	0	0	0	4	0	0	0	0	0	0	0	0	0	0	0	0
5992369df2ddcb00e229688b6846f44a	Bacteria	NA	NA	NA	NA	NA	NA	0	0	49	0	0	0	0	0	0	0	0	0	0	0	0	0
5993172ee4cdf6f928325fca1cfcd508	Bacteria	Proteobacteria	Gammaproteobacteria	NA	NA	NA	NA	0	0	0	6	0	0	0	0	0	0	0	0	0	0	0	0
599a829741efc22073eb180e7876550b	Bacteria	Planctomycetes	Phycisphaerae	WD2101	unclassified_family	unclassified_genus	unclassified_genus unclassified_species	0	13	0	0	0	0	0	0	0	0	0	0	0	0	0	0
599f433f06b94710619c033e72f7a683	Bacteria	Actinobacteria	Thermoleophilia	Solirubrobacterales	unclassified_family	unclassified_genus	unclassified_genus unclassified_species	0	0	0	0	0	0	0	0	0	7	0	0	0	0	0	0
59d5de8699fba3b70b0186ba513a842a	Bacteria	Chloroflexi	TK10	AKYG885	Dolo_23	unclassified_genus	unclassified_genus unclassified_species	0	0	0	3	0	0	0	0	0	0	0	0	0	0	0	0
59e31a640c30e5a1a186c779cda30646	Bacteria	Verrucomicrobia	[Spartobacteria]	[Chthoniobacterales]	[Chthoniobacteraceae]	DA101	DA101 unclassified_species	106	132	0	0	0	0	0	0	0	0	0	0	0	0	0	0
59e440417c8abab3e2388e78942205cf	Bacteria	Actinobacteria	Acidimicrobiia	Acidimicrobiales	EB1017	unclassified_genus	unclassified_genus unclassified_species	0	10	0	0	0	0	0	0	0	0	0	15	0	0	0	0
59f961b5ee58030e7e195741d6a50a34	Bacteria	NA	NA	NA	NA	NA	NA	0	6	0	0	0	32	0	10	20	0	0	42	25	22	5	0
59ff79e615caedb074cc6e3436a7bae2	Bacteria	NA	NA	NA	NA	NA	NA	90	0	0	0	0	0	0	0	0	0	0	0	0	0	0	0
5a027a22ac1d42c99a7c1651b8647b41	Bacteria	Proteobacteria	Gammaproteobacteria	Xanthomonadales	Xanthomonadaceae	Lysobacter	Lysobacter brunescens	0	0	0	268	0	0	0	0	55	69	57	0	0	0	0	0
5a02b913038def91a26c45dcc67a7972	Bacteria	Chloroflexi	C0119	unclassified_order	unclassified_family	unclassified_genus	unclassified_genus unclassified_species	6	0	0	7	0	0	0	0	0	0	0	0	0	7	0	0
5a10aadc70825c50fcbaf3e0c5211b9a	Bacteria	Proteobacteria	Alphaproteobacteria	Rhodospirillales	Rhodospirillaceae	unclassified_genus	unclassified_genus unclassified_species	0	27	0	0	0	0	0	0	0	0	0	0	0	0	0	0
5a3f5b472fc62f52714142d443687e1e	Bacteria	Planctomycetes	Planctomycetia	Gemmatales	Gemmataceae	Gemmata	Gemmata unclassified_species	3	6	0	0	0	0	0	0	0	0	0	0	0	0	0	0
5a4ff028e7a052c908527f7143a593fb	Bacteria	Proteobacteria	Betaproteobacteria	Ellin6067	unclassified_family	unclassified_genus	unclassified_genus unclassified_species	0	0	0	0	0	0	0	0	0	0	0	0	0	35	0	0
5a533732b9d4bfaa6178a9535b74fe08	Bacteria	Proteobacteria	NA	NA	NA	NA	NA	0	0	0	4	0	0	0	0	0	0	0	0	0	0	0	0
5a7f1af33b916b5f07373346b933cfaf	Bacteria	Verrucomicrobia	[Pedosphaerae]	[Pedosphaerales]	Ellin515	unclassified_genus	unclassified_genus unclassified_species	0	0	0	0	0	0	0	0	0	0	0	5	0	0	0	0
5a7fb51f8b217e13c2aed77f86cbaeac	Bacteria	NA	NA	NA	NA	NA	NA	0	0	0	0	0	0	0	0	0	0	0	798	0	0	0	0
5a8c2d96f53abcc689dc9bff2f8e18d0	Bacteria	Firmicutes	Clostridia	Clostridiales	Peptococcaceae	unclassified_genus	unclassified_genus unclassified_species	0	0	0	0	0	0	0	5	0	0	0	0	0	0	0	0
5ac4b00db85321cc8cbd68fb48f617f5	Bacteria	Bacteroidetes	Bacteroidia	Bacteroidales	S24-7	unclassified_genus	unclassified_genus unclassified_species	0	0	0	8	0	0	0	0	0	0	0	0	0	0	0	0
5ac6221a150a93bd7b6cbd19aa8e6dc5	Bacteria	Proteobacteria	Gammaproteobacteria	Xanthomonadales	Xanthomonadaceae	Lysobacter	Lysobacter unclassified_species	0	0	0	22	0	0	0	0	0	0	0	0	0	0	0	0
5adc97f4c0db1de7f20836c7dcddd07a	Bacteria	Proteobacteria	Alphaproteobacteria	Rhodobacterales	Rhodobacteraceae	NA	NA	0	0	0	7	0	0	0	0	0	0	0	0	0	0	0	0
5ae13190b150463fd2462e2f6363b19c	Bacteria	Firmicutes	Clostridia	Clostridiales	Dehalobacteriaceae	Dehalobacterium	Dehalobacterium unclassified_species	0	0	0	0	0	0	0	0	0	0	0	0	0	0	0	14
5ae25eb21043345f77c6ec55afab5a00	Bacteria	Proteobacteria	Deltaproteobacteria	Spirobacillales	unclassified_family	unclassified_genus	unclassified_genus unclassified_species	7	0	0	0	0	0	0	0	0	0	0	0	0	5	0	0
5aef93536a6d7657e7eb6f9b751ede36	Bacteria	Actinobacteria	Rubrobacteria	Rubrobacterales	Rubrobacteraceae	Rubrobacter	Rubrobacter unclassified_species	87	126	0	30	0	0	0	0	0	20	0	0	0	0	0	0
5af694d0cdf4b571becb52cfa2134272	Bacteria	Bacteroidetes	Bacteroidia	Bacteroidales	Bacteroidaceae	Bacteroides	Bacteroides unclassified_species	0	0	0	7	0	0	0	0	0	0	6	0	0	0	0	0
5b1450d6a5e9c5f439c2cc614a9ab2b1	Bacteria	Proteobacteria	Alphaproteobacteria	Rhizobiales	Hyphomicrobiaceae	Rhodoplanes	Rhodoplanes unclassified_species	0	0	0	0	0	0	0	0	0	0	0	0	0	0	0	34
5b24f50c9fbff9b664927bed3f21e049	Bacteria	Actinobacteria	Actinobacteria	Actinomycetales	Geodermatophilaceae	Blastococcus	Blastococcus saxobsidens	0	0	0	0	0	0	4	0	0	0	0	0	0	0	0	0
5b26283d2006dc86801da6f5e940ae6e	Bacteria	Firmicutes	Bacilli	Bacillales	Bacillaceae	Bacillus	NA	0	0	0	1	0	0	0	0	0	0	0	0	0	0	0	0
5b39fe435fc8a92bc85463aa6416b447	Bacteria	Cyanobacteria	4C0d-2	MLE1-12	unclassified_family	unclassified_genus	unclassified_genus unclassified_species	0	0	0	0	0	0	0	0	0	0	0	0	0	0	3	0
5b516466c7ef4f107ade6a4a82657ce4	Bacteria	Actinobacteria	Actinobacteria	Actinomycetales	Microbacteriaceae	Salinibacterium	Salinibacterium unclassified_species	0	0	0	34	0	0	0	0	0	0	0	0	0	0	0	0
5b57d9445bdde8600e50b89a69154811	Bacteria	NA	NA	NA	NA	NA	NA	0	0	0	0	123	0	0	0	0	0	0	0	0	0	0	0
5b784b42e52d0a50095283b384af0900	Bacteria	NA	NA	NA	NA	NA	NA	0	0	0	0	0	0	0	195	0	0	0	0	0	0	0	0
5b99bfb880a6c10e3514e740ddafd41f	Bacteria	WS3	PRR-12	Sediment-1	unclassified_family	unclassified_genus	unclassified_genus unclassified_species	0	0	0	0	0	0	0	3	0	0	0	0	0	0	0	0
5ba2b1f5f632067cebef1c8fd41048e6	Bacteria	Proteobacteria	Deltaproteobacteria	Myxococcales	unclassified_family	unclassified_genus	unclassified_genus unclassified_species	0	0	0	4	0	0	0	0	0	0	0	0	0	0	0	0
5ba40176dd82781e5aa6e2bb7ce2a663	Bacteria	Chloroflexi	Chloroflexi	[Roseiflexales]	[Kouleothrixaceae]	unclassified_genus	unclassified_genus unclassified_species	10	0	0	0	0	0	0	0	0	0	0	0	0	0	0	0
5ba5c6ec5fe3059acd7497a467e099ab	Bacteria	Proteobacteria	Alphaproteobacteria	Rhizobiales	Methylocystaceae	unclassified_genus	unclassified_genus unclassified_species	0	0	0	0	0	0	0	0	0	0	0	0	7	10	0	0
5bb4f4670d64150d65ea7befadbb5548	Bacteria	Actinobacteria	OPB41	unclassified_order	unclassified_family	unclassified_genus	unclassified_genus unclassified_species	2	0	0	0	0	0	0	0	0	0	0	0	0	0	0	0
5bc0191a58728e527fb70d5728a94e3d	Bacteria	Firmicutes	Clostridia	Clostridiales	unclassified_family	unclassified_genus	unclassified_genus unclassified_species	0	0	0	4	0	0	0	0	0	0	0	0	0	0	0	0
5befd426976a178fef33623555077343	Bacteria	Firmicutes	Clostridia	Clostridiales	NA	NA	NA	0	0	0	0	0	0	0	0	0	0	0	6	0	0	0	0
5c0a1187ddb28333fd1894fd3e77da11	Bacteria	Bacteroidetes	Bacteroidia	Bacteroidales	S24-7	unclassified_genus	unclassified_genus unclassified_species	0	0	0	0	0	0	0	0	0	0	0	0	0	0	0	3
5c1f4552edc75250e861c7caf821c416	Bacteria	Gemmatimonadetes	Gemmatimonadetes	unclassified_order	unclassified_family	unclassified_genus	unclassified_genus unclassified_species	0	0	0	2	0	0	0	0	0	0	0	0	0	0	0	0
5c24640490abdb4af936ea269b2127a7	Bacteria	Actinobacteria	Thermoleophilia	Solirubrobacterales	unclassified_family	unclassified_genus	unclassified_genus unclassified_species	0	39	0	0	0	0	0	0	0	0	0	0	0	0	0	0
5c2a8888b37fa5273ef280a5f187fa6f	Bacteria	Cyanobacteria	4C0d-2	SM1D11	unclassified_family	unclassified_genus	unclassified_genus unclassified_species	0	4	0	0	0	0	0	0	0	0	0	0	0	0	0	0
5c2ab2ecee6264235e66dafdda3bc6ca	Bacteria	Proteobacteria	Alphaproteobacteria	Rhizobiales	Hyphomicrobiaceae	Devosia	Devosia unclassified_species	0	0	0	0	0	0	0	0	0	0	0	0	0	0	0	13
5c457b2cadc30dda2d2e6b60cde770bf	Bacteria	NA	NA	NA	NA	NA	NA	0	0	0	0	0	0	0	0	0	0	0	1	0	0	0	0
5c473e398557c5616e59faaad8820349	Bacteria	Proteobacteria	Alphaproteobacteria	Rhodospirillales	Rhodospirillaceae	unclassified_genus	unclassified_genus unclassified_species	0	0	0	11	0	0	0	0	0	0	0	0	0	0	0	0
5c5357383347291ed0654652ecd345c7	Bacteria	Proteobacteria	Gammaproteobacteria	Xanthomonadales	Xanthomonadaceae	unclassified_genus	unclassified_genus unclassified_species	0	0	0	0	0	0	0	13	0	0	0	0	0	0	0	0
5c5b0731706a80b712a82c83742fc8e2	Bacteria	Gemmatimonadetes	Gemm-2	unclassified_order	unclassified_family	unclassified_genus	unclassified_genus unclassified_species	6	0	0	0	0	0	0	0	0	0	0	0	0	0	0	0
5c5ca8b5747bf29e9ecea3f16c191d4e	Bacteria	Actinobacteria	Actinobacteria	Actinomycetales	Corynebacteriaceae	Corynebacterium	Corynebacterium unclassified_species	0	0	0	0	0	0	0	0	0	0	0	0	0	8	0	0
5c5d46105b35f45de3a13ca39fbf17eb	Bacteria	Bacteroidetes	[Saprospirae]	[Saprospirales]	Chitinophagaceae	unclassified_genus	unclassified_genus unclassified_species	38	34	0	0	0	0	0	0	0	0	0	0	0	14	0	0
5c60ad109d49041e96d4215fe1ab34d5	Bacteria	Acidobacteria	Acidobacteria-6	iii1-15	unclassified_family	unclassified_genus	unclassified_genus unclassified_species	25	62	0	23	0	0	0	0	0	0	0	16	0	16	0	0
5c7ca20f553af3d96bcc8dd772895a9e	Bacteria	Proteobacteria	Alphaproteobacteria	Sphingomonadales	Sphingomonadaceae	NA	NA	46	41	0	0	0	24	0	0	0	0	0	30	0	23	0	0
5c83ba5b5b2cc57c3398db4c2693e226	Bacteria	Actinobacteria	Actinobacteria	Actinomycetales	Micromonosporaceae	Actinoplanes	NA	0	0	0	0	0	0	0	4	0	0	0	0	0	0	0	0
5c849f2559a8c29f918d2e9832a97927	Bacteria	Acidobacteria	Acidobacteriia	Acidobacteriales	Acidobacteriaceae	NA	NA	0	0	0	0	0	0	0	0	0	0	0	13	0	6	0	0
5c89b9c3dee252a185aac4515cf95ebb	Bacteria	Firmicutes	Clostridia	Clostridiales	Lachnospiraceae	unclassified_genus	unclassified_genus unclassified_species	0	0	0	0	0	0	0	0	0	0	0	0	0	0	0	4
5c9c23cd933ec338d8b9f76ac6e0542c	Bacteria	Proteobacteria	Gammaproteobacteria	Vibrionales	Vibrionaceae	Photobacterium	NA	0	0	0	0	0	0	0	0	0	0	0	0	0	0	327	0
5ca08e1550b25d31b84489bd82a1e596	Bacteria	Gemmatimonadetes	Gemm-1	unclassified_order	unclassified_family	unclassified_genus	unclassified_genus unclassified_species	0	0	0	5	0	0	0	0	0	0	0	0	0	0	0	0
5caba9e372722c3560ebb46916156d5d	Bacteria	Proteobacteria	Betaproteobacteria	Nitrosomonadales	Nitrosomonadaceae	Nitrosovibrio	NA	0	0	0	0	0	0	0	0	0	0	0	6	0	0	0	0
5cc08434cfffa1daea35b56f5dd81aef	Bacteria	Proteobacteria	Alphaproteobacteria	Rhodospirillales	Acetobacteraceae	Roseomonas	NA	12	0	0	0	0	0	0	0	0	0	0	0	0	0	0	0
5cdf87f922aa27f4de98324253e7ae16	Bacteria	Acidobacteria	Sva0725	Sva0725	unclassified_family	unclassified_genus	unclassified_genus unclassified_species	20	0	0	0	0	0	0	0	0	0	0	0	0	0	0	0
5cfbff4aec425836cb404562c8851a90	Bacteria	Proteobacteria	Deltaproteobacteria	Myxococcales	Haliangiaceae	unclassified_genus	unclassified_genus unclassified_species	0	0	0	0	0	0	0	0	0	0	0	0	0	0	0	6
5cfd753e50913b16dc41ab391cbdb55c	Bacteria	Proteobacteria	Betaproteobacteria	SC-I-84	unclassified_family	unclassified_genus	unclassified_genus unclassified_species	0	30	0	0	0	0	0	0	0	0	0	0	0	0	0	0
5d1e30fb46755a6bb62d6491e9c7b10b	Bacteria	Acidobacteria	Acidobacteria-6	iii1-15	unclassified_family	unclassified_genus	unclassified_genus unclassified_species	0	26	0	0	0	0	0	0	0	0	0	0	0	0	0	0
5d2158dedb8baf2dc7f92dca429814e2	Bacteria	Actinobacteria	MB-A2-108	0319-7L14	unclassified_family	unclassified_genus	unclassified_genus unclassified_species	0	10	0	0	0	0	0	0	0	0	0	0	0	0	0	0
5d4937806f7b086c0015d9d0f910bee7	Bacteria	Firmicutes	Bacilli	Lactobacillales	Aerococcaceae	unclassified_genus	unclassified_genus unclassified_species	0	0	0	10	0	0	4	0	0	0	0	0	0	0	0	0
5d4d6efaacd8aea3d238f395b6f70c07	Bacteria	AD3	ABS-6	unclassified_order	unclassified_family	unclassified_genus	unclassified_genus unclassified_species	16	7	0	0	0	0	0	0	0	0	0	0	0	0	0	0
5d4e68cb29831d56160415782ff7b871	Bacteria	Acidobacteria	RB25	unclassified_order	unclassified_family	unclassified_genus	unclassified_genus unclassified_species	0	3	0	0	0	0	0	0	0	0	0	0	0	0	0	0
5d55895cf2f4f6dee48b92724acedb89	Bacteria	Actinobacteria	Actinobacteria	Actinomycetales	Micromonosporaceae	Virgisporangium	Virgisporangium unclassified_species	0	59	0	0	0	0	0	0	0	0	0	0	0	0	0	0
5d59821a9ffc0a5bd93146e72d1508a4	Bacteria	Proteobacteria	Gammaproteobacteria	Xanthomonadales	Sinobacteraceae	unclassified_genus	unclassified_genus unclassified_species	16	0	0	0	0	0	0	0	0	12	0	0	0	0	0	0
5d5e8aab9af7eb6b9fb5c231bb117dac	Bacteria	Chloroflexi	TK10	unclassified_order	unclassified_family	unclassified_genus	unclassified_genus unclassified_species	0	0	0	4	0	0	0	0	0	0	0	0	0	0	0	0
5d69de56d8cd35f0c0da9ef2778f9f4f	Bacteria	Chloroflexi	C0119	unclassified_order	unclassified_family	unclassified_genus	unclassified_genus unclassified_species	10	0	0	0	0	0	0	0	0	0	0	0	0	0	0	0
5d700f3c40821b9049f63c2ef31965d1	Bacteria	Proteobacteria	Gammaproteobacteria	Xanthomonadales	Xanthomonadaceae	Lysobacter	Lysobacter yangpyeongensis	0	0	0	8	0	0	0	0	0	0	0	0	0	0	0	0
5d7d58292aa5d229333efc4ee58958a6	Bacteria	Bacteroidetes	Flavobacteriia	Flavobacteriales	[Weeksellaceae]	Chryseobacterium	Chryseobacterium unclassified_species	0	0	0	0	0	0	0	0	0	0	0	0	0	0	0	6
5d81790597dd8982a2e9a8d53caf964e	Bacteria	unclassified_phylum	unclassified_class	unclassified_order	unclassified_family	unclassified_genus	unclassified_genus unclassified_species	4	0	0	0	0	0	0	0	0	0	0	0	0	0	0	0
5d9129871f9f14afd30f93dbc6274b37	Bacteria	Actinobacteria	Acidimicrobiia	Acidimicrobiales	unclassified_family	unclassified_genus	unclassified_genus unclassified_species	0	0	0	0	0	0	0	0	0	0	0	15	0	0	0	0
5da8358745c0a50ca9ca0c056d4a69b1	Bacteria	Nitrospirae	Nitrospira	Nitrospirales	0319-6A21	unclassified_genus	unclassified_genus unclassified_species	0	42	0	0	0	0	0	0	0	0	0	0	0	0	0	0
5dbcf1482d2d0c43c300b85de136649f	Bacteria	NA	NA	NA	NA	NA	NA	126	8	42	395	101	0	65	159	75	59	0	0	19	35	14	0
5dc0ee0195b876083200fea5d0456138	Bacteria	Firmicutes	Clostridia	Clostridiales	Lachnospiraceae	unclassified_genus	unclassified_genus unclassified_species	0	0	0	9	0	0	0	0	0	0	0	0	0	0	0	0
5dc7f7713a5e71442ad6bcac9b755033	Bacteria	NA	NA	NA	NA	NA	NA	0	0	0	0	0	0	0	0	0	0	333	0	0	0	0	0
5def1c38de34505ba357e6f7b68fa8e2	Bacteria	Verrucomicrobia	[Spartobacteria]	[Chthoniobacterales]	[Chthoniobacteraceae]	DA101	DA101 unclassified_species	74	69	0	0	0	0	0	0	0	0	0	0	0	0	0	0
5e074a6da25c9cdc9385de56594fcecc	Bacteria	Firmicutes	Bacilli	Lactobacillales	Lactobacillaceae	Lactobacillus	NA	0	0	0	3	0	0	0	0	0	0	0	0	0	0	0	0
5e0aced062edd63738bce4e6b82d2ee3	Bacteria	Acidobacteria	Acidobacteriia	Acidobacteriales	Acidobacteriaceae	Edaphobacter	NA	37	34	0	24	0	0	0	0	0	15	0	0	0	16	0	0
5e11cc361cc43fdc35c20d798c385c17	Bacteria	Chloroflexi	Ktedonobacteria	Thermogemmatisporales	Thermogemmatisporaceae	unclassified_genus	unclassified_genus unclassified_species	0	0	3	0	0	0	0	0	0	0	0	0	0	0	0	0
5e14a7e61e570cafcdd65e3aa2d0ea88	Bacteria	Gemmatimonadetes	Gemmatimonadetes	Ellin5290	unclassified_family	unclassified_genus	unclassified_genus unclassified_species	10	0	0	0	0	0	0	0	0	0	0	0	0	0	0	0
5e169440346c42a154af45ee3994b58a	Bacteria	Chlorobi	Ignavibacteria	Ignavibacteriales	Ignavibacteriaceae	unclassified_genus	unclassified_genus unclassified_species	0	0	0	2	0	0	0	0	0	0	0	0	0	0	0	0
5e1cfcdcb92bbb8dcb12aa38c139808f	Bacteria	Proteobacteria	Alphaproteobacteria	Rhodospirillales	Acetobacteraceae	NA	NA	18	21	0	0	0	0	0	0	0	0	0	0	0	0	0	0
5e2ef516afa7e7a3ca5208b30fbc4dc7	Bacteria	Actinobacteria	Actinobacteria	Actinomycetales	Sporichthyaceae	unclassified_genus	unclassified_genus unclassified_species	171	104	0	41	0	0	0	0	0	53	0	0	0	75	0	0
5e39d29895b49b7b1fe5e287a9c62fee	Bacteria	NA	NA	NA	NA	NA	NA	0	0	0	0	0	0	0	0	0	103	0	0	0	0	0	0
5e68c66d83f33a57c65841a20bfc1ffc	Bacteria	Actinobacteria	Thermoleophilia	Gaiellales	Gaiellaceae	unclassified_genus	unclassified_genus unclassified_species	0	0	0	0	0	0	0	0	0	0	0	0	0	9	0	0
5e6a7092ed7dbe4288d830aefad6106d	Bacteria	Proteobacteria	Alphaproteobacteria	Rhizobiales	Hyphomicrobiaceae	Devosia	Devosia unclassified_species	46	87	0	76	0	0	0	0	14	27	0	0	0	23	0	0
5e735ddeb13520cdd5dd2fc89aedb09d	Bacteria	Proteobacteria	Deltaproteobacteria	Desulfobacterales	Desulfobacteraceae	unclassified_genus	unclassified_genus unclassified_species	0	0	0	6	0	0	0	0	0	0	0	0	0	0	0	0
5e858895046219d6d3fc32319a5c6b19	Bacteria	Chloroflexi	Chloroflexi	AKIW781	unclassified_family	unclassified_genus	unclassified_genus unclassified_species	2	0	0	0	0	0	0	0	0	0	0	0	0	0	0	0
5e86dd8aad291319e251dc962fd22fd0	Bacteria	Proteobacteria	Gammaproteobacteria	Aeromonadales	Succinivibrionaceae	Succinivibrio	Succinivibrio unclassified_species	0	0	0	3	0	0	0	0	0	0	0	0	0	0	0	0
5e9c4dfbaed65f22ca928e81ed1e046c	Bacteria	Proteobacteria	Gammaproteobacteria	Xanthomonadales	Sinobacteraceae	unclassified_genus	unclassified_genus unclassified_species	0	0	0	0	0	0	0	0	0	0	0	5	0	0	0	0
5ea5af86c654eb6c6d4415efeb5153da	Bacteria	Firmicutes	Bacilli	Bacillales	Planococcaceae	Sporosarcina	Sporosarcina ginsengi	133	145	0	39	0	15	0	0	0	31	0	0	0	51	0	0
5ea7d5a2d52a6297d5a6d6ac3b86179d	Bacteria	Actinobacteria	Actinobacteria	Actinomycetales	Streptosporangiaceae	Nonomuraea	Nonomuraea unclassified_species	9	13	0	15	0	0	0	0	0	0	0	0	0	0	0	0
5eab444ced111eb0b848aa8c9bc62a95	Bacteria	Firmicutes	Bacilli	Bacillales	NA	NA	NA	0	0	0	0	0	0	0	4	0	0	0	0	0	0	0	0
5eaccd8b2f44bc734f3667e1184761fe	Bacteria	Proteobacteria	Deltaproteobacteria	unclassified_order	unclassified_family	unclassified_genus	unclassified_genus unclassified_species	0	0	0	3	0	0	0	0	0	0	0	0	0	0	0	0
5ec5533ff198ec3c1c1a90bfdede366d	Bacteria	Proteobacteria	Gammaproteobacteria	Xanthomonadales	Sinobacteraceae	unclassified_genus	unclassified_genus unclassified_species	0	0	0	0	0	0	0	0	0	0	0	0	0	0	0	4
5ecf6685ebaa80aa98a01387a04c4298	Bacteria	NA	NA	NA	NA	NA	NA	0	0	0	0	0	136	0	0	0	0	0	0	0	0	0	0
5ed1911512d24cfcc0d41cdae7b73337	Bacteria	Bacteroidetes	Bacteroidia	Bacteroidales	Prevotellaceae	Prevotella	Prevotella unclassified_species	0	0	0	4	0	0	0	0	0	0	0	0	0	0	0	0
5ef01c1b771caaa59415a2968a3f8b23	Bacteria	Chlamydiae	Chlamydiia	Chlamydiales	unclassified_family	unclassified_genus	unclassified_genus unclassified_species	0	0	0	0	0	0	0	0	0	0	0	12	0	0	0	0
5ef21a285243fb93ca0dbc773bd9b649	Bacteria	Proteobacteria	Gammaproteobacteria	Xanthomonadales	Sinobacteraceae	unclassified_genus	unclassified_genus unclassified_species	0	0	0	4	0	0	0	0	0	0	0	0	0	0	0	0
5f0c3ffa819cc74cbba135cbf96e83a0	Bacteria	Planctomycetes	Phycisphaerae	WD2101	unclassified_family	unclassified_genus	unclassified_genus unclassified_species	7	0	0	0	0	0	0	0	0	0	0	0	0	0	0	0
5f10980ab5630ce08c22ebe3adc8c27b	Bacteria	NA	NA	NA	NA	NA	NA	0	0	0	0	0	0	0	0	0	0	0	0	131	0	0	0
5f2a9319b9b17a3c3d6eab9432cfafb8	Bacteria	NA	NA	NA	NA	NA	NA	0	0	0	0	0	1	0	0	0	0	0	0	0	0	0	0
5f2e5bcb879635545deaf994850fa1a3	Bacteria	NA	NA	NA	NA	NA	NA	0	0	0	0	0	116	0	0	0	0	0	0	0	0	0	0
5f2ed1d604c8643182621eeb5ec90d7d	Bacteria	NA	NA	NA	NA	NA	NA	0	0	0	0	0	0	0	0	0	0	0	0	0	0	124	0
5f3d993b6bc6ea5afe5ab3d8ab00086d	Bacteria	Chloroflexi	Chloroflexi	Herpetosiphonales	unclassified_family	unclassified_genus	unclassified_genus unclassified_species	2	0	0	0	0	0	0	0	0	0	0	0	0	3	0	0
5f45e76938a590e64e94a8e263968478	Bacteria	NA	NA	NA	NA	NA	NA	0	0	0	0	0	0	0	419	0	0	0	0	0	0	0	0
5f4d13ae37d773bc033fa874fbd961d3	Bacteria	Acidobacteria	Solibacteres	Solibacterales	unclassified_family	unclassified_genus	unclassified_genus unclassified_species	17	0	0	0	0	0	0	0	0	7	0	0	0	9	0	0
5f68e757e3c21e15ab71308382d99e99	Bacteria	Chloroflexi	Thermomicrobia	AKYG1722	unclassified_family	unclassified_genus	unclassified_genus unclassified_species	5	0	0	0	0	0	0	0	0	0	0	0	0	0	0	0
5f71e35646128566583568631dce5a1b	Bacteria	Proteobacteria	Epsilonproteobacteria	Campylobacterales	Helicobacteraceae	NA	NA	0	0	0	9	0	0	0	0	0	0	0	0	0	0	0	0
5f7fcd477f40b9b3c65a748bbc7d761e	Bacteria	Proteobacteria	Deltaproteobacteria	Myxococcales	Nannocystaceae	Plesiocystis	Plesiocystis unclassified_species	0	0	0	4	0	0	0	0	0	0	0	0	0	0	0	0
5f87051a7bbc4c73a29f20b1fba6fef2	Bacteria	Proteobacteria	Betaproteobacteria	Burkholderiales	Oxalobacteraceae	Massilia	NA	0	48	0	0	0	0	0	0	0	0	0	0	0	0	0	0
5f8c513f4b3dc0fe90646d128785e06a	Bacteria	Firmicutes	Clostridia	Clostridiales	Lachnospiraceae	unclassified_genus	unclassified_genus unclassified_species	25	0	0	0	0	0	0	0	0	9	0	0	0	10	0	0
5f9010f5c912b9cc14614d360e37073a	Bacteria	unclassified_phylum	unclassified_class	unclassified_order	unclassified_family	unclassified_genus	unclassified_genus unclassified_species	0	0	0	6	0	0	0	0	0	0	0	0	0	0	0	0
5f97ceb28747e291230184d84bddd56f	Bacteria	Proteobacteria	Alphaproteobacteria	Rhodospirillales	Rhodospirillaceae	Reyranella	Reyranella massiliensis	0	0	0	0	0	0	0	0	0	0	0	12	31	0	0	0
5f9d01e8a396ec85143c89aea0d7f108	Bacteria	Nitrospirae	Nitrospira	Nitrospirales	0319-6A21	unclassified_genus	unclassified_genus unclassified_species	0	23	0	0	0	0	0	0	0	0	0	0	0	0	0	0
5fa50dac1fce3e5d7844bebece19df93	Bacteria	Acidobacteria	Acidobacteriia	Acidobacteriales	Acidobacteriaceae	unclassified_genus	unclassified_genus unclassified_species	0	0	0	0	0	0	0	0	0	0	0	0	0	15	0	0
5fa74f455067e5fd43f733f8a1246d22	Bacteria	Actinobacteria	Actinobacteria	Actinomycetales	Microbacteriaceae	Mycetocola	Mycetocola unclassified_species	0	0	0	8	0	0	0	0	0	0	0	0	0	0	0	0
5fbef1ed6e5b05899f76e966c8ea16a3	Bacteria	Nitrospirae	Nitrospira	Nitrospirales	FW	4-29	4-29 unclassified_species	0	0	0	0	0	0	0	0	0	2	0	0	0	0	0	0
5fc0cc4ec5b996851ab6430e09a952b2	Bacteria	Acidobacteria	Acidobacteria-6	iii1-15	mb2424	unclassified_genus	unclassified_genus unclassified_species	0	13	0	0	0	0	0	0	0	0	0	0	0	0	0	0
5fc6df43567d54c0e1dddbf0a20c8e0b	Bacteria	Firmicutes	Clostridia	Clostridiales	Lachnospiraceae	unclassified_genus	unclassified_genus unclassified_species	0	0	0	0	0	0	0	0	0	0	0	0	13	0	0	9
5fdc5f2443bab20bad12c18f37c157f4	Bacteria	Acidobacteria	Acidobacteriia	Acidobacteriales	Koribacteraceae	unclassified_genus	unclassified_genus unclassified_species	0	0	0	22	0	0	0	0	0	0	0	0	0	0	0	0
5fe2621d03cf0c080d4fce538bdad6c3	Bacteria	NA	NA	NA	NA	NA	NA	0	0	0	1	0	0	0	0	0	0	0	0	0	0	0	0
5fe28959785e422a226db22099f67129	Bacteria	Proteobacteria	Gammaproteobacteria	Oceanospirillales	Halomonadaceae	Halomonas	Halomonas campisalis	0	0	0	0	13	0	0	0	0	0	0	0	0	0	0	0
5fe49885ab02f809374a8530dc11535b	Bacteria	Firmicutes	Clostridia	Clostridiales	Dehalobacteriaceae	Dehalobacterium	Dehalobacterium unclassified_species	0	0	0	0	0	0	0	7	0	0	0	0	0	0	0	0
5fe499e2e828d2527dbec912d2874d4f	Bacteria	Proteobacteria	Deltaproteobacteria	NA	NA	NA	NA	0	0	0	0	3	0	0	0	0	0	0	0	0	0	0	0
6000f408b9585cde7dfafc9ca8501382	Bacteria	Acidobacteria	Acidobacteria-6	iii1-15	unclassified_family	unclassified_genus	unclassified_genus unclassified_species	0	0	0	0	0	0	0	0	0	0	0	0	0	0	0	11
60026a9fc1bff4e939ec01d30ce3b599	Bacteria	Actinobacteria	Nitriliruptoria	Euzebyales	Euzebyaceae	Euzebya	Euzebya unclassified_species	0	0	0	7	0	0	0	0	0	0	0	0	0	0	0	0
6006d395b796ba60296dc6ed58be776e	Bacteria	Actinobacteria	Thermoleophilia	Gaiellales	Gaiellaceae	unclassified_genus	unclassified_genus unclassified_species	10	0	0	0	0	0	0	0	0	0	0	0	0	0	0	0
6027cfc87588feb646a45b105b663bf7	Bacteria	Firmicutes	Clostridia	Clostridiales	Lachnospiraceae	Dorea	Dorea formicigenerans	0	0	0	0	0	0	0	0	0	4	0	0	0	0	0	0
602e07dd9c66b140297cf0ebfec08410	Bacteria	Actinobacteria	Actinobacteria	Actinomycetales	Corynebacteriaceae	Corynebacterium	Corynebacterium stationis	0	0	0	0	0	0	0	0	0	0	0	0	0	0	0	14
6042ff86ac945b69291357e313de7ffa	Bacteria	Firmicutes	Bacilli	Bacillales	Paenibacillaceae	Paenibacillus	Paenibacillus unclassified_species	0	0	0	0	0	0	0	0	0	0	0	0	13	0	0	0
6058e50b8b7d82b48b03ce2e05667a8e	Bacteria	Acidobacteria	iii1-8	DS-18	unclassified_family	unclassified_genus	unclassified_genus unclassified_species	0	0	0	10	0	0	0	0	0	0	0	0	0	0	0	0
607c7f4f3fa1a3fa961f8133772630ba	Bacteria	Chloroflexi	Thermomicrobia	Sphaerobacterales	unclassified_family	unclassified_genus	unclassified_genus unclassified_species	0	0	0	3	0	0	0	0	0	0	0	0	0	0	0	0
60a0343000dabdfd8c1513155018aaf0	Bacteria	Actinobacteria	Thermoleophilia	Gaiellales	Gaiellaceae	unclassified_genus	unclassified_genus unclassified_species	22	0	0	0	0	0	0	0	0	0	0	0	0	10	0	0
60a1cae2ccedeb7bc33725698dd5c1e5	Bacteria	Firmicutes	Bacilli	Lactobacillales	Lactobacillaceae	Lactobacillus	Lactobacillus unclassified_species	0	0	0	0	0	0	0	0	0	0	0	7	0	0	0	0
60b3fbb6060459c7ae7b51b77a42f7c2	Bacteria	Chloroflexi	TK10	AKYG885	Dolo_23	unclassified_genus	unclassified_genus unclassified_species	0	0	0	0	0	0	0	0	2	0	4	0	0	0	0	0
60bfd40fa7814f97a500155dcf041f2b	Bacteria	Firmicutes	Bacilli	Lactobacillales	Aerococcaceae	Alloiococcus	Alloiococcus unclassified_species	0	0	0	0	0	6	5	6	0	0	0	0	0	0	0	0
60c6d89ba0bdc7d3ba760d21452f2d1d	Bacteria	Actinobacteria	Actinobacteria	Actinomycetales	Pseudonocardiaceae	unclassified_genus	unclassified_genus unclassified_species	22	0	0	0	0	0	0	0	0	0	0	0	0	0	0	0
60d0ea3239f28c65e58390540939beea	Bacteria	WPS-2	unclassified_class	unclassified_order	unclassified_family	unclassified_genus	unclassified_genus unclassified_species	0	0	0	0	0	0	0	0	0	0	0	11	0	12	0	0
60f22b37ab5e75ce34738762eef899ed	Bacteria	Proteobacteria	Gammaproteobacteria	Vibrionales	Vibrionaceae	Photobacterium	Photobacterium unclassified_species	0	0	0	0	0	0	0	172	128	0	0	0	77	0	3903	0
60f461f971f578f79acb5fb2491d207b	Bacteria	Proteobacteria	Gammaproteobacteria	[Marinicellales]	[Marinicellaceae]	unclassified_genus	unclassified_genus unclassified_species	0	0	0	24	0	0	0	0	0	0	0	0	0	0	0	0
60fbcd363d35ab12640ca36695a39680	Bacteria	Planctomycetes	OM190	CL500-15	unclassified_family	unclassified_genus	unclassified_genus unclassified_species	0	3	0	0	0	0	0	0	0	0	0	0	0	0	0	0
6103748a81c9da9418ea2afc4a4b33e3	Bacteria	NA	NA	NA	NA	NA	NA	0	0	0	0	0	0	0	0	0	0	0	7	0	0	0	0
612723cf8305691763b06dde8faf4c1b	Bacteria	Proteobacteria	Alphaproteobacteria	Rhizobiales	Phyllobacteriaceae	NA	NA	0	0	0	5	0	0	0	0	0	0	0	0	0	0	0	0
612d04f01bfc8e1b6feab00946feffb4	Bacteria	Proteobacteria	Deltaproteobacteria	Syntrophobacterales	Syntrophobacteraceae	unclassified_genus	unclassified_genus unclassified_species	59	30	0	0	0	0	0	0	0	42	0	0	0	25	0	0
6131a34d70486d9092e81e6595dbfd6c	Bacteria	Actinobacteria	Thermoleophilia	Gaiellales	Gaiellaceae	unclassified_genus	unclassified_genus unclassified_species	0	0	0	10	0	0	0	0	0	0	0	0	0	0	0	0
61673e8b627c34059e0a7e576008928f	Bacteria	Actinobacteria	Rubrobacteria	Rubrobacterales	Rubrobacteraceae	Rubrobacter	Rubrobacter unclassified_species	170	304	31	80	0	15	0	0	0	41	0	0	0	56	0	0
61896de0f11ebfbcc530fb83a1ba235f	Bacteria	Planctomycetes	Planctomycetia	Gemmatales	Gemmataceae	unclassified_genus	unclassified_genus unclassified_species	6	0	0	0	0	0	0	0	0	0	0	0	0	0	0	0
619380eb7ee3983738dff720f68bc57a	Bacteria	Actinobacteria	MB-A2-108	0319-7L14	unclassified_family	unclassified_genus	unclassified_genus unclassified_species	0	7	0	0	0	0	0	0	0	0	0	0	0	0	0	0
61994cb40693b0481be25fdab5973598	Bacteria	Actinobacteria	Thermoleophilia	Gaiellales	Gaiellaceae	unclassified_genus	unclassified_genus unclassified_species	19	0	0	0	0	0	0	0	0	0	0	0	0	0	0	0
619cdfc6d26afe17733719eb478aac54	Bacteria	Proteobacteria	Betaproteobacteria	Burkholderiales	Oxalobacteraceae	Massilia	NA	36	50	0	26	0	0	0	26	0	0	0	0	0	26	0	0
619df1e0676426cf993ed6ea19cf041f	Bacteria	NA	NA	NA	NA	NA	NA	9	0	0	0	0	0	0	0	0	0	0	0	0	0	0	0
619f57f848c53f5f0afaf1d5d41a2859	Bacteria	Proteobacteria	Betaproteobacteria	Burkholderiales	Comamonadaceae	Tepidimonas	Tepidimonas unclassified_species	0	0	0	35	0	0	0	0	0	0	0	0	0	0	0	0
61a2763b0399319b69b6df9b762571c4	Bacteria	Proteobacteria	Alphaproteobacteria	Sphingomonadales	Sphingomonadaceae	Sphingomonas	Sphingomonas unclassified_species	35	0	0	0	0	0	0	0	0	0	0	0	0	0	0	0
61aebbdbf9462ce3f0feb2e1ae1025c9	Bacteria	Bacteroidetes	[Saprospirae]	[Saprospirales]	Chitinophagaceae	unclassified_genus	unclassified_genus unclassified_species	0	0	0	13	0	0	0	0	0	0	0	0	0	0	0	0
61b16006f7a0a1ac09f13f2eb8583c7a	Bacteria	Proteobacteria	Deltaproteobacteria	Myxococcales	Haliangiaceae	unclassified_genus	unclassified_genus unclassified_species	0	0	0	3	0	0	0	0	0	0	0	0	0	0	0	0
61c4896389ad07f65a9dc9744672681f	Bacteria	Firmicutes	Clostridia	Clostridiales	Ruminococcaceae	unclassified_genus	unclassified_genus unclassified_species	0	0	0	0	0	0	0	16	0	0	0	0	0	0	0	0
61ce4f65988a5d58f354f57de805e91a	Bacteria	Proteobacteria	Alphaproteobacteria	NA	NA	NA	NA	0	0	0	0	0	0	0	0	0	0	0	4	0	0	0	0
61db5f8bcad30737fb45cab9520919c3	Bacteria	Gemmatimonadetes	Gemmatimonadetes	Ellin5290	unclassified_family	unclassified_genus	unclassified_genus unclassified_species	0	17	0	0	0	0	0	0	0	0	0	0	0	0	0	0
61e7e1a129e9f22b755ec2287ef80d67	Bacteria	Proteobacteria	Deltaproteobacteria	Spirobacillales	unclassified_family	unclassified_genus	unclassified_genus unclassified_species	0	4	0	0	0	0	0	0	0	0	0	0	0	0	0	0
61e86f05c73c1fa17187fec2ef820247	Bacteria	Proteobacteria	Alphaproteobacteria	Rhizobiales	unclassified_family	unclassified_genus	unclassified_genus unclassified_species	0	0	8	0	0	0	0	0	0	0	0	0	0	0	0	19
61eae1fe30b2854f5789005c97792bb9	Bacteria	Chloroflexi	C0119	unclassified_order	unclassified_family	unclassified_genus	unclassified_genus unclassified_species	0	0	0	0	0	0	0	0	0	0	0	5	0	0	0	0
61f2879a1bc8081e104f2ce7720c0a68	Bacteria	NA	NA	NA	NA	NA	NA	0	0	0	29	0	0	0	0	0	0	0	0	0	0	0	0
61f8898823b498f3a5a1a65ba3a928ad	Bacteria	Firmicutes	Erysipelotrichi	Erysipelotrichales	Erysipelotrichaceae	Bulleidia	Bulleidia unclassified_species	0	0	0	0	0	0	0	0	0	0	0	0	0	3	0	0
61ff7b6cb2df3ce0e107731c64942871	Bacteria	Proteobacteria	Gammaproteobacteria	Legionellales	Coxiellaceae	unclassified_genus	unclassified_genus unclassified_species	0	0	0	3	0	0	0	0	0	0	0	0	0	0	0	0
6213e05a6cee55b39b5934ac52ce6a42	Bacteria	Acidobacteria	Holophagae	Holophagales	Holophagaceae	unclassified_genus	unclassified_genus unclassified_species	0	0	0	10	0	0	0	0	0	0	0	0	0	0	0	0
6222170c25ca94a25ac3f98e07bd4040	Bacteria	NA	NA	NA	NA	NA	NA	0	0	0	2	0	0	0	0	0	0	0	0	0	0	0	0
6227fd792456d83b062ffcf846254540	Bacteria	Actinobacteria	Actinobacteria	Actinomycetales	Micromonosporaceae	NA	NA	0	0	4	0	0	0	0	0	0	0	0	0	0	0	0	0
6231275911e7ceb54cc99ea4353d3d41	Bacteria	Proteobacteria	Alphaproteobacteria	Rhizobiales	Hyphomicrobiaceae	unclassified_genus	unclassified_genus unclassified_species	0	0	0	0	0	0	0	0	0	0	0	0	0	33	0	0
624c1e8c5aac5f9121cfa486eea93993	Bacteria	Firmicutes	Clostridia	Clostridiales	Ruminococcaceae	unclassified_genus	unclassified_genus unclassified_species	0	0	0	2	0	0	0	0	0	0	0	0	0	0	0	0
624d7f673e3908fdfb24d9f4f5ba98a7	Bacteria	Firmicutes	Bacilli	NA	NA	NA	NA	0	0	0	3	0	0	0	0	0	0	0	0	0	0	0	0
6260ffaf4644bcf44e59d016466e61d7	Bacteria	Firmicutes	Clostridia	Clostridiales	NA	NA	NA	8	0	0	0	0	0	0	0	0	0	0	10	0	0	0	0
62741610c08949030f3eebb52a4436d4	Bacteria	Firmicutes	Bacilli	Bacillales	Paenibacillaceae	unclassified_genus	unclassified_genus unclassified_species	0	0	0	0	0	0	0	0	0	0	0	7	0	0	0	0
628755235b50cc2cde982988de8031a2	Bacteria	Proteobacteria	Gammaproteobacteria	Xanthomonadales	Sinobacteraceae	Steroidobacter	Steroidobacter unclassified_species	15	0	0	34	0	0	0	0	0	53	0	0	0	11	0	0
628b61ab8da5cbf1af6807b0d26e4c88	Bacteria	Verrucomicrobia	[Spartobacteria]	[Chthoniobacterales]	[Chthoniobacteraceae]	DA101	DA101 unclassified_species	0	37	0	0	0	0	0	0	0	0	0	0	0	0	0	0
629e94a4440a55374982f825fe361132	Bacteria	Actinobacteria	Actinobacteria	Actinomycetales	Micrococcaceae	Kocuria	NA	0	0	0	0	0	0	0	0	0	0	0	10	0	0	0	0
62a3bf70d4dbd861638f215670c56849	Bacteria	Proteobacteria	Deltaproteobacteria	Myxococcales	unclassified_family	unclassified_genus	unclassified_genus unclassified_species	0	0	0	0	0	0	0	0	0	0	0	0	6	0	0	0
62c934a0651ee39b86c42c965f4faa75	Bacteria	Proteobacteria	Alphaproteobacteria	Sphingomonadales	Sphingomonadaceae	Novosphingobium	Novosphingobium resinovorum	0	0	0	12	0	0	0	0	0	0	0	0	0	0	0	0
62cd7162cfe86c649848355ac1270c92	Bacteria	Proteobacteria	Deltaproteobacteria	Desulfobacterales	Desulfobulbaceae	Desulfotalea	Desulfotalea unclassified_species	0	0	0	0	0	0	0	8	0	0	0	0	0	0	0	0
62e36d5af89df0ee6d85d17dfeab019e	Bacteria	Firmicutes	Bacilli	Lactobacillales	Lactobacillaceae	Lactobacillus	Lactobacillus salivarius	46	26	17	131	29	34	31	23	0	0	0	45	56	24	29	64
62ea41cfd00c5f48bb0e4a98e67d165d	Bacteria	Acidobacteria	Acidobacteria-6	iii1-15	unclassified_family	unclassified_genus	unclassified_genus unclassified_species	0	0	0	19	0	0	0	0	0	0	0	0	0	0	0	0
62ec95c14fe5874367d10e8eaba1be3c	Bacteria	Chloroflexi	Thermomicrobia	JG30-KF-CM45	unclassified_family	unclassified_genus	unclassified_genus unclassified_species	0	0	0	0	0	0	0	0	0	0	0	8	0	0	0	0
62efaabb39167f67e15490b48d188d38	Bacteria	Acidobacteria	Acidobacteriia	Acidobacteriales	Koribacteraceae	unclassified_genus	unclassified_genus unclassified_species	0	0	0	10	0	0	0	0	0	0	0	0	0	0	0	0
62f316ab2c13a5cc1a0cb17d022e5c82	Bacteria	Actinobacteria	Acidimicrobiia	Acidimicrobiales	unclassified_family	unclassified_genus	unclassified_genus unclassified_species	13	0	0	0	0	0	0	0	0	0	0	0	0	8	0	0
631ec27e6edc4983117c41f8576bdea6	Bacteria	Firmicutes	Bacilli	Bacillales	[Thermicanaceae]	Thermicanus	Thermicanus unclassified_species	0	0	0	0	0	0	0	0	0	0	0	7	14	7	6	0
63200b849876a27659530644a724a3e5	Bacteria	Chlorobi	SJA-28	unclassified_order	unclassified_family	unclassified_genus	unclassified_genus unclassified_species	0	0	0	4	0	0	0	0	0	0	0	0	0	0	0	0
63278e29385b07553823c51af9ec3c21	Bacteria	Nitrospirae	Nitrospira	Nitrospirales	0319-6A21	unclassified_genus	unclassified_genus unclassified_species	21	0	0	0	0	0	0	0	0	0	0	0	0	0	0	0
6330128e8e7bbb368abd311cd62ec93c	Bacteria	Proteobacteria	Alphaproteobacteria	Rhodospirillales	Rhodospirillaceae	unclassified_genus	unclassified_genus unclassified_species	24	0	0	0	0	0	0	0	0	9	0	0	0	0	0	0
6350fb71ee8d48aca7b13bf1b0ee6adf	Bacteria	Acidobacteria	Solibacteres	Solibacterales	Solibacteraceae	Candidatus Solibacter	Candidatus Solibacter unclassified_species	0	0	0	0	0	0	0	8	0	0	0	0	0	0	0	0
63708882cd6e080a74206d5dc01ff416	Bacteria	Planctomycetes	Planctomycetia	Gemmatales	Gemmataceae	Gemmata	Gemmata unclassified_species	0	4	0	0	0	0	0	0	0	0	0	0	0	0	0	0
6379ef767c67a80025607de597716d11	Bacteria	Actinobacteria	Thermoleophilia	Solirubrobacterales	Patulibacteraceae	unclassified_genus	unclassified_genus unclassified_species	0	65	0	0	0	0	0	0	0	0	0	0	0	0	0	0
6393a90d39e60bf0da0340d9276d9c27	Bacteria	Firmicutes	Clostridia	Clostridiales	Clostridiaceae	unclassified_genus	unclassified_genus unclassified_species	0	0	0	11	0	0	0	0	0	0	0	0	0	0	0	0
639d2cc6b5ac07d0e6528530b899e6b0	Bacteria	Chloroflexi	Anaerolineae	Anaerolineales	Anaerolinaceae	Anaerolinea	Anaerolinea unclassified_species	0	0	0	8	0	0	0	0	0	0	0	0	0	0	0	0
639e6ac6b162b35b603446e052067a92	Bacteria	Acidobacteria	Sva0725	Sva0725	unclassified_family	unclassified_genus	unclassified_genus unclassified_species	5	0	0	0	0	0	0	0	0	0	0	0	0	0	0	0
63a3f9879fdc3d77e8e714de275833a1	Bacteria	Acidobacteria	Holophagae	Holophagales	Holophagaceae	unclassified_genus	unclassified_genus unclassified_species	8	0	0	0	0	0	0	0	0	0	0	0	0	0	0	0
63aa39ee44218f00d8687bb7f7059aaa	Bacteria	Actinobacteria	Thermoleophilia	Solirubrobacterales	unclassified_family	unclassified_genus	unclassified_genus unclassified_species	16	12	0	0	0	0	0	0	0	0	0	0	0	0	0	0
63ad74533a8d7cc52116d10eae029744	Bacteria	Gemmatimonadetes	Gemmatimonadetes	unclassified_order	unclassified_family	unclassified_genus	unclassified_genus unclassified_species	0	0	0	4	0	0	0	0	0	0	0	0	0	0	0	0
63bb6d4fbf8984c1b1d7cb45c6ae6f45	Bacteria	Proteobacteria	Betaproteobacteria	unclassified_order	unclassified_family	unclassified_genus	unclassified_genus unclassified_species	0	0	0	6	0	0	0	0	0	0	0	0	0	0	0	0
63bbf18f57ffb45013b63763b872aad1	Bacteria	Proteobacteria	Deltaproteobacteria	Myxococcales	unclassified_family	unclassified_genus	unclassified_genus unclassified_species	0	0	0	0	0	0	0	0	0	0	0	4	0	0	0	0
63ec47f44cdcd50ae7b418c5f9f8815f	Bacteria	Firmicutes	Clostridia	Clostridiales	Ruminococcaceae	unclassified_genus	unclassified_genus unclassified_species	0	0	0	5	0	0	0	0	0	0	0	5	0	0	0	0
63fd21fd72be5935ef4298456d4bf46a	Bacteria	NA	NA	NA	NA	NA	NA	0	7	0	0	0	0	0	0	0	0	0	0	0	0	0	0
6401443e108504bdb0168ae33071d5b2	Bacteria	Proteobacteria	Alphaproteobacteria	Rhodospirillales	Rhodospirillaceae	unclassified_genus	unclassified_genus unclassified_species	0	0	0	0	0	0	0	0	0	6	0	0	0	0	0	0
64118b8df22de281fb61f2d6e3707714	Bacteria	NA	NA	NA	NA	NA	NA	0	0	0	0	0	103	0	0	0	0	0	0	0	0	0	0
641c9c421b35dce7fe0b1532d796d188	Bacteria	Armatimonadetes	[Fimbriimonadia]	[Fimbriimonadales]	[Fimbriimonadaceae]	Fimbriimonas	Fimbriimonas unclassified_species	0	0	0	10	0	0	0	0	0	0	0	0	0	0	0	0
643219378a18b59569347ecb1adc4d4d	Bacteria	NA	NA	NA	NA	NA	NA	0	0	0	5	0	0	0	0	0	0	0	0	0	0	0	0
643242d53af79387896c6a124f4342fe	Bacteria	Proteobacteria	Alphaproteobacteria	Rhodobacterales	Rhodobacteraceae	NA	NA	0	0	0	0	0	0	0	0	0	0	0	7	0	0	0	0
6433121123b735dbe10513c2577e0d26	Bacteria	NA	NA	NA	NA	NA	NA	0	0	0	0	0	0	0	0	0	0	0	0	0	0	0	17
643eb9ebfac137bf5ab2fdc727018dff	Bacteria	NA	NA	NA	NA	NA	NA	0	0	0	0	0	0	0	0	331	0	0	0	0	0	0	0
6448c452fc79316dfc617244e97768f9	Bacteria	Proteobacteria	Gammaproteobacteria	Xanthomonadales	Sinobacteraceae	unclassified_genus	unclassified_genus unclassified_species	0	0	0	5	0	0	0	0	0	0	0	0	0	0	0	0
644ad897ca844ea14d16700978c391c5	Bacteria	Proteobacteria	Alphaproteobacteria	NA	NA	NA	NA	0	0	0	0	0	0	0	0	0	0	0	0	0	0	0	7
6486c1281564218d123f999c8bbe071a	Bacteria	Gemmatimonadetes	Gemm-1	unclassified_order	unclassified_family	unclassified_genus	unclassified_genus unclassified_species	0	0	0	57	0	0	0	0	0	0	0	0	0	0	0	0
6499361f1997e6dd71e4bafddd2e0e12	Bacteria	Proteobacteria	Alphaproteobacteria	Rhodospirillales	Rhodospirillaceae	unclassified_genus	unclassified_genus unclassified_species	0	0	0	11	0	0	0	0	0	0	0	0	0	0	0	0
64a73c173f0ce577a7c9bde3bc96e8f2	Bacteria	Proteobacteria	Deltaproteobacteria	Myxococcales	Nannocystaceae	Nannocystis	Nannocystis exedens	0	0	0	16	0	0	0	0	0	0	0	0	0	0	0	0
64ae4d378212a0673b4ac29b669e12a9	Bacteria	Planctomycetes	Phycisphaerae	WD2101	unclassified_family	unclassified_genus	unclassified_genus unclassified_species	6	0	0	0	0	0	0	0	0	0	0	0	0	0	0	0
64d3d692f83306111729af6aed2b9bbb	Bacteria	NA	NA	NA	NA	NA	NA	0	82	0	0	0	0	0	0	0	0	0	0	0	0	0	0
64da0353ce80c6097190e1b6720b09f7	Bacteria	NA	NA	NA	NA	NA	NA	0	0	61	0	0	0	0	0	0	0	0	0	0	0	0	0
64dc81ea4c25d0cd55089f861b9a6afe	Bacteria	Gemmatimonadetes	Gemmatimonadetes	Gemmatimonadales	unclassified_family	unclassified_genus	unclassified_genus unclassified_species	15	0	0	0	0	0	0	0	0	0	0	0	0	6	0	0
64e203eee69f93f355b78c70a375fdc4	Bacteria	Chloroflexi	TK17	unclassified_order	unclassified_family	unclassified_genus	unclassified_genus unclassified_species	0	0	0	0	0	0	0	0	0	0	0	5	0	0	0	0
64e2df4f4bdd845e494d527bc88b8f0a	Bacteria	Chloroflexi	Gitt-GS-136	unclassified_order	unclassified_family	unclassified_genus	unclassified_genus unclassified_species	19	0	0	0	0	0	0	0	0	0	0	0	0	0	0	0
64e6574b74487f68f32ffce70142a1c5	Bacteria	NA	NA	NA	NA	NA	NA	0	0	0	0	0	0	0	0	119	0	0	0	0	0	0	0
64e7f840d04be5c873647270ecf5fe47	Bacteria	Planctomycetes	Phycisphaerae	WD2101	unclassified_family	unclassified_genus	unclassified_genus unclassified_species	0	0	0	0	0	0	0	0	0	0	0	6	0	0	0	0
6507ed6fc35df3f53b776e80767f28be	Bacteria	Planctomycetes	Planctomycetia	Gemmatales	Isosphaeraceae	unclassified_genus	unclassified_genus unclassified_species	5	9	0	0	0	0	0	0	0	0	0	0	0	0	0	0
65266a1870754ffab1f51e0b59586233	Bacteria	Planctomycetes	Planctomycetia	Gemmatales	Isosphaeraceae	unclassified_genus	unclassified_genus unclassified_species	11	0	0	0	0	0	0	0	0	0	0	0	0	0	0	0
6532941fb636150799f9c6d9a67b495e	Bacteria	Proteobacteria	Gammaproteobacteria	Thiotrichales	Piscirickettsiaceae	unclassified_genus	unclassified_genus unclassified_species	0	0	0	6	0	0	0	0	0	0	0	0	0	0	0	0
6557e922be5e71e93605e08bf35135b0	Bacteria	Proteobacteria	Alphaproteobacteria	Rhizobiales	Methylocystaceae	unclassified_genus	unclassified_genus unclassified_species	0	0	0	0	0	0	0	0	0	0	0	0	21	0	0	0
65796d4bfca87ee2990e16c1ca918e59	Bacteria	NA	NA	NA	NA	NA	NA	0	0	0	0	669	0	0	0	0	0	0	0	0	0	0	0
65c7b040a0f0b64a9c41c8e4dd256d43	Bacteria	Chloroflexi	Ktedonobacteria	Ktedonobacterales	Ktedonobacteraceae	unclassified_genus	unclassified_genus unclassified_species	0	0	0	0	0	0	0	0	0	0	0	2	0	0	0	0
65c89b53739bd37647be596860e3bee7	Bacteria	Proteobacteria	Gammaproteobacteria	NA	NA	NA	NA	0	0	0	0	0	0	0	0	0	0	0	10	0	0	0	0
65e9abc0e1cfaf559b4a2d9975644a36	Bacteria	Actinobacteria	Actinobacteria	Actinomycetales	Pseudonocardiaceae	NA	NA	13	23	0	0	0	0	0	0	0	0	0	0	0	0	0	0
65f2e67fbb4988cdd751b1f45446cd09	Bacteria	Chloroflexi	C0119	unclassified_order	unclassified_family	unclassified_genus	unclassified_genus unclassified_species	0	0	0	7	0	0	0	0	0	0	0	0	0	0	0	0
65f677e8769ebf05ef12b73e1f31b7e7	Bacteria	Gemmatimonadetes	Gemm-2	unclassified_order	unclassified_family	unclassified_genus	unclassified_genus unclassified_species	0	0	0	1	0	0	0	0	0	0	0	0	0	0	0	0
65fbddd187630e8111876c3f8ddb62a8	Bacteria	Actinobacteria	Actinobacteria	Actinomycetales	Micrococcaceae	Arthrobacter	Arthrobacter sulfureus	0	9	0	0	0	26	0	0	0	0	0	0	0	0	0	0
65ff4e2e31903ffc0c29e9645bf7bdb8	Bacteria	NA	NA	NA	NA	NA	NA	0	0	0	0	0	0	0	0	0	0	0	0	0	0	9	0
66077deb8523a1a916999db089869a59	Bacteria	Actinobacteria	Actinobacteria	Actinomycetales	Micromonosporaceae	Virgisporangium	Virgisporangium ochraceum	0	0	0	14	0	0	0	0	0	0	0	0	0	0	0	0
660cfbfd857b056f5084140cae922c23	Bacteria	Gemmatimonadetes	Gemmatimonadetes	Gemmatimonadales	unclassified_family	unclassified_genus	unclassified_genus unclassified_species	0	15	0	0	0	0	0	0	0	0	0	0	0	0	0	0
661b288f7044b66f375f68101f49a17a	Bacteria	Firmicutes	Clostridia	Clostridiales	Veillonellaceae	Dialister	Dialister unclassified_species	0	0	0	0	0	0	0	0	0	0	0	11	0	0	0	0
661bbee605c0366ab9bc0155abb86582	Bacteria	NA	NA	NA	NA	NA	NA	0	0	0	0	105	0	0	0	0	0	0	361	0	0	0	0
661f83f0df2d805c144523b87ad922c1	Bacteria	Actinobacteria	Actinobacteria	Actinomycetales	Pseudonocardiaceae	Actinomycetospora	Actinomycetospora unclassified_species	15	0	0	0	0	0	0	0	0	0	0	0	0	0	0	0
662c60e9e3a861db44273b7dac311554	Bacteria	NA	NA	NA	NA	NA	NA	2	0	13	1	0	2	0	3	0	0	9	133	8	5	7	4
6649766c9d456d913fad337fc4298fad	Bacteria	Proteobacteria	Deltaproteobacteria	Myxococcales	Myxococcaceae	unclassified_genus	unclassified_genus unclassified_species	10	0	0	0	0	0	0	0	0	0	0	0	0	13	0	0
664a9d8bc9bf3c1c5bac3b4cc2d6d49b	Bacteria	Bacteroidetes	Bacteroidia	Bacteroidales	S24-7	unclassified_genus	unclassified_genus unclassified_species	0	0	0	0	0	0	0	0	0	0	0	0	0	0	0	16
665dc5333a60114588fe6ebb64658d73	Bacteria	NA	NA	NA	NA	NA	NA	0	0	0	3	0	0	0	0	0	0	0	0	0	0	0	0
666ba3ebec74874acee3650ab6bfbd85	Bacteria	Firmicutes	Clostridia	Clostridiales	unclassified_family	unclassified_genus	unclassified_genus unclassified_species	0	0	0	10	0	0	0	0	0	0	0	0	0	0	0	0
666d8c0308d1763ded525850835d70a8	Bacteria	Acidobacteria	Acidobacteriia	Acidobacteriales	Acidobacteriaceae	unclassified_genus	unclassified_genus unclassified_species	0	0	0	0	0	0	0	0	0	0	0	7	0	0	0	0
667679187b636b479ab156e063938a4b	Bacteria	NA	NA	NA	NA	NA	NA	0	0	0	108	0	0	0	0	0	0	0	0	0	0	0	0
667c8eed9430fd2156910b7b1154639e	Bacteria	Nitrospirae	Nitrospira	Nitrospirales	0319-6A21	unclassified_genus	unclassified_genus unclassified_species	0	0	0	0	0	0	0	0	0	21	0	0	0	0	0	0
6699179b89a192109526995136a3c9a3	Bacteria	OD1	unclassified_class	unclassified_order	unclassified_family	unclassified_genus	unclassified_genus unclassified_species	0	0	0	3	0	0	0	0	0	0	0	0	0	0	0	0
66c55fac9716f702671b7f7c97cc0ecd	Archaea	Crenarchaeota	Thaumarchaeota	Nitrososphaerales	Nitrososphaeraceae	Candidatus Nitrososphaera	Candidatus Nitrososphaera unclassified_species	0	0	0	7	0	0	0	0	0	0	0	0	0	0	0	0
66d02d02b7da835063d458a4ca63e519	Bacteria	Proteobacteria	Alphaproteobacteria	Rhizobiales	Beijerinckiaceae	Beijerinckia	Beijerinckia unclassified_species	23	20	0	0	0	0	0	0	0	0	0	0	0	0	0	0
66e5ec8e537b84e20d6fb7001d3c64b3	Bacteria	Acidobacteria	S035	unclassified_order	unclassified_family	unclassified_genus	unclassified_genus unclassified_species	0	0	0	4	0	0	0	0	0	0	0	0	0	0	0	0
66ee9ff3bfe414ef10b813952ab3b52f	Bacteria	Actinobacteria	Acidimicrobiia	Acidimicrobiales	unclassified_family	unclassified_genus	unclassified_genus unclassified_species	0	0	0	0	0	0	0	0	0	0	0	3	0	0	0	0
66f01b6e43bc4895c3bc8481f29a055e	Bacteria	Armatimonadetes	[Fimbriimonadia]	[Fimbriimonadales]	unclassified_family	unclassified_genus	unclassified_genus unclassified_species	0	0	0	4	0	0	0	0	0	0	0	0	0	0	0	0
66fe47aeb35fc65712f99b244e846055	Bacteria	Acidobacteria	[Chloracidobacteria]	RB41	Ellin6075	unclassified_genus	unclassified_genus unclassified_species	0	0	0	11	0	0	0	0	0	0	0	0	0	0	0	0
6710f7faba9ef328878df35b8d063755	Bacteria	Proteobacteria	Gammaproteobacteria	Legionellales	Coxiellaceae	Aquicella	Aquicella unclassified_species	15	0	0	0	0	0	0	0	0	11	0	0	0	10	0	0
671af1b077489be2c70f96556caa3041	Bacteria	Firmicutes	Clostridia	Clostridiales	NA	NA	NA	0	0	0	0	0	0	0	0	0	0	0	0	0	0	0	14
672a56ac39f0025291036490ad00760b	Bacteria	Proteobacteria	Deltaproteobacteria	Myxococcales	unclassified_family	unclassified_genus	unclassified_genus unclassified_species	0	0	0	17	0	0	0	0	0	0	0	0	0	0	0	0
67432b59cba883d0d185687b8ac84bf6	Bacteria	Verrucomicrobia	[Spartobacteria]	[Chthoniobacterales]	[Chthoniobacteraceae]	DA101	DA101 unclassified_species	76	60	0	0	0	0	0	0	0	0	0	0	0	0	0	0
6750442a4a254182d9e3c80a87545886	Bacteria	Actinobacteria	MB-A2-108	0319-7L14	unclassified_family	unclassified_genus	unclassified_genus unclassified_species	0	4	0	0	0	0	0	0	0	0	0	0	0	0	0	0
6753969d71289387a412bab6f7c9088f	Bacteria	NA	NA	NA	NA	NA	NA	0	0	0	0	1	0	0	0	0	0	0	0	0	0	0	0
67554f39fc8149ed3e631269d09edeab	Bacteria	Acidobacteria	Holophagae	Holophagales	Holophagaceae	unclassified_genus	unclassified_genus unclassified_species	0	0	0	0	0	0	0	0	0	6	0	0	0	8	0	0
678914d28067e1ffccd34517f46dcbca	Bacteria	Proteobacteria	Alphaproteobacteria	Rhodospirillales	Acetobacteraceae	unclassified_genus	unclassified_genus unclassified_species	0	0	0	0	0	0	0	0	0	0	0	7	11	10	0	0
679a420437c8867bd8a72878f4d14d38	Bacteria	Bacteroidetes	Flavobacteriia	Flavobacteriales	Flavobacteriaceae	Flavobacterium	Flavobacterium succinicans	0	0	0	0	0	0	0	0	0	0	0	0	0	0	0	15
67aa975f25ec1a06aee365e5be1baca8	Bacteria	Bacteroidetes	Bacteroidia	Bacteroidales	S24-7	unclassified_genus	unclassified_genus unclassified_species	0	0	0	0	0	0	0	0	8	0	0	0	0	0	0	0
67b447333a27083018b9cde6133e675f	Bacteria	Proteobacteria	Deltaproteobacteria	Myxococcales	unclassified_family	unclassified_genus	unclassified_genus unclassified_species	0	0	0	6	0	0	0	0	0	0	0	0	0	0	0	0
67cf23eae2304a50401ec1dccb65230d	Bacteria	Proteobacteria	Alphaproteobacteria	Ellin329	unclassified_family	unclassified_genus	unclassified_genus unclassified_species	12	8	0	13	0	0	0	0	0	5	0	0	0	7	0	0
67e00d459f026173c0d9776744137d00	Bacteria	Planctomycetes	Planctomycetia	Planctomycetales	Planctomycetaceae	Planctomyces	Planctomyces unclassified_species	0	0	0	0	0	0	0	0	0	0	0	3	0	0	0	0
67e0a6798c6e5bae38c332406f30a2a6	Bacteria	Proteobacteria	Deltaproteobacteria	Myxococcales	Myxococcaceae	Anaeromyxobacter	Anaeromyxobacter unclassified_species	0	0	0	13	0	0	0	0	0	0	0	0	0	0	0	0
67e8d4649067d2123b6bd7391dbf9a5a	Bacteria	Acidobacteria	[Chloracidobacteria]	RB41	unclassified_family	unclassified_genus	unclassified_genus unclassified_species	48	34	0	10	0	0	0	0	0	7	0	0	0	13	0	0
67ea1be955d20e9ade8ccf660193c61e	Bacteria	Firmicutes	Clostridia	Clostridiales	Clostridiaceae	Clostridium	NA	0	0	0	6	0	0	0	0	0	0	0	0	0	0	0	0
67ef048526fe2ae91374b088710b9611	Bacteria	NA	NA	NA	NA	NA	NA	0	0	0	0	0	0	1	0	0	0	0	0	0	0	0	0
680f48a9a39e98b5db785997959d216a	Bacteria	Armatimonadetes	Armatimonadia	FW68	unclassified_family	unclassified_genus	unclassified_genus unclassified_species	0	0	0	6	0	0	0	0	0	0	0	0	0	0	0	0
6815f9069b02f9191253f33a4542398a	Bacteria	Actinobacteria	Actinobacteria	Actinomycetales	Microbacteriaceae	NA	NA	29	45	0	66	0	0	0	0	0	27	0	0	0	0	0	0
681e2581db621de25a486738a398a2a6	Bacteria	Acidobacteria	Acidobacteriia	Acidobacteriales	Acidobacteriaceae	Granulicella	Granulicella paludicola	0	0	0	0	0	0	0	0	0	0	0	0	0	18	0	0
682c269a024a02ac1c9cc64e349b2906	Archaea	Crenarchaeota	Thaumarchaeota	Nitrososphaerales	Nitrososphaeraceae	Candidatus Nitrososphaera	Candidatus Nitrososphaera SCA1170	19	0	0	0	0	0	0	0	0	0	0	0	0	0	0	0
687a28d8529378347ee1e118fd406125	Bacteria	Planctomycetes	Planctomycetia	Planctomycetales	Planctomycetaceae	Planctomyces	Planctomyces unclassified_species	0	0	0	6	0	0	0	0	0	0	0	0	0	0	0	0
68847bbac39b5ee9f789e22960a0b5ab	Bacteria	Spirochaetes	Spirochaetes	Spirochaetales	Spirochaetaceae	unclassified_genus	unclassified_genus unclassified_species	0	0	0	5	0	0	0	0	0	0	0	0	0	0	0	0
688ab8f8dcf2167c53c2abe213d75a52	Bacteria	Nitrospirae	Nitrospira	Nitrospirales	Nitrospiraceae	Nitrospira	Nitrospira unclassified_species	0	0	11	0	0	0	0	0	0	0	0	0	0	0	0	0
689667ed5c4446be932c83dd4c05b29a	Bacteria	Firmicutes	Clostridia	Clostridiales	Lachnospiraceae	Coprococcus	Coprococcus unclassified_species	0	0	0	8	0	0	0	0	0	0	0	0	0	0	0	0
[truncated: 2,950 more rows]
