# Supplementary material for: Metagenomic Characterization of the Microbiome and Resistome of Retail Ground Beef Products
Source: Front Microbiol. 2020 Nov 6;11:541972. doi: 10.3389/fmicb.2020.541972 (PMC7677504; doi:10.3389/fmicb.2020.541972)
Supplement: Supplementary File 6 — Excel spreadsheet containing results from differential microbiome feature abundance testing using a zero-inflated Gaussian (ZIG) model. [file Table_6.XLSX]

## Sheet: Phylum
Node.Name	Contrast	logFC	CI.L	CI.R	AveExpr	t	P.Value	adj.P.Val	B
Crenarchaeota	TreatmentCONV...TreatmentRWA	-3.60473	-4.72505	-2.48442	1.79529	-6.33732	1.09443e-09	4.70603e-08	13.1272
Proteobacteria	TreatmentCONV...TreatmentRWA	1.67109	0.813564	2.52863	14.1369	3.83817	0.000157371	0.00338347	0.460707
Fusobacteria	TreatmentCONV...TreatmentRWA	-2.52443	-4.01138	-1.03747	0.528321	-3.34378	0.00095431	0.0136784	-0.881879
Planctomycetes	TreatmentCONV...TreatmentRWA	-1.53516	-2.51381	-0.556509	3.27589	-3.08958	0.00223282	0.0240029	-1.98825
Verrucomicrobia	TreatmentCONV...TreatmentRWA	-1.0264	-1.97581	-0.0769919	5.17597	-2.1293	0.0342151	0.29425	-4.48385
Nitrospirae	TreatmentCONV...TreatmentRWA	-1.05299	-2.09131	-0.0146809	2.94943	-1.99742	0.0468717	0.335914	-4.66945
Gemmatimonadetes	TreatmentCONV...TreatmentRWA	-0.600744	-1.45827	0.256786	5.56733	-1.37979	0.168894	0.605205	-5.87806
Chloroflexi	TreatmentCONV...TreatmentRWA	-0.715488	-1.57302	0.142043	5.42855	-1.64333	0.101581	0.605205	-5.48436
GAL15	TreatmentCONV...TreatmentRWA	1.77678	-0.648672	4.20224	0.172787	1.44283	0.150331	0.605205	-4.86773
[Parvarchaeota]	TreatmentCONV...TreatmentRWA	-1.09298	-2.62726	0.441305	0.139921	-1.40307	0.161848	0.605205	-5.30145
OD1	TreatmentCONV...TreatmentRWA	-1.50441	-3.46894	0.46012	0.0940264	-1.50827	0.132757	0.605205	-4.94328
Euryarchaeota	TreatmentCONV...TreatmentRWA	-1.39669	-3.36122	0.567842	0.0872938	-1.40028	0.16268	0.605205	-5.09115
Acidobacteria	TreatmentCONV...TreatmentRWA	0.423296	-0.434234	1.28083	6.9627	0.972227	0.331885	0.684899	-6.35174
Bacteroidetes	TreatmentCONV...TreatmentRWA	-0.450597	-1.30813	0.406934	6.62341	-1.03493	0.30171	0.684899	-6.28955
Armatimonadetes	TreatmentCONV...TreatmentRWA	-0.435654	-1.38378	0.512467	3.02752	-0.905004	0.366341	0.684899	-6.31602
Chlamydiae	TreatmentCONV...TreatmentRWA	0.901162	-0.663054	2.46538	0.61112	1.13469	0.257599	0.684899	-5.61183
Spirochaetes	TreatmentCONV...TreatmentRWA	-0.62843	-1.94541	0.688548	0.593385	-0.939834	0.348217	0.684899	-5.96804
NC10	TreatmentCONV...TreatmentRWA	0.92672	-0.533227	2.38667	0.590443	1.25021	0.2124	0.684899	-5.54214
Synergistetes	TreatmentCONV...TreatmentRWA	0.829928	-0.776904	2.43676	0.395673	1.01729	0.310009	0.684899	-5.70858
Deferribacteres	TreatmentCONV...TreatmentRWA	1.16047	-1.26498	3.58593	0.180175	0.942356	0.346928	0.684899	-5.41291
Fibrobacteres	TreatmentCONV...TreatmentRWA	-1.00084	-2.99261	0.99093	0.128074	-0.989688	0.323291	0.684899	-5.54087
WS4	TreatmentCONV...TreatmentRWA	-1.01479	-2.97932	0.949743	0.0634247	-1.01739	0.309958	0.684899	-5.52689
OP8	TreatmentCONV...TreatmentRWA	1.0102	-1.14357	3.16397	0.0631379	0.923805	0.356486	0.684899	-5.53102
Cyanobacteria	TreatmentCONV...TreatmentRWA	0.589891	-0.799684	1.97947	0.830917	0.836108	0.403899	0.694706	-6.00656
GN04	TreatmentCONV...TreatmentRWA	-0.86115	-2.82568	1.10338	0.0538222	-0.863361	0.388773	0.694706	-5.66326
Tenericutes	TreatmentCONV...TreatmentRWA	-0.328722	-1.31668	0.65924	2.26376	-0.655332	0.512862	0.787609	-6.46774
WS3	TreatmentCONV...TreatmentRWA	-0.3904	-1.53735	0.756554	1.27227	-0.670404	0.503224	0.787609	-6.31255
Elusimicrobia	TreatmentCONV...TreatmentRWA	0.411469	-0.800672	1.62361	1.07921	0.668585	0.504382	0.787609	-6.26021
NKB19	TreatmentCONV...TreatmentRWA	0.621628	-1.46027	2.70353	0.401633	0.58809	0.557007	0.825907	-5.79806
WPS-2	TreatmentCONV...TreatmentRWA	0.31292	-0.991132	1.61697	1.40078	0.472619	0.636901	0.828912	-6.29857
AD3	TreatmentCONV...TreatmentRWA	-0.34348	-1.8946	1.20764	0.657983	-0.436142	0.663113	0.828912	-6.14771
TM6	TreatmentCONV...TreatmentRWA	0.422478	-1.55772	2.40268	0.152248	0.420211	0.674695	0.828912	-5.92362
WS2	TreatmentCONV...TreatmentRWA	0.668337	-1.75712	3.09379	0.112275	0.542719	0.587811	0.828912	-5.68397
OP3	TreatmentCONV...TreatmentRWA	-0.493897	-2.45843	1.47064	0.0308687	-0.495165	0.620922	0.828912	-5.89872
BHI80-139	TreatmentCONV...TreatmentRWA	-0.493897	-2.45843	1.47064	0.0308687	-0.495165	0.620922	0.828912	-5.89872
Firmicutes	TreatmentCONV...TreatmentRWA	-0.157701	-1.01523	0.69983	15.9103	-0.362207	0.717505	0.85702	-6.75399
Chlorobi	TreatmentCONV...TreatmentRWA	-0.227496	-1.71277	1.25778	0.760727	-0.301676	0.763152	0.886906	-6.23715
Actinobacteria	TreatmentCONV...TreatmentRWA	0.0972717	-0.760259	0.954802	8.88224	0.223414	0.823398	0.89296	-6.79416
[Thermi]	TreatmentCONV...TreatmentRWA	-0.144143	-1.4502	1.16191	1.14114	-0.217373	0.828096	0.89296	-6.38278
BRC1	TreatmentCONV...TreatmentRWA	0.228311	-1.8722	2.32882	0.333715	0.21408	0.830661	0.89296	-5.93
TM7	TreatmentCONV...TreatmentRWA	-0.0876602	-1.46801	1.29269	0.86181	-0.125079	0.900562	0.944492	-6.34442
unclassified_phylum	TreatmentCONV...TreatmentRWA	-0.0393381	-1.06174	0.983069	2.20924	-0.0757813	0.939654	0.962027	-6.6426
FBP	TreatmentCONV...TreatmentRWA	-0.0170582	-1.71783	1.68371	0.281575	-0.0197542	0.984255	0.984255	-6.15074

## Sheet: Class
Node.Name	Contrast	logFC	CI.L	CI.R	AveExpr	t	P.Value	adj.P.Val	B
Thaumarchaeota	TreatmentCONV...TreatmentRWA	-3.61487	-4.56931	-2.66043	1.79529	-7.43735	3.33184e-13	3.9982e-11	20.5445
Gammaproteobacteria	TreatmentCONV...TreatmentRWA	2.34119	1.60897	3.07341	13.3368	6.2787	6.31803e-10	3.79082e-08	12.569
[Spartobacteria]	TreatmentCONV...TreatmentRWA	-2.62643	-3.54424	-1.70862	4.42679	-5.61937	2.86676e-08	1.1467e-06	8.82723
Clostridia	TreatmentCONV...TreatmentRWA	1.86113	1.12891	2.59335	9.33533	4.99124	7.75158e-07	2.12787e-05	5.37668
Planctomycetia	TreatmentCONV...TreatmentRWA	-2.38686	-3.33103	-1.44269	2.45495	-4.96421	8.8661e-07	2.12787e-05	5.42535
Phycisphaerae	TreatmentCONV...TreatmentRWA	-1.98211	-2.94446	-1.01975	1.89421	-4.04452	5.88592e-05	0.00117718	1.35604
Fusobacteriia	TreatmentCONV...TreatmentRWA	-2.54783	-3.81563	-1.28003	0.528321	-3.94632	8.81875e-05	0.00151179	1.15721
Acidobacteriia	TreatmentCONV...TreatmentRWA	1.4371	0.679227	2.19496	5.48426	3.72362	0.00021378	0.00320671	-0.0693766
Gemmatimonadetes	TreatmentCONV...TreatmentRWA	-1.32195	-2.07948	-0.564427	4.81261	-3.42683	0.000649959	0.00866612	-1.12109
wb1-A12	TreatmentCONV...TreatmentRWA	3.11286	1.25627	4.96946	0.194555	3.29243	0.00104815	0.0125779	-0.931409
Verrucomicrobiae	TreatmentCONV...TreatmentRWA	-1.48628	-2.38183	-0.59072	1.86001	-3.25897	0.00117765	0.0128471	-1.53071
[Chloracidobacteria]	TreatmentCONV...TreatmentRWA	-1.68957	-2.71852	-0.660623	2.83096	-3.22446	0.00132661	0.0132661	-1.52535
[Brocadiae]	TreatmentCONV...TreatmentRWA	-1.76414	-2.95537	-0.572915	0.493657	-2.90812	0.00376265	0.0347322	-2.35911
ABS-6	TreatmentCONV...TreatmentRWA	-1.52912	-2.70363	-0.354604	0.46913	-2.55657	0.0108018	0.0846936	-3.3099
OPB41	TreatmentCONV...TreatmentRWA	-1.51819	-2.67992	-0.35646	0.292354	-2.56623	0.0105086	0.0846936	-3.29488
Gitt-GS-136	TreatmentCONV...TreatmentRWA	-1.69816	-3.01054	-0.385769	0.212963	-2.54091	0.0112925	0.0846936	-3.25772
Rubrobacteria	TreatmentCONV...TreatmentRWA	-0.866497	-1.59872	-0.134277	5.32456	-2.3238	0.0204497	0.129156	-4.29547
Bacteroidia	TreatmentCONV...TreatmentRWA	-0.872414	-1.60463	-0.140194	5.15394	-2.33967	0.0196086	0.129156	-4.25879
Nitrospira	TreatmentCONV...TreatmentRWA	-1.05313	-1.9397	-0.166553	2.94943	-2.3326	0.0199798	0.129156	-4.09668
TK10	TreatmentCONV...TreatmentRWA	-1.21018	-2.24487	-0.175489	2.16993	-2.29675	0.0219567	0.13174	-4.0382
RB25	TreatmentCONV...TreatmentRWA	-1.51066	-2.82239	-0.198929	0.189757	-2.2615	0.0240648	0.137513	-3.91084
Flavobacteriia	TreatmentCONV...TreatmentRWA	-1.13152	-2.13565	-0.127397	1.81125	-2.21284	0.0272627	0.148706	-4.25128
DA052	TreatmentCONV...TreatmentRWA	1.01249	0.0863278	1.93865	2.33072	2.14673	0.0321916	0.167956	-4.46722
[Pedosphaerae]	TreatmentCONV...TreatmentRWA	-1.05258	-2.03442	-0.0707481	2.3274	-2.10519	0.0356655	0.178271	-4.5005
0319-6E2	TreatmentCONV...TreatmentRWA	-0.923198	-1.79118	-0.0552121	2.22318	-2.0886	0.0371398	0.178271	-4.64907
Epsilonproteobacteria	TreatmentCONV...TreatmentRWA	-1.32454	-2.58007	-0.0690184	0.429486	-2.07164	0.0387007	0.178619	-4.34891
S085	TreatmentCONV...TreatmentRWA	-1.11603	-2.21119	-0.0208655	1.07708	-2.00111	0.0458045	0.203576	-4.61093
4C0d-2	TreatmentCONV...TreatmentRWA	1.31253	-0.0237592	2.64882	0.533778	1.92878	0.0542021	0.225203	-4.57284
PAUC37f	TreatmentCONV...TreatmentRWA	1.8219	-0.0346939	3.67849	0.11387	1.927	0.0544241	0.225203	-4.30626
Oscillatoriophycideae	TreatmentCONV...TreatmentRWA	-1.18678	-2.49435	0.120789	0.150612	-1.78229	0.0751774	0.300709	-4.85628
MB-A2-108	TreatmentCONV...TreatmentRWA	-0.934451	-2.03316	0.164257	1.88608	-1.67012	0.0953865	0.346767	-5.20391
Verruco-5	TreatmentCONV...TreatmentRWA	1.28326	-0.227197	2.79373	0.160409	1.66832	0.0957426	0.346767	-4.91996
CK-1C4-19	TreatmentCONV...TreatmentRWA	1.56815	-0.265328	3.40162	0.158451	1.67952	0.0935407	0.346767	-4.73903
[Parvarchaea]	TreatmentCONV...TreatmentRWA	-1.09683	-2.39759	0.203938	0.139921	-1.65582	0.0982507	0.346767	-5.07254
TM7-3	TreatmentCONV...TreatmentRWA	1.15456	-0.244065	2.55318	0.311576	1.62102	0.105508	0.356389	-5.06288
Ignavibacteria	TreatmentCONV...TreatmentRWA	-1.05779	-2.34438	0.228796	0.235761	-1.61449	0.106917	0.356389	-5.14825
ML635J-21	TreatmentCONV...TreatmentRWA	1.38757	-0.397741	3.17288	0.169699	1.52621	0.127453	0.413362	-4.99439
[Leptospirae]	TreatmentCONV...TreatmentRWA	-1.28027	-2.94936	0.388816	0.0800176	-1.50625	0.132499	0.418417	-5.08066
Ellin6529	TreatmentCONV...TreatmentRWA	-0.598214	-1.44662	0.25019	3.58817	-1.38461	0.166656	0.489494	-5.87892
C0119	TreatmentCONV...TreatmentRWA	-0.737141	-1.77057	0.29629	1.65789	-1.40069	0.161793	0.489494	-5.66766
Thermomicrobia	TreatmentCONV...TreatmentRWA	-0.781764	-1.89234	0.328814	1.25554	-1.38229	0.167366	0.489494	-5.62461
BPC102	TreatmentCONV...TreatmentRWA	-0.805688	-1.97197	0.36059	0.395149	-1.35656	0.175402	0.489494	-5.61305
SJA-28	TreatmentCONV...TreatmentRWA	-1.15363	-2.82272	0.51546	0.0721023	-1.35725	0.175182	0.489494	-5.28477
Deltaproteobacteria	TreatmentCONV...TreatmentRWA	-0.492104	-1.22432	0.240116	6.1687	-1.31974	0.187395	0.490798	-6.10888
Chlamydiia	TreatmentCONV...TreatmentRWA	0.901167	-0.434423	2.23676	0.61112	1.32497	0.185656	0.490798	-5.52801
Spirochaetes	TreatmentCONV...TreatmentRWA	-0.734828	-1.83005	0.360398	0.514897	-1.31752	0.188139	0.490798	-5.72354
OPB50	TreatmentCONV...TreatmentRWA	-0.772963	-1.94276	0.396833	0.144931	-1.29754	0.194914	0.497652	-5.68684
Chloroflexi	TreatmentCONV...TreatmentRWA	-0.784967	-1.98546	0.415524	0.621299	-1.284	0.199607	0.499019	-5.67954
OM190	TreatmentCONV...TreatmentRWA	0.854268	-0.464342	2.17288	0.543684	1.27219	0.20377	0.499028	-5.60651
Mollicutes	TreatmentCONV...TreatmentRWA	-0.510549	-1.35193	0.330831	2.19854	-1.19157	0.233874	0.529526	-6.13279
OS-K	TreatmentCONV...TreatmentRWA	-1.01479	-2.68388	0.6543	0.0634247	-1.19391	0.232959	0.529526	-5.48413
Thermoplasmata	TreatmentCONV...TreatmentRWA	-1.01479	-2.68388	0.6543	0.0634247	-1.19391	0.232959	0.529526	-5.48413
vadinHA49	TreatmentCONV...TreatmentRWA	-1.01479	-2.68388	0.6543	0.0634247	-1.19391	0.232959	0.529526	-5.48413
JG37-AG-4	TreatmentCONV...TreatmentRWA	1.21832	-0.8527	3.28935	0.221994	1.15519	0.248448	0.552106	-5.33795
Acidobacteria-6	TreatmentCONV...TreatmentRWA	-0.490067	-1.37674	0.396606	3.65026	-1.08534	0.278181	0.55299	-6.20128
Solibacteres	TreatmentCONV...TreatmentRWA	-0.469005	-1.3103	0.372291	3.29656	-1.09472	0.274053	0.55299	-6.24235
Gemm-3	TreatmentCONV...TreatmentRWA	-0.7699	-2.18283	0.643027	0.511836	-1.07001	0.285019	0.55299	-5.77198
TA18	TreatmentCONV...TreatmentRWA	-0.69465	-1.90017	0.510866	0.405585	-1.13153	0.258257	0.55299	-5.85552
Synergistia	TreatmentCONV...TreatmentRWA	0.766175	-0.623813	2.15616	0.395673	1.08241	0.279481	0.55299	-5.77435
Deferribacteres	TreatmentCONV...TreatmentRWA	1.16047	-0.91055	3.2315	0.180175	1.10033	0.271603	0.55299	-5.39579
OP8_1	TreatmentCONV...TreatmentRWA	1.0102	-0.846395	2.86679	0.0631379	1.06847	0.285712	0.55299	-5.52407
GN05	TreatmentCONV...TreatmentRWA	1.0102	-0.846395	2.86679	0.0631379	1.06847	0.285712	0.55299	-5.52407
Thermoleophilia	TreatmentCONV...TreatmentRWA	0.378999	-0.353221	1.11122	6.61947	1.01641	0.309818	0.583826	-6.46014
SAR202	TreatmentCONV...TreatmentRWA	-0.86115	-2.53024	0.807939	0.0538222	-1.01315	0.311374	0.583826	-5.67498
Sphingobacteriia	TreatmentCONV...TreatmentRWA	0.526218	-0.507261	1.5597	1.94066	0.999857	0.317759	0.586632	-6.14054
Nitriliruptoria	TreatmentCONV...TreatmentRWA	-0.555601	-1.75017	0.63897	0.409532	-0.913324	0.361418	0.638946	-6.08224
At12OctB3	TreatmentCONV...TreatmentRWA	0.850641	-0.942916	2.6442	0.253347	0.931333	0.352034	0.638946	-5.68525
P2-11E	TreatmentCONV...TreatmentRWA	-0.775248	-2.44434	0.893841	0.0484533	-0.912085	0.362069	0.638946	-5.76807
Coriobacteriia	TreatmentCONV...TreatmentRWA	-0.434469	-1.40711	0.538174	1.74664	-0.877161	0.38073	0.651071	-6.31269
[Fimbriimonadia]	TreatmentCONV...TreatmentRWA	-0.543672	-1.76626	0.678918	1.06221	-0.873233	0.382865	0.651071	-6.09499
OPB56	TreatmentCONV...TreatmentRWA	-0.538617	-1.76504	0.687806	0.371145	-0.86241	0.388786	0.651071	-6.10116
BD7-11	TreatmentCONV...TreatmentRWA	0.905483	-1.16554	2.97651	0.216628	0.858557	0.390908	0.651071	-5.6172
TG3	TreatmentCONV...TreatmentRWA	-0.689178	-2.35827	0.979911	0.0430739	-0.810823	0.41777	0.651071	-5.85153
ZB2	TreatmentCONV...TreatmentRWA	-0.689178	-2.35827	0.979911	0.0430739	-0.810823	0.41777	0.651071	-5.85153
Gemm-4	TreatmentCONV...TreatmentRWA	-0.689178	-2.35827	0.979911	0.0430739	-0.810823	0.41777	0.651071	-5.85153
ODP123	TreatmentCONV...TreatmentRWA	-0.689178	-2.35827	0.979911	0.0430739	-0.810823	0.41777	0.651071	-5.85153
Methanobacteria	TreatmentCONV...TreatmentRWA	-0.689178	-2.35827	0.979911	0.0430739	-0.810823	0.41777	0.651071	-5.85153
PRR-12	TreatmentCONV...TreatmentRWA	-0.39214	-1.37125	0.586972	1.27227	-0.786472	0.431884	0.653952	-6.38052
Elusimicrobia	TreatmentCONV...TreatmentRWA	0.410868	-0.624164	1.4459	1.07921	0.779511	0.435968	0.653952	-6.33178
BSV26	TreatmentCONV...TreatmentRWA	0.840261	-1.23076	2.91128	0.114254	0.796715	0.425913	0.653952	-5.66506
Acidimicrobiia	TreatmentCONV...TreatmentRWA	0.311737	-0.539571	1.16304	3.55179	0.719076	0.472358	0.686282	-6.56753
TM1	TreatmentCONV...TreatmentRWA	0.653338	-1.14022	2.4469	0.406194	0.715312	0.474678	0.686282	-5.85429
SJA-4	TreatmentCONV...TreatmentRWA	-0.616935	-2.28602	1.05215	0.0385587	-0.725828	0.468211	0.686282	-5.91401
Synechococcophycideae	TreatmentCONV...TreatmentRWA	0.511218	-0.93766	1.9601	0.201959	0.692865	0.488647	0.698067	-6.07005
Bacilli	TreatmentCONV...TreatmentRWA	-0.222757	-0.954977	0.509463	15.8614	-0.597397	0.550455	0.72368	-6.79534
Alphaproteobacteria	TreatmentCONV...TreatmentRWA	0.22533	-0.50689	0.95755	8.49361	0.604299	0.54586	0.72368	-6.79123
Gemm-1	TreatmentCONV...TreatmentRWA	-0.270191	-1.19623	0.65585	2.94931	-0.572947	0.566883	0.72368	-6.5781
Acidobacteria-5	TreatmentCONV...TreatmentRWA	0.404605	-0.932089	1.7413	0.892132	0.594392	0.552461	0.72368	-6.20864
Opitutae	TreatmentCONV...TreatmentRWA	0.417682	-0.919099	1.75446	0.770677	0.613563	0.539723	0.72368	-6.19732
Chthonomonadetes	TreatmentCONV...TreatmentRWA	0.41137	-0.901577	1.72432	0.558577	0.615261	0.538602	0.72368	-6.21362
SHA-109	TreatmentCONV...TreatmentRWA	0.668337	-1.40269	2.73936	0.112275	0.633701	0.526504	0.72368	-5.77407
Dehalococcoidetes	TreatmentCONV...TreatmentRWA	-0.493897	-2.16299	1.17519	0.0308687	-0.581073	0.561397	0.72368	-6.00452
koll11	TreatmentCONV...TreatmentRWA	-0.493897	-2.16299	1.17519	0.0308687	-0.581073	0.561397	0.72368	-6.00452
SJA-176	TreatmentCONV...TreatmentRWA	-0.493897	-2.16299	1.17519	0.0308687	-0.581073	0.561397	0.72368	-6.00452
unclassified_class	TreatmentCONV...TreatmentRWA	0.234937	-0.605002	1.07488	3.12509	0.549259	0.58302	0.728776	-6.68722
[Rhodothermi]	TreatmentCONV...TreatmentRWA	0.263183	-0.669346	1.19571	1.14779	0.554203	0.579634	0.728776	-6.58166
SBRH58	TreatmentCONV...TreatmentRWA	0.482898	-1.30803	2.27383	0.113689	0.529482	0.596656	0.738131	-5.9656
Ktedonobacteria	TreatmentCONV...TreatmentRWA	-0.263643	-1.29821	0.770927	1.23712	-0.500415	0.616956	0.748762	-6.50778
SC3	TreatmentCONV...TreatmentRWA	0.455949	-1.33719	2.24909	0.174086	0.499317	0.617729	0.748762	-5.97919
Anaerolineae	TreatmentCONV...TreatmentRWA	-0.197078	-0.986344	0.592188	2.88028	-0.49033	0.624069	0.748883	-6.77891
S035	TreatmentCONV...TreatmentRWA	0.276366	-0.894331	1.44706	0.728715	0.463568	0.643115	0.764097	-6.40451
SHA-26	TreatmentCONV...TreatmentRWA	0.410338	-1.38071	2.20138	0.143314	0.449893	0.652941	0.768166	-6.00259
Holophagae	TreatmentCONV...TreatmentRWA	0.283181	-1.05366	1.62002	0.57236	0.415965	0.677575	0.789408	-6.29613
TM7-1	TreatmentCONV...TreatmentRWA	-0.267882	-1.57024	1.03448	0.568338	-0.403911	0.686414	0.792016	-6.32623
iii1-8	TreatmentCONV...TreatmentRWA	-0.187376	-1.16949	0.794741	2.49672	-0.374649	0.708046	0.80681	-6.61294
Sva0725	TreatmentCONV...TreatmentRWA	0.221193	-0.957774	1.40016	1.11527	0.368421	0.712682	0.80681	-6.43637
Gemm-5	TreatmentCONV...TreatmentRWA	0.155513	-0.715495	1.02652	2.09917	0.350606	0.726	0.814205	-6.73974
SHA-37	TreatmentCONV...TreatmentRWA	-0.267981	-1.93707	1.40111	0.0167489	-0.315282	0.752651	0.836279	-6.11849
Armatimonadia	TreatmentCONV...TreatmentRWA	-0.125283	-1.10422	0.853658	1.37136	-0.25131	0.801655	0.854776	-6.65414
Deinococci	TreatmentCONV...TreatmentRWA	-0.144578	-1.25995	0.970791	1.14114	-0.254541	0.79916	0.854776	-6.52528
Gemm-2	TreatmentCONV...TreatmentRWA	-0.183463	-1.46651	1.09958	0.6219	-0.280789	0.778963	0.854776	-6.38178
12-24	TreatmentCONV...TreatmentRWA	0.184226	-1.27983	1.64828	0.395887	0.247096	0.804914	0.854776	-6.2626
PRR-11	TreatmentCONV...TreatmentRWA	0.228263	-1.56528	2.02181	0.333715	0.249918	0.802731	0.854776	-6.06778
[Saprospirae]	TreatmentCONV...TreatmentRWA	-0.10018	-0.986718	0.786357	3.52392	-0.221901	0.824462	0.867855	-6.75869
Betaproteobacteria	TreatmentCONV...TreatmentRWA	-0.0669346	-0.799154	0.665285	11.6618	-0.179508	0.857596	0.894883	-6.95627
TK17	TreatmentCONV...TreatmentRWA	-0.0840289	-1.4208	1.25274	0.78993	-0.123437	0.9018	0.932897	-6.37286
Actinobacteria	TreatmentCONV...TreatmentRWA	-0.0409445	-0.773164	0.691275	7.84719	-0.109807	0.912597	0.935997	-6.96627
Fibrobacteria	TreatmentCONV...TreatmentRWA	-0.092249	-2.16327	1.97877	0.101879	-0.0874683	0.930327	0.946095	-5.95823
Cytophagia	TreatmentCONV...TreatmentRWA	-0.0277108	-0.840235	0.784813	3.02288	-0.066971	0.946626	0.954581	-6.86695
Erysipelotrichi	TreatmentCONV...TreatmentRWA	0.0222652	-0.765575	0.810105	2.77799	0.0554961	0.955761	0.955761	-6.89818

## Sheet: Order
Node.Name	Contrast	logFC	CI.L	CI.R	AveExpr	t	P.Value	adj.P.Val	B
Lactobacillales	TreatmentCONV...TreatmentRWA	-0.215833	-0.972983	0.541317	15.847	-0.559345	0.576044	0.688526	-6.70543
Neisseriales	TreatmentCONV...TreatmentRWA	-0.0475119	-0.804662	0.709638	11.395	-0.12313	0.902027	0.924922	-6.85268
Vibrionales	TreatmentCONV...TreatmentRWA	2.88689	2.12974	3.64404	11.3926	7.48155	1.5363e-13	1.55166e-11	20.8249
Enterobacteriales	TreatmentCONV...TreatmentRWA	1.2996	0.542448	2.05675	10.8709	3.36799	0.000784358	0.0105627	-1.24965
Pseudomonadales	TreatmentCONV...TreatmentRWA	-0.664352	-1.4215	0.092798	10.1698	-1.72171	0.0854135	0.269586	-5.39401
Clostridiales	TreatmentCONV...TreatmentRWA	1.88781	1.13066	2.64496	9.32177	4.89236	1.15041e-06	4.64766e-05	4.97843
Bacillales	TreatmentCONV...TreatmentRWA	-0.842999	-1.60015	-0.0858489	8.4557	-2.18468	0.0291301	0.126953	-4.49948
Xanthomonadales	TreatmentCONV...TreatmentRWA	-0.0930028	-0.850153	0.664147	7.59378	-0.241022	0.809584	0.86586	-6.83144
Actinomycetales	TreatmentCONV...TreatmentRWA	-0.497869	-1.25502	0.259281	7.46688	-1.29026	0.197242	0.447901	-6.03676
Rhizobiales	TreatmentCONV...TreatmentRWA	0.449576	-0.307574	1.20673	7.42749	1.1651	0.244238	0.488477	-6.18876
Burkholderiales	TreatmentCONV...TreatmentRWA	0.22455	-0.559174	1.00827	7.04306	0.562202	0.574097	0.688526	-6.66985
unclassified_order	TreatmentCONV...TreatmentRWA	-0.32231	-1.07946	0.43484	6.52515	-0.835285	0.403745	0.60929	-6.51508
Solirubrobacterales	TreatmentCONV...TreatmentRWA	-0.116248	-0.899858	0.667362	6.09675	-0.291091	0.771039	0.839821	-6.78433
Sphingomonadales	TreatmentCONV...TreatmentRWA	-0.41438	-1.19799	0.36923	5.78995	-1.03763	0.299679	0.526393	-6.29408
Rhodospirillales	TreatmentCONV...TreatmentRWA	-0.176937	-0.96063	0.606756	5.51667	-0.443012	0.657847	0.754875	-6.72911
Acidobacteriales	TreatmentCONV...TreatmentRWA	1.4371	0.653424	2.22077	5.48426	3.59828	0.000335092	0.00588036	-0.427028
Rubrobacterales	TreatmentCONV...TreatmentRWA	-0.866497	-1.62365	-0.109347	5.32456	-2.24558	0.0249359	0.114479	-4.36604
Bacteroidales	TreatmentCONV...TreatmentRWA	-0.872414	-1.62956	-0.115264	5.15394	-2.26091	0.0239663	0.112586	-4.33186
Myxococcales	TreatmentCONV...TreatmentRWA	-0.386396	-1.14355	0.370754	4.88043	-1.00137	0.316877	0.537597	-6.36421
Aeromonadales	TreatmentCONV...TreatmentRWA	0.425948	-0.357603	1.2095	4.4696	1.06668	0.28636	0.51449	-6.26395
[Chthoniobacterales]	TreatmentCONV...TreatmentRWA	-2.62758	-3.5766	-1.67856	4.42679	-5.4328	6.87709e-08	3.47293e-06	7.8719
Syntrophobacterales	TreatmentCONV...TreatmentRWA	-0.548706	-1.3324	0.234989	4.04317	-1.37384	0.169781	0.418242	-5.89327
Gaiellales	TreatmentCONV...TreatmentRWA	-0.948762	-1.86421	-0.0333191	3.96796	-2.03362	0.0422383	0.158003	-4.63743
Turicibacterales	TreatmentCONV...TreatmentRWA	-0.449386	-1.25817	0.359396	3.7792	-1.09026	0.275845	0.505543	-6.20793
Nitrosomonadales	TreatmentCONV...TreatmentRWA	0.269246	-0.688474	1.22697	3.57359	0.551637	0.581313	0.690736	-6.47886
Acidimicrobiales	TreatmentCONV...TreatmentRWA	0.311737	-0.568556	1.19203	3.55179	0.694871	0.487288	0.651869	-6.47346
[Saprospirales]	TreatmentCONV...TreatmentRWA	-0.101432	-1.01814	0.815271	3.52392	-0.217115	0.82816	0.870541	-6.64826
iii1-15	TreatmentCONV...TreatmentRWA	-1.18289	-2.16033	-0.205453	3.44511	-2.37464	0.0177427	0.0943166	-3.8392
SC-I-84	TreatmentCONV...TreatmentRWA	-0.575694	-1.47938	0.327992	3.31142	-1.25002	0.211567	0.459532	-5.9162
N1423WL	TreatmentCONV...TreatmentRWA	-2.4123	-3.38779	-1.43681	3.29921	-4.85235	1.40253e-06	4.72184e-05	4.95315
Solibacterales	TreatmentCONV...TreatmentRWA	-0.469005	-1.33894	0.400934	3.29656	-1.05787	0.290356	0.51449	-6.17143
Bifidobacteriales	TreatmentCONV...TreatmentRWA	1.85031	0.984151	2.71647	3.24383	4.1917	2.99899e-05	0.000673108	1.93434
Pasteurellales	TreatmentCONV...TreatmentRWA	-1.339	-2.20347	-0.474536	3.1826	-3.03932	0.00242914	0.0213342	-2.17521
Thiotrichales	TreatmentCONV...TreatmentRWA	0.741746	-0.122003	1.60549	3.11675	1.68504	0.0922739	0.283586	-5.33024
Cytophagales	TreatmentCONV...TreatmentRWA	-0.0277108	-0.867899	0.812477	3.02288	-0.0647166	0.948412	0.958467	-6.75529
Rhodobacterales	TreatmentCONV...TreatmentRWA	-0.749208	-1.62331	0.124895	2.95944	-1.68183	0.0928949	0.283586	-5.32429
Nitrospirales	TreatmentCONV...TreatmentRWA	-1.21815	-2.11842	-0.317878	2.94943	-2.65503	0.00804868	0.0492677	-3.21814
RB41	TreatmentCONV...TreatmentRWA	-1.78511	-2.84697	-0.723242	2.7907	-3.29866	0.00100369	0.0126716	-1.2007
Erysipelotrichales	TreatmentCONV...TreatmentRWA	0.0222652	-0.792398	0.836929	2.77799	0.0536279	0.957242	0.962004	-6.78639
Caulobacterales	TreatmentCONV...TreatmentRWA	-1.10506	-2.17554	-0.0345903	2.74649	-2.0256	0.043055	0.158129	-4.51143
MND1	TreatmentCONV...TreatmentRWA	0.0973473	-0.801528	0.996223	2.38624	0.212504	0.831754	0.870541	-6.66856
Ellin6513	TreatmentCONV...TreatmentRWA	1.01242	0.0547188	1.97012	2.33072	2.07431	0.0382909	0.151662	-4.5139
[Pedosphaerales]	TreatmentCONV...TreatmentRWA	-1.05566	-2.07074	-0.040591	2.3274	-2.04066	0.041531	0.158003	-4.52914
Oceanospirillales	TreatmentCONV...TreatmentRWA	0.131306	-0.800978	1.06359	2.25789	0.276363	0.782323	0.845076	-6.6173
Gemmatimonadales	TreatmentCONV...TreatmentRWA	-1.68382	-2.69672	-0.670925	2.17618	-3.26192	0.0011418	0.0135673	-1.3551
Legionellales	TreatmentCONV...TreatmentRWA	0.445678	-0.620957	1.51231	2.10708	0.819877	0.41247	0.60929	-6.19377
Desulfovibrionales	TreatmentCONV...TreatmentRWA	-0.315468	-1.20021	0.569278	2.10309	-0.699649	0.4843	0.651869	-6.46524
Ellin329	TreatmentCONV...TreatmentRWA	-0.440383	-1.54389	0.663128	2.04803	-0.783064	0.433764	0.61273	-6.18985
Gemmatales	TreatmentCONV...TreatmentRWA	-2.7959	-3.79474	-1.79707	2.01535	-5.49253	4.95713e-08	3.3378e-06	8.2161
DS-18	TreatmentCONV...TreatmentRWA	-0.424566	-1.4395	0.590369	1.9858	-0.820824	0.411931	0.60929	-6.24103
Sphingobacteriales	TreatmentCONV...TreatmentRWA	0.520037	-0.548438	1.58851	1.94066	0.955021	0.339784	0.547671	-6.07472
SBR1031	TreatmentCONV...TreatmentRWA	-0.196882	-1.11314	0.71938	1.90626	-0.421628	0.673382	0.764175	-6.58444
0319-7L14	TreatmentCONV...TreatmentRWA	-0.927164	-2.05828	0.203951	1.87007	-1.6084	0.108046	0.310436	-5.20261
Verrucomicrobiales	TreatmentCONV...TreatmentRWA	-1.48628	-2.41232	-0.560229	1.86001	-3.14927	0.00168249	0.0161839	-1.78207
Ellin6067	TreatmentCONV...TreatmentRWA	0.156217	-0.85832	1.17075	1.85312	0.302136	0.762607	0.83721	-6.52705
Flavobacteriales	TreatmentCONV...TreatmentRWA	-1.20553	-2.23812	-0.172928	1.81125	-2.29081	0.0221698	0.109227	-3.98274
Chromatiales	TreatmentCONV...TreatmentRWA	0.697897	-0.390663	1.78646	1.79123	1.258	0.208667	0.458159	-5.72899
Coriobacteriales	TreatmentCONV...TreatmentRWA	-0.434469	-1.44023	0.57129	1.74664	-0.847634	0.396833	0.60929	-6.22788
B07_WMSP1	TreatmentCONV...TreatmentRWA	-0.112603	-1.26488	1.03968	1.71571	-0.19175	0.847975	0.882943	-6.42935
A21b	TreatmentCONV...TreatmentRWA	0.913903	-0.156154	1.98396	1.64754	1.67586	0.0940609	0.283586	-5.14528
Desulfuromonadales	TreatmentCONV...TreatmentRWA	-1.87675	-2.90719	-0.846309	1.58405	-3.57377	0.000367677	0.00588036	-0.296989
Nitrososphaerales	TreatmentCONV...TreatmentRWA	-3.94139	-4.97338	-2.90939	1.56929	-7.494	1.40397e-13	1.55166e-11	20.9677
Alteromonadales	TreatmentCONV...TreatmentRWA	-0.0344491	-1.09054	1.02164	1.54517	-0.0640058	0.948978	0.958467	-6.53047
32-20	TreatmentCONV...TreatmentRWA	-0.402866	-1.62107	0.815341	1.51601	-0.648907	0.516538	0.677537	-6.18833
RF39	TreatmentCONV...TreatmentRWA	-0.863903	-1.93792	0.210116	1.42566	-1.57832	0.114789	0.317635	-5.29717
Desulfobacterales	TreatmentCONV...TreatmentRWA	-0.920745	-1.92095	0.0794602	1.37358	-1.80632	0.0711521	0.243605	-4.98483
Rickettsiales	TreatmentCONV...TreatmentRWA	-0.657451	-1.61386	0.298956	1.35189	-1.34885	0.177672	0.432407	-5.7356
[Entotheonellales]	TreatmentCONV...TreatmentRWA	-1.67408	-2.84631	-0.50185	1.29392	-2.80225	0.005167	0.0401436	-2.60419
FW68	TreatmentCONV...TreatmentRWA	0.0879323	-0.923399	1.09926	1.29255	0.170608	0.864565	0.891031	-6.56065
WD2101	TreatmentCONV...TreatmentRWA	-2.7921	-3.94237	-1.64183	1.27571	-4.76292	2.17256e-06	6.26939e-05	4.61547
Ellin5290	TreatmentCONV...TreatmentRWA	-0.753015	-1.95762	0.451591	1.19348	-1.2266	0.220246	0.468313	-5.67194
Gemellales	TreatmentCONV...TreatmentRWA	-1.53151	-2.6326	-0.430419	1.19045	-2.72923	0.00645313	0.0434511	-2.8512
Micrococcales	TreatmentCONV...TreatmentRWA	-2.88225	-4.12205	-1.64245	1.15691	-4.56165	5.66617e-06	0.000143071	3.73296
Methylococcales	TreatmentCONV...TreatmentRWA	0.343127	-0.790544	1.4768	1.15629	0.593897	0.552707	0.688526	-6.29102
JG30-KF-CM45	TreatmentCONV...TreatmentRWA	-0.554731	-1.70527	0.595811	1.1493	-0.94607	0.344328	0.547671	-6.01221
[Rhodothermales]	TreatmentCONV...TreatmentRWA	0.263183	-0.701096	1.22746	1.14779	0.535548	0.592383	0.699775	-6.48078
Sva0725	TreatmentCONV...TreatmentRWA	0.197981	-1.02165	1.41762	1.11527	0.318521	0.750152	0.828037	-6.34262
Pirellulales	TreatmentCONV...TreatmentRWA	-0.020398	-1.15732	1.11652	1.07055	-0.0352047	0.971923	0.971923	-6.45977
Sediment-1	TreatmentCONV...TreatmentRWA	-0.368635	-1.4501	0.712829	1.06926	-0.668849	0.503737	0.66944	-6.29043
[Fimbriimonadales]	TreatmentCONV...TreatmentRWA	-1.2705	-2.33408	-0.206927	1.06221	-2.34396	0.0192637	0.099776	-3.83631
CCU21	TreatmentCONV...TreatmentRWA	-0.408831	-1.67565	0.857988	0.990868	-0.633246	0.526709	0.686421	-6.16051
FAC88	TreatmentCONV...TreatmentRWA	0.693307	-0.375351	1.76197	0.952505	1.27301	0.203295	0.45127	-5.72784
Rhodocyclales	TreatmentCONV...TreatmentRWA	0.776167	-0.600223	2.15256	0.916126	1.10651	0.268755	0.498059	-5.68388
AKYG885	TreatmentCONV...TreatmentRWA	-1.44312	-2.6577	-0.228543	0.892741	-2.33142	0.0199175	0.100583	-3.75236
Deinococcales	TreatmentCONV...TreatmentRWA	-0.460142	-1.66835	0.748066	0.861146	-0.747298	0.455049	0.629589	-6.12942
MIZ46	TreatmentCONV...TreatmentRWA	-0.137718	-1.35204	1.0766	0.842507	-0.222536	0.823939	0.870541	-6.37211
Phycisphaerales	TreatmentCONV...TreatmentRWA	-1.26916	-2.31301	-0.225304	0.760818	-2.38572	0.0172203	0.0940133	-3.75581
BD7-3	TreatmentCONV...TreatmentRWA	0.134396	-1.01533	1.28412	0.757921	0.229369	0.818626	0.870329	-6.42378
Spirobacillales	TreatmentCONV...TreatmentRWA	0.107809	-1.1117	1.32732	0.755425	0.173465	0.862319	0.891031	-6.37742
Opitutales	TreatmentCONV...TreatmentRWA	0.499833	-0.882489	1.88215	0.755305	0.70951	0.478164	0.648405	-6.02775
Mycoplasmatales	TreatmentCONV...TreatmentRWA	0.523137	-0.606921	1.65319	0.710622	0.90836	0.363894	0.57427	-6.0635
Ktedonobacterales	TreatmentCONV...TreatmentRWA	-0.956121	-2.15041	0.23817	0.680192	-1.57089	0.116506	0.318029	-5.2111
11-24	TreatmentCONV...TreatmentRWA	0.320158	-1.06182	1.70214	0.656214	0.454576	0.649507	0.749717	-6.17117
IS-44	TreatmentCONV...TreatmentRWA	-1.38345	-3.23802	0.471116	0.617201	-1.46374	0.14356	0.362489	-4.98504
Chlamydiales	TreatmentCONV...TreatmentRWA	0.899744	-0.481133	2.28062	0.61112	1.27852	0.201346	0.45127	-5.48293
Holophagales	TreatmentCONV...TreatmentRWA	0.283181	-1.09918	1.66554	0.57236	0.401963	0.687792	0.776168	-6.19265
HTCC2188	TreatmentCONV...TreatmentRWA	-0.340334	-2.19496	1.51429	0.540574	-0.360075	0.718863	0.802267	-5.9297
Fusobacteriales	TreatmentCONV...TreatmentRWA	-2.63915	-3.93978	-1.33852	0.528321	-3.98156	7.31213e-05	0.00147705	1.34995
Thermales	TreatmentCONV...TreatmentRWA	0.757297	-0.544721	2.05931	0.525519	1.14128	0.25401	0.497032	-5.69757
Spirochaetales	TreatmentCONV...TreatmentRWA	-0.634854	-1.72536	0.455657	0.514897	-1.14232	0.253579	0.497032	-5.86307
Chthonomonadales	TreatmentCONV...TreatmentRWA	-0.0811886	-1.54303	1.38065	0.504755	-0.108978	0.913241	0.93169	-6.21107
Brocadiales	TreatmentCONV...TreatmentRWA	-1.76414	-2.99593	-0.532357	0.493657	-2.81023	0.00504157	0.0401436	-2.54431
Hydrogenophilales	TreatmentCONV...TreatmentRWA	-1.44669	-2.80191	-0.0914694	0.488549	-2.09464	0.0364397	0.147217	-4.17001
[Roseiflexales]	TreatmentCONV...TreatmentRWA	-1.54605	-2.87695	-0.215162	0.473725	-2.27942	0.0228396	0.109847	-3.794
Anaerolineales	TreatmentCONV...TreatmentRWA	-1.71311	-2.95241	-0.473805	0.462601	-2.71238	0.00678813	0.0442323	-2.80224
CPla-3	TreatmentCONV...TreatmentRWA	-1.36348	-2.55961	-0.167348	0.461163	-2.23673	0.0255111	0.114516	-3.97564
agg27	TreatmentCONV...TreatmentRWA	-0.414021	-2.26865	1.44061	0.451304	-0.438035	0.66145	0.754875	-5.9005
DRC31	TreatmentCONV...TreatmentRWA	-2.04325	-3.33284	-0.75366	0.4451	-3.10894	0.00192753	0.0176982	-1.65312
C114	TreatmentCONV...TreatmentRWA	-0.331628	-1.55891	0.895651	0.444923	-0.530213	0.596075	0.700041	-6.24923
Campylobacterales	TreatmentCONV...TreatmentRWA	-1.40857	-2.69437	-0.122772	0.429486	-2.14956	0.0318157	0.131159	-4.10075
MLE1-12	TreatmentCONV...TreatmentRWA	0.732021	-1.1226	2.58665	0.4219	0.77448	0.438819	0.615566	-5.70904
Synergistales	TreatmentCONV...TreatmentRWA	0.599475	-0.855166	2.05412	0.395673	0.808646	0.4189	0.60929	-5.90721
JH-WHS47	TreatmentCONV...TreatmentRWA	0.281492	-1.23249	1.79547	0.383765	0.364828	0.715313	0.802267	-6.11937
MVS-40	TreatmentCONV...TreatmentRWA	-0.746878	-1.92847	0.434713	0.374799	-1.2403	0.215139	0.462321	-5.67351
GCA004	TreatmentCONV...TreatmentRWA	-2.15732	-3.46961	-0.845036	0.372268	-3.22574	0.00129482	0.0145307	-1.2831
Euzebyales	TreatmentCONV...TreatmentRWA	-1.11403	-2.49722	0.269148	0.370973	-1.58038	0.114317	0.317635	-5.06505
A31	TreatmentCONV...TreatmentRWA	-1.25675	-2.59549	0.0819798	0.367204	-1.84204	0.0657478	0.228984	-4.66092
mle1-48	TreatmentCONV...TreatmentRWA	-0.760231	-2.20623	0.68577	0.364298	-1.03162	0.302485	0.526741	-5.71547
Bdellovibrionales	TreatmentCONV...TreatmentRWA	-0.788109	-1.98692	0.410701	0.36313	-1.28997	0.197342	0.447901	-5.59882
FAC87	TreatmentCONV...TreatmentRWA	0.680493	-1.06129	2.42228	0.326948	0.766605	0.443487	0.617823	-5.77186
DTB120	TreatmentCONV...TreatmentRWA	-1.77705	-3.07213	-0.481969	0.325843	-2.69244	0.00720471	0.0454797	-2.82105
KD8-87	TreatmentCONV...TreatmentRWA	-1.91907	-3.64706	-0.19107	0.31771	-2.17917	0.0295385	0.126953	-3.81035
PHOS-HD29	TreatmentCONV...TreatmentRWA	-0.776602	-2.12612	0.572918	0.312912	-1.12918	0.259078	0.497032	-5.67764
Sva0853	TreatmentCONV...TreatmentRWA	0.830378	-0.887507	2.54826	0.310747	0.948473	0.343105	0.547671	-5.63685
Cenarchaeales	TreatmentCONV...TreatmentRWA	-2.38199	-3.70766	-1.05633	0.303205	-3.52573	0.000440321	0.0063532	-0.296588
JG30-KF-AS9	TreatmentCONV...TreatmentRWA	-0.858479	-2.06705	0.350097	0.287185	-1.3938	0.163671	0.408167	-5.45572
SHA-20	TreatmentCONV...TreatmentRWA	-0.776144	-2.13854	0.586256	0.28361	-1.11784	0.263887	0.497032	-5.68116
Armatimonadales	TreatmentCONV...TreatmentRWA	-1.09277	-2.42997	0.244421	0.28142	-1.60354	0.109114	0.310436	-5.0593
AKYG1722	TreatmentCONV...TreatmentRWA	-0.67195	-2.01008	0.666183	0.280856	-0.985328	0.324687	0.537597	-5.83256
DS-100	TreatmentCONV...TreatmentRWA	0.53055	-1.61099	2.67209	0.277218	0.486121	0.626982	0.732083	-5.74815
Thermogemmatisporales	TreatmentCONV...TreatmentRWA	-1.47432	-3.13685	0.188207	0.270235	-1.74007	0.0821366	0.269241	-4.65547
Planctomycetales	TreatmentCONV...TreatmentRWA	0.994443	-0.754114	2.743	0.269019	1.11595	0.264698	0.497032	-5.45755
LD1-PA13	TreatmentCONV...TreatmentRWA	0.45009	-1.40454	2.30472	0.259044	0.476197	0.634032	0.73606	-5.88412
PK29	TreatmentCONV...TreatmentRWA	-1.1849	-2.50873	0.138931	0.257582	-1.75627	0.0793297	0.267077	-4.81989
Anaeroplasmatales	TreatmentCONV...TreatmentRWA	-1.2642	-2.52879	0.000390904	0.256676	-1.96159	0.0500707	0.180612	-4.48962
TK10	TreatmentCONV...TreatmentRWA	0.708661	-0.936453	2.35378	0.25141	0.845251	0.398161	0.60929	-5.76409
SHA-98	TreatmentCONV...TreatmentRWA	-1.93414	-3.26162	-0.606661	0.24515	-2.85893	0.00433383	0.0364764	-2.35547
GW-28	TreatmentCONV...TreatmentRWA	-0.763808	-2.10893	0.581311	0.244207	-1.11421	0.265441	0.497032	-5.69689
Ignavibacteriales	TreatmentCONV...TreatmentRWA	-1.09685	-2.4123	0.21859	0.235761	-1.63614	0.102107	0.298922	-5.02272
ASSO-13	TreatmentCONV...TreatmentRWA	3.66255	1.64729	5.67782	0.228911	3.56612	0.000378439	0.00588036	-0.0100773
Methylophilales	TreatmentCONV...TreatmentRWA	0.789065	-1.35247	2.9306	0.223904	0.722987	0.469847	0.64564	-5.61643
MBNT15	TreatmentCONV...TreatmentRWA	1.8069	-0.334635	3.94844	0.220577	1.65559	0.0981007	0.291417	-4.59624
SJA-15	TreatmentCONV...TreatmentRWA	0.618578	-1.52296	2.76011	0.213249	0.566777	0.570985	0.688526	-5.70909
SB-34	TreatmentCONV...TreatmentRWA	3.23513	1.21986	5.25039	0.202197	3.14995	0.00167862	0.0161839	-1.30745
IIb	TreatmentCONV...TreatmentRWA	0.262273	-1.87926	2.40381	0.188334	0.24031	0.810136	0.86586	-5.83027
Herpetosiphonales	TreatmentCONV...TreatmentRWA	0.479232	-1.03164	1.9901	0.186368	0.62239	0.533819	0.688526	-5.99948
CW040	TreatmentCONV...TreatmentRWA	2.15537	0.202356	4.10838	0.186058	2.16551	0.0305708	0.128652	-3.75598
Deferribacterales	TreatmentCONV...TreatmentRWA	1.16047	-0.981063	3.30201	0.180175	1.06329	0.287891	0.51449	-5.33686
CFB-26	TreatmentCONV...TreatmentRWA	-1.03938	-2.74795	0.669181	0.17773	-1.19368	0.23287	0.488477	-5.39293
WCHB1-81	TreatmentCONV...TreatmentRWA	2.83204	0.816776	4.8473	0.177004	2.75747	0.00592492	0.0421633	-2.38363
BPC076	TreatmentCONV...TreatmentRWA	2.82479	0.809527	4.84005	0.17655	2.75041	0.00605315	0.0421633	-2.40168
[Marinicellales]	TreatmentCONV...TreatmentRWA	-2.74747	-4.45409	-1.04084	0.171718	-3.15891	0.00162829	0.0161839	-1.34136
Salinisphaerales	TreatmentCONV...TreatmentRWA	2.60191	0.586654	4.61718	0.162621	2.53341	0.0114389	0.0660186	-2.9339
WCHB1-41	TreatmentCONV...TreatmentRWA	1.28326	-0.378122	2.94465	0.160409	1.51561	0.129914	0.346229	-5.00319
Desulfarculales	TreatmentCONV...TreatmentRWA	-2.40232	-4.10894	-0.695697	0.150146	-2.76208	0.0058425	0.0421633	-2.45455
H39	TreatmentCONV...TreatmentRWA	-1.17655	-2.50547	0.15237	0.147069	-1.73722	0.0826383	0.269241	-4.84875
OPB54	TreatmentCONV...TreatmentRWA	-2.26806	-3.97468	-0.561434	0.141755	-2.60771	0.00924282	0.0549132	-2.84727
WCHD3-30	TreatmentCONV...TreatmentRWA	-0.989884	-2.27261	0.292845	0.139921	-1.51423	0.130264	0.346229	-5.23129
Ellin7246	TreatmentCONV...TreatmentRWA	0.314468	-1.82707	2.456	0.134392	0.288134	0.7733	0.839821	-5.81865
PBS-III-9	TreatmentCONV...TreatmentRWA	-2.09286	-3.79948	-0.386236	0.130805	-2.40628	0.016286	0.0913826	-3.32577
Kiloniellales	TreatmentCONV...TreatmentRWA	-0.990581	-2.31705	0.335891	0.125852	-1.46533	0.143127	0.362489	-5.27164
Elev-1554	TreatmentCONV...TreatmentRWA	0.970732	-1.1708	3.11227	0.122409	0.889441	0.373967	0.581088	-5.49299
Pseudanabaenales	TreatmentCONV...TreatmentRWA	-0.243998	-1.68228	1.19429	0.118573	-0.332877	0.739293	0.820534	-6.17909
CV90	TreatmentCONV...TreatmentRWA	-0.893392	-2.22603	0.439247	0.111878	-1.31544	0.188644	0.447901	-5.46906
Haloplasmatales	TreatmentCONV...TreatmentRWA	-1.78637	-3.49299	-0.0797424	0.111649	-2.05388	0.0402313	0.156283	-4.07041
NB1-j	TreatmentCONV...TreatmentRWA	-1.69836	-3.40499	0.00825882	0.106149	-1.9527	0.051117	0.181151	-4.26247
258ds10	TreatmentCONV...TreatmentRWA	-0.577382	-2.30187	1.1471	0.101879	-0.656972	0.511341	0.675104	-5.85487
Sphaerobacterales	TreatmentCONV...TreatmentRWA	-1.50441	-3.21104	0.202212	0.0940264	-1.7297	0.0839735	0.269248	-4.65152
CL500-15	TreatmentCONV...TreatmentRWA	-0.737333	-2.06976	0.595093	0.0923809	-1.08584	0.277798	0.505543	-5.73588
mle1-8	TreatmentCONV...TreatmentRWA	-0.690176	-2.01526	0.634908	0.0879732	-1.02202	0.307004	0.530041	-5.80611
Synechococcales	TreatmentCONV...TreatmentRWA	1.33416	-0.681103	3.34942	0.0833854	1.29903	0.194216	0.447901	-5.12972
C20	TreatmentCONV...TreatmentRWA	1.33416	-0.681103	3.34942	0.0833854	1.29903	0.194216	0.447901	-5.12972
Thiobacterales	TreatmentCONV...TreatmentRWA	-1.28027	-2.9869	0.426352	0.0800176	-1.472	0.141317	0.362489	-5.04243
[Leptospirales]	TreatmentCONV...TreatmentRWA	-1.28027	-2.9869	0.426352	0.0800176	-1.472	0.141317	0.362489	-5.04243
HOC36	TreatmentCONV...TreatmentRWA	-1.15363	-2.86025	0.552995	0.0721023	-1.32639	0.184995	0.44487	-5.23548
E2	TreatmentCONV...TreatmentRWA	-1.01479	-2.72141	0.691835	0.0634247	-1.16676	0.24357	0.488477	-5.42403
YS2	TreatmentCONV...TreatmentRWA	-1.01479	-2.72141	0.691835	0.0634247	-1.16676	0.24357	0.488477	-5.42403
Chloroflexales	TreatmentCONV...TreatmentRWA	-1.01479	-2.72141	0.691835	0.0634247	-1.16676	0.24357	0.488477	-5.42403
DH61	TreatmentCONV...TreatmentRWA	-1.01479	-2.72141	0.691835	0.0634247	-1.16676	0.24357	0.488477	-5.42403
EW055	TreatmentCONV...TreatmentRWA	-0.968479	-2.6751	0.738145	0.0605303	-1.11351	0.26574	0.497032	-5.48155
SJA-22	TreatmentCONV...TreatmentRWA	-0.86115	-2.56777	0.845474	0.0538222	-0.990112	0.322345	0.537597	-5.60454
Elusimicrobiales	TreatmentCONV...TreatmentRWA	-0.86115	-2.56777	0.845474	0.0538222	-0.990112	0.322345	0.537597	-5.60454
AKAU3564	TreatmentCONV...TreatmentRWA	-0.86115	-2.56777	0.845474	0.0538222	-0.990112	0.322345	0.537597	-5.60454
WCHB1-50	TreatmentCONV...TreatmentRWA	-0.845842	-2.55247	0.860782	0.0528655	-0.972512	0.331018	0.539238	-5.6209
B97	TreatmentCONV...TreatmentRWA	-0.845842	-2.55247	0.860782	0.0528655	-0.972512	0.331018	0.539238	-5.6209
AKIW781	TreatmentCONV...TreatmentRWA	-0.418582	-1.75135	0.914181	0.0524033	-0.61627	0.537848	0.688526	-6.12222
SM1D11	TreatmentCONV...TreatmentRWA	-0.775248	-2.48187	0.931376	0.0484533	-0.891345	0.372946	0.581088	-5.69258
TG3-1	TreatmentCONV...TreatmentRWA	-0.689178	-2.3958	1.01745	0.0430739	-0.792386	0.428313	0.60929	-5.77152
MSBL9	TreatmentCONV...TreatmentRWA	-0.689178	-2.3958	1.01745	0.0430739	-0.792386	0.428313	0.60929	-5.77152
MVP-88	TreatmentCONV...TreatmentRWA	-0.689178	-2.3958	1.01745	0.0430739	-0.792386	0.428313	0.60929	-5.77152
CCM11a	TreatmentCONV...TreatmentRWA	-0.689178	-2.3958	1.01745	0.0430739	-0.792386	0.428313	0.60929	-5.77152
T8-B82	TreatmentCONV...TreatmentRWA	-0.689178	-2.3958	1.01745	0.0430739	-0.792386	0.428313	0.60929	-5.77152
Methanobacteriales	TreatmentCONV...TreatmentRWA	-0.689178	-2.3958	1.01745	0.0430739	-0.792386	0.428313	0.60929	-5.77152
Nitriliruptorales	TreatmentCONV...TreatmentRWA	-0.616935	-2.32356	1.08969	0.0385587	-0.709324	0.478279	0.648405	-5.83061
Dehalococcoidales	TreatmentCONV...TreatmentRWA	-0.493897	-2.20052	1.21273	0.0308687	-0.56786	0.57025	0.688526	-5.91621
GIF10	TreatmentCONV...TreatmentRWA	-0.493897	-2.20052	1.21273	0.0308687	-0.56786	0.57025	0.688526	-5.91621
RF32	TreatmentCONV...TreatmentRWA	-0.493897	-2.20052	1.21273	0.0308687	-0.56786	0.57025	0.688526	-5.91621
GAB-B06	TreatmentCONV...TreatmentRWA	-0.493897	-2.20052	1.21273	0.0308687	-0.56786	0.57025	0.688526	-5.91621
Pla1	TreatmentCONV...TreatmentRWA	-0.493897	-2.20052	1.21273	0.0308687	-0.56786	0.57025	0.688526	-5.91621
PK329	TreatmentCONV...TreatmentRWA	-0.493897	-2.20052	1.21273	0.0308687	-0.56786	0.57025	0.688526	-5.91621
B110	TreatmentCONV...TreatmentRWA	-0.493897	-2.20052	1.21273	0.0308687	-0.56786	0.57025	0.688526	-5.91621
Methylomirabiliales	TreatmentCONV...TreatmentRWA	-0.493897	-2.20052	1.21273	0.0308687	-0.56786	0.57025	0.688526	-5.91621

## Sheet: Family
Node.Name	Contrast	logFC	CI.L	CI.R	AveExpr	t	P.Value	adj.P.Val	B
Lactobacillaceae	TreatmentCONV...TreatmentRWA	-0.144152	-0.941066	0.652762	14.6598	-0.354849	0.722758	0.838267	-6.72218
Streptococcaceae	TreatmentCONV...TreatmentRWA	-0.07403	-0.870944	0.722884	14.4131	-0.182235	0.855426	0.916785	-6.76795
Neisseriaceae	TreatmentCONV...TreatmentRWA	-0.0475119	-0.844426	0.749402	11.395	-0.116957	0.906911	0.951405	-6.7776
Vibrionaceae	TreatmentCONV...TreatmentRWA	2.94437	2.14745	3.74128	11.3625	7.24796	7.07487e-13	5.99005e-11	19.1526
Leuconostocaceae	TreatmentCONV...TreatmentRWA	-1.1934	-1.99031	-0.396486	10.985	-2.93772	0.00336218	0.0284664	-2.52339
Enterobacteriaceae	TreatmentCONV...TreatmentRWA	1.2996	0.502684	2.09651	10.8709	3.19914	0.00141024	0.0143281	-1.73131
Pseudomonadaceae	TreatmentCONV...TreatmentRWA	-0.592627	-1.38954	0.204287	9.96307	-1.45883	0.144843	0.35163	-5.7336
unclassified_family	TreatmentCONV...TreatmentRWA	-0.459661	-1.25657	0.337253	9.04372	-1.13152	0.258037	0.458332	-6.15221
Clostridiaceae	TreatmentCONV...TreatmentRWA	2.95228	2.15537	3.7492	8.09041	7.26745	6.15877e-13	5.99005e-11	19.2923
Carnobacteriaceae	TreatmentCONV...TreatmentRWA	-2.22636	-3.02327	-1.42944	8.05544	-5.48048	5.05008e-08	2.08502e-06	8.0451
Moraxellaceae	TreatmentCONV...TreatmentRWA	-1.17288	-1.96979	-0.375963	6.72664	-2.8872	0.00394847	0.0313409	-2.66869
Xanthomonadaceae	TreatmentCONV...TreatmentRWA	0.110846	-0.714038	0.93573	6.69336	0.263611	0.79212	0.883935	-6.71602
Lachnospiraceae	TreatmentCONV...TreatmentRWA	0.5553	-0.241614	1.35221	6.50885	1.36695	0.171869	0.373116	-5.8618
Listeriaceae	TreatmentCONV...TreatmentRWA	-2.21685	-3.01377	-1.41994	6.16089	-5.45709	5.74613e-08	2.08502e-06	7.91877
Sinobacteraceae	TreatmentCONV...TreatmentRWA	0.459981	-0.336933	1.25689	6.00964	1.1323	0.257706	0.458332	-6.15133
Oxalobacteraceae	TreatmentCONV...TreatmentRWA	0.238906	-0.585967	1.06378	5.93813	0.568167	0.570016	0.699658	-6.59108
Bacillaceae	TreatmentCONV...TreatmentRWA	0.0248856	-0.772029	0.8218	5.91253	0.0612593	0.951162	0.96638	-6.7825
Sphingomonadaceae	TreatmentCONV...TreatmentRWA	-0.242032	-1.06664	0.582576	5.61879	-0.575786	0.564856	0.699658	-6.58709
Enterococcaceae	TreatmentCONV...TreatmentRWA	4.1234	3.20757	5.03924	5.51557	8.83227	3.1025e-18	7.88034e-16	31.7136
Rubrobacteraceae	TreatmentCONV...TreatmentRWA	-0.866497	-1.66341	-0.069583	5.32456	-2.133	0.0331036	0.133465	-4.53804
Micrococcaceae	TreatmentCONV...TreatmentRWA	-0.403881	-1.22876	0.421002	5.28866	-0.960498	0.336976	0.531507	-6.29522
Hyphomicrobiaceae	TreatmentCONV...TreatmentRWA	-0.128606	-0.988466	0.731255	5.27489	-0.293405	0.769257	0.872283	-6.66694
Ruminococcaceae	TreatmentCONV...TreatmentRWA	0.551453	-0.245462	1.34837	5.22057	1.35748	0.174856	0.373221	-5.87454
Staphylococcaceae	TreatmentCONV...TreatmentRWA	-0.263108	-1.08781	0.561594	4.88328	-0.625853	0.531517	0.688042	-6.5573
Rhodospirillaceae	TreatmentCONV...TreatmentRWA	-0.291692	-1.14326	0.559879	4.75964	-0.671953	0.501728	0.667523	-6.49637
Comamonadaceae	TreatmentCONV...TreatmentRWA	-0.256175	-1.14108	0.62873	4.68027	-0.567904	0.570194	0.699658	-6.52231
Bradyrhizobiaceae	TreatmentCONV...TreatmentRWA	0.651841	-0.232784	1.53647	4.6409	1.4455	0.148549	0.355956	-5.65276
Peptostreptococcaceae	TreatmentCONV...TreatmentRWA	0.539455	-0.25746	1.33637	4.518	1.32794	0.184421	0.383958	-5.9137
Burkholderiaceae	TreatmentCONV...TreatmentRWA	0.338024	-0.522284	1.19833	4.4422	0.770778	0.440973	0.622262	-6.41613
[Chthoniobacteraceae]	TreatmentCONV...TreatmentRWA	-2.62591	-3.62482	-1.62699	4.42679	-5.15687	2.88294e-07	9.15335e-06	6.47442
Koribacteraceae	TreatmentCONV...TreatmentRWA	0.421537	-0.430109	1.27318	4.2539	0.970983	0.331729	0.526621	-6.25415
Acidobacteriaceae	TreatmentCONV...TreatmentRWA	1.68809	0.775127	2.60106	4.24325	3.62725	0.000297065	0.00443851	-0.179771
Phyllobacteriaceae	TreatmentCONV...TreatmentRWA	-0.626632	-1.51133	0.258064	4.21165	-1.38949	0.164913	0.366701	-5.73085
Veillonellaceae	TreatmentCONV...TreatmentRWA	-0.901938	-1.75498	-0.048891	4.16606	-2.07414	0.0382539	0.145022	-4.59702
Syntrophobacteraceae	TreatmentCONV...TreatmentRWA	-0.493312	-1.31817	0.331544	4.0155	-1.17322	0.240914	0.446158	-6.07136
Turicibacteraceae	TreatmentCONV...TreatmentRWA	-0.449386	-1.30064	0.401872	3.7792	-1.0356	0.300571	0.498988	-6.19069
Aeromonadaceae	TreatmentCONV...TreatmentRWA	0.630856	-0.294047	1.55576	3.6107	1.33804	0.181107	0.383151	-5.75746
Nitrosomonadaceae	TreatmentCONV...TreatmentRWA	0.269276	-0.738742	1.27729	3.57359	0.524041	0.600336	0.71927	-6.41853
Gaiellaceae	TreatmentCONV...TreatmentRWA	-2.01311	-3.08123	-0.94499	3.49042	-3.69729	0.000226597	0.00359723	0.186042
Acetobacteraceae	TreatmentCONV...TreatmentRWA	0.821198	-0.0909326	1.73333	3.41106	1.76614	0.0775963	0.241143	-5.11715
Chitinophagaceae	TreatmentCONV...TreatmentRWA	-0.991736	-2.02049	0.0370196	3.36129	-1.89112	0.0588209	0.191545	-4.78206
Bifidobacteriaceae	TreatmentCONV...TreatmentRWA	1.85031	0.938662	2.76195	3.24383	3.98156	7.20895e-05	0.00140852	1.145
Piscirickettsiaceae	TreatmentCONV...TreatmentRWA	0.741746	-0.167365	1.65086	3.11675	1.60057	0.109706	0.284339	-5.39444
Micromonosporaceae	TreatmentCONV...TreatmentRWA	0.287121	-0.740075	1.31432	3.11032	0.548336	0.583552	0.712606	-6.38741
Propionibacteriaceae	TreatmentCONV...TreatmentRWA	-0.712058	-1.53683	0.112717	3.087	-1.69362	0.0905672	0.267489	-5.33552
Geodermatophilaceae	TreatmentCONV...TreatmentRWA	-0.0712446	-1.07927	0.936778	3.03685	-0.138649	0.889748	0.939113	-6.54368
Bacteroidaceae	TreatmentCONV...TreatmentRWA	-0.949422	-1.80342	-0.0954248	3.0232	-2.18091	0.029361	0.124295	-4.37211
Cytophagaceae	TreatmentCONV...TreatmentRWA	-0.114014	-0.998329	0.7703	2.97812	-0.252923	0.800366	0.887742	-6.65024
Alcaligenaceae	TreatmentCONV...TreatmentRWA	-0.521541	-1.43998	0.396894	2.88595	-1.11397	0.265487	0.46506	-6.03431
Planococcaceae	TreatmentCONV...TreatmentRWA	-0.509417	-1.53819	0.519351	2.84351	-0.971386	0.331529	0.526621	-6.07113
Erysipelotrichaceae	TreatmentCONV...TreatmentRWA	0.0222652	-0.835183	0.879713	2.77799	0.0509394	0.959381	0.970848	-6.71085
Caulobacteraceae	TreatmentCONV...TreatmentRWA	-1.1036	-2.23032	0.0231173	2.74649	-1.92146	0.0548824	0.183423	-4.64397
Patulibacteraceae	TreatmentCONV...TreatmentRWA	1.11657	-0.00598215	2.23913	2.71747	1.95126	0.0512317	0.181123	-4.59097
Solirubrobacteraceae	TreatmentCONV...TreatmentRWA	-0.345317	-1.46548	0.774844	2.70004	-0.604745	0.545449	0.69272	-6.27157
S24-7	TreatmentCONV...TreatmentRWA	0.464915	-0.488597	1.41843	2.68721	0.956495	0.338993	0.531507	-6.15837
Nocardioidaceae	TreatmentCONV...TreatmentRWA	-0.231148	-1.35776	0.895467	2.66132	-0.402485	0.687391	0.804596	-6.36536
Solibacteraceae	TreatmentCONV...TreatmentRWA	-0.0096935	-1.03847	1.01908	2.49667	-0.018484	0.985255	0.985255	-6.53297
Haliangiaceae	TreatmentCONV...TreatmentRWA	-0.506842	-1.57538	0.561701	2.40059	-0.930499	0.352278	0.5358	-6.07278
Conexibacteraceae	TreatmentCONV...TreatmentRWA	1.4046	0.249293	2.55991	2.38492	2.38501	0.0172151	0.0892374	-3.64966
Microbacteriaceae	TreatmentCONV...TreatmentRWA	-0.464215	-1.62788	0.699448	2.36423	-0.782577	0.434012	0.618445	-6.11468
Prevotellaceae	TreatmentCONV...TreatmentRWA	-0.247554	-1.22578	0.730674	2.35349	-0.496439	0.619665	0.738943	-6.46161
Paenibacillaceae	TreatmentCONV...TreatmentRWA	-0.862671	-1.89146	0.166121	2.28206	-1.64495	0.100211	0.277965	-5.20824
Pasteurellaceae	TreatmentCONV...TreatmentRWA	-0.0506808	-1.00992	0.90856	2.26676	-0.103646	0.917466	0.951405	-6.59649
0319-6A21	TreatmentCONV...TreatmentRWA	-0.877722	-1.94204	0.186596	2.26243	-1.61779	0.105941	0.280302	-5.22028
Mycobacteriaceae	TreatmentCONV...TreatmentRWA	-0.0876421	-1.1566	0.981311	2.2247	-0.160838	0.872245	0.926988	-6.483
Corynebacteriaceae	TreatmentCONV...TreatmentRWA	0.48164	-0.525712	1.48899	2.16559	0.937944	0.34844	0.5358	-6.12263
Rhodobacteraceae	TreatmentCONV...TreatmentRWA	-0.794031	-1.88615	0.298089	2.15998	-1.42627	0.15402	0.362195	-5.48127
Intrasporangiaceae	TreatmentCONV...TreatmentRWA	-0.725765	-1.84966	0.398134	2.15089	-1.26679	0.205448	0.414157	-5.6641
Pseudonocardiaceae	TreatmentCONV...TreatmentRWA	-0.820595	-1.94591	0.304715	2.1317	-1.43051	0.1528	0.362195	-5.44757
Desulfovibrionaceae	TreatmentCONV...TreatmentRWA	-0.312589	-1.2439	0.618719	2.10309	-0.658439	0.510367	0.671675	-6.41772
Streptomycetaceae	TreatmentCONV...TreatmentRWA	-1.17492	-2.32394	-0.0259036	2.03555	-2.00594	0.0450609	0.165877	-4.46503
Aerococcaceae	TreatmentCONV...TreatmentRWA	-0.13752	-1.1222	0.847156	1.98263	-0.273974	0.784146	0.881297	-6.53926
Coxiellaceae	TreatmentCONV...TreatmentRWA	0.519381	-0.60476	1.64352	1.95743	0.90636	0.364906	0.548438	-6.04588
Actinomycetaceae	TreatmentCONV...TreatmentRWA	-0.959558	-2.07773	0.158614	1.94626	-1.68344	0.0925196	0.267634	-5.06928
Erythrobacteraceae	TreatmentCONV...TreatmentRWA	-0.351885	-1.42099	0.717221	1.93397	-0.645677	0.518597	0.675506	-6.29172
Verrucomicrobiaceae	TreatmentCONV...TreatmentRWA	-1.48628	-2.46096	-0.511594	1.86001	-2.99138	0.00282723	0.0263253	-2.19534
Hyphomonadaceae	TreatmentCONV...TreatmentRWA	0.101557	-0.91413	1.11724	1.82471	0.196148	0.844523	0.908936	-6.52683
Beijerinckiaceae	TreatmentCONV...TreatmentRWA	0.119283	-1.0378	1.27637	1.80923	0.202231	0.839766	0.908936	-6.39843
Nitrospiraceae	TreatmentCONV...TreatmentRWA	-0.742178	-1.81122	0.326869	1.80043	-1.3619	0.173454	0.373221	-5.5889
EB1017	TreatmentCONV...TreatmentRWA	0.454749	-0.7603	1.6698	1.79018	0.734198	0.462955	0.639079	-6.10901
Methylocystaceae	TreatmentCONV...TreatmentRWA	1.90252	0.785725	3.01931	1.76645	3.34188	0.000854752	0.00943943	-1.00473
Coriobacteriaceae	TreatmentCONV...TreatmentRWA	-0.434469	-1.49305	0.624111	1.74664	-0.805139	0.42088	0.607407	-6.18817
Sphingobacteriaceae	TreatmentCONV...TreatmentRWA	0.360627	-0.850415	1.57167	1.74409	0.584164	0.559207	0.699658	-6.20825
[Weeksellaceae]	TreatmentCONV...TreatmentRWA	-1.28264	-2.37447	-0.190813	1.70864	-2.30455	0.021342	0.104248	-3.88133
Rhizobiaceae	TreatmentCONV...TreatmentRWA	-0.0847228	-1.29784	1.12839	1.68703	-0.137004	0.891048	0.939113	-6.36323
A4b	TreatmentCONV...TreatmentRWA	0.0438455	-0.920347	1.00804	1.6678	0.0892064	0.928931	0.951405	-6.5928
Alicyclobacillaceae	TreatmentCONV...TreatmentRWA	-0.512585	-1.63315	0.607982	1.66607	-0.897353	0.369689	0.55236	-6.05684
Halomonadaceae	TreatmentCONV...TreatmentRWA	-0.659651	-1.7122	0.392895	1.65485	-1.22944	0.219118	0.424856	-5.7714
[Tissierellaceae]	TreatmentCONV...TreatmentRWA	-0.105454	-1.12307	0.912158	1.63238	-0.20329	0.838939	0.908936	-6.52358
FFCH4570	TreatmentCONV...TreatmentRWA	0.0626085	-1.14946	1.27468	1.63022	0.101331	0.919303	0.951405	-6.3682
Succinivibrionaceae	TreatmentCONV...TreatmentRWA	2.29705	1.12877	3.46534	1.6158	3.85707	0.000120128	0.00203418	0.831841
Methylobacteriaceae	TreatmentCONV...TreatmentRWA	-1.61955	-2.80383	-0.435267	1.58835	-2.68271	0.00739135	0.0494053	-2.89545
Gemmataceae	TreatmentCONV...TreatmentRWA	-2.14803	-3.21121	-1.08486	1.57649	-3.96344	7.77191e-05	0.00141005	1.17982
Nitrososphaeraceae	TreatmentCONV...TreatmentRWA	-3.88149	-4.98133	-2.78165	1.56929	-6.92317	6.79195e-12	4.31289e-10	16.9311
EB1003	TreatmentCONV...TreatmentRWA	0.721255	-0.488557	1.93107	1.51674	1.16952	0.242401	0.446158	-5.71056
Rikenellaceae	TreatmentCONV...TreatmentRWA	-0.762711	-1.78966	0.264235	1.47751	-1.45696	0.145359	0.35163	-5.49544
Thermomonosporaceae	TreatmentCONV...TreatmentRWA	0.605269	-0.608087	1.81862	1.46398	0.978578	0.327963	0.526621	-5.90704
Ellin517	TreatmentCONV...TreatmentRWA	-0.349343	-1.55183	0.853142	1.42799	-0.569912	0.568832	0.699658	-6.22306
Ellin5301	TreatmentCONV...TreatmentRWA	-2.16481	-3.40874	-0.920883	1.36649	-3.41397	0.000659086	0.0079718	-0.695359
Sporichthyaceae	TreatmentCONV...TreatmentRWA	0.593684	-0.861251	2.04862	1.35907	0.800474	0.423576	0.607844	-5.88944
Pseudoalteromonadaceae	TreatmentCONV...TreatmentRWA	-0.42435	-1.6507	0.801996	1.31109	-0.678807	0.497376	0.667523	-6.13815
[Entotheonellaceae]	TreatmentCONV...TreatmentRWA	-1.60915	-2.8543	-0.363996	1.29392	-2.53518	0.0113504	0.0670463	-3.23014
Desulfobulbaceae	TreatmentCONV...TreatmentRWA	-0.644621	-1.69823	0.408985	1.29198	-1.20022	0.230263	0.43975	-5.80517
Chromatiaceae	TreatmentCONV...TreatmentRWA	-0.189886	-1.96663	1.58685	1.28562	-0.209654	0.833969	0.908936	-5.98619
Frankiaceae	TreatmentCONV...TreatmentRWA	0.450648	-1.00431	1.90561	1.24759	0.607607	0.54355	0.69272	-6.0197
Myxococcaceae	TreatmentCONV...TreatmentRWA	0.491338	-0.631671	1.61435	1.24509	0.858287	0.390886	0.570603	-6.08821
Gemellaceae	TreatmentCONV...TreatmentRWA	-1.53151	-2.69043	-0.372592	1.19045	-2.5924	0.00963313	0.0596784	-3.14444
Geobacteraceae	TreatmentCONV...TreatmentRWA	-2.39542	-3.56928	-1.22155	1.14274	-4.00312	6.5891e-05	0.00139469	1.39323
Dermacoccaceae	TreatmentCONV...TreatmentRWA	1.01917	-0.428438	2.46678	1.14242	1.38112	0.16747	0.366701	-5.28628
Isosphaeraceae	TreatmentCONV...TreatmentRWA	-4.84282	-6.24352	-3.44213	1.10744	-6.78251	1.75749e-11	8.92805e-10	15.8993
Polyangiaceae	TreatmentCONV...TreatmentRWA	0.18317	-1.0999	1.46624	1.07227	0.280053	0.779479	0.879946	-6.28001
Pirellulaceae	TreatmentCONV...TreatmentRWA	-0.0170558	-1.21402	1.17991	1.07055	-0.0279529	0.977704	0.985255	-6.38499
Cystobacteraceae	TreatmentCONV...TreatmentRWA	-0.0782325	-1.45224	1.29577	1.06174	-0.111695	0.911082	0.951405	-6.24582
Christensenellaceae	TreatmentCONV...TreatmentRWA	-0.554799	-1.6467	0.537099	1.03293	-0.996756	0.319061	0.519496	-5.98971
Kineosporiaceae	TreatmentCONV...TreatmentRWA	-2.3028	-3.63411	-0.971497	1.01182	-3.39324	0.000710599	0.00820419	-0.722381
Streptosporangiaceae	TreatmentCONV...TreatmentRWA	-1.61161	-2.92143	-0.301797	0.976281	-2.41371	0.0159225	0.0879198	-3.48166
[Paraprevotellaceae]	TreatmentCONV...TreatmentRWA	1.05989	-0.231904	2.35169	0.922631	1.60954	0.10773	0.282097	-5.05794
Methylococcaceae	TreatmentCONV...TreatmentRWA	0.25653	-1.19751	1.71057	0.916629	0.346097	0.729323	0.841197	-6.13994
Rhodocyclaceae	TreatmentCONV...TreatmentRWA	0.789036	-0.657635	2.23571	0.916126	1.06995	0.284833	0.485197	-5.65288
Rhodobiaceae	TreatmentCONV...TreatmentRWA	0.378139	-0.907409	1.66369	0.898112	0.577031	0.564014	0.699658	-6.15495
[Fimbriimonadaceae]	TreatmentCONV...TreatmentRWA	-0.545861	-1.91963	0.827905	0.897372	-0.779479	0.435833	0.618445	-5.95926
Sporolactobacillaceae	TreatmentCONV...TreatmentRWA	2.38973	1.07622	3.70324	0.887434	3.56903	0.000370785	0.00495681	-0.138782
[Thermicanaceae]	TreatmentCONV...TreatmentRWA	2.76143	1.4907	4.03216	0.874611	4.263	2.15631e-05	0.000547704	2.47492
mb2424	TreatmentCONV...TreatmentRWA	0.156547	-1.22373	1.53683	0.85475	0.222492	0.823965	0.908936	-6.2236
Dolo_23	TreatmentCONV...TreatmentRWA	-0.224373	-1.67933	1.23058	0.842502	-0.302522	0.762301	0.868271	-6.15289
Ellin6075	TreatmentCONV...TreatmentRWA	0.430225	-1.0136	1.87405	0.840264	0.584544	0.558951	0.699658	-6.04016
Porphyromonadaceae	TreatmentCONV...TreatmentRWA	0.253874	-1.19954	1.70729	0.836872	0.34266	0.731907	0.841197	-6.14148
Nannocystaceae	TreatmentCONV...TreatmentRWA	0.140856	-1.2672	1.54891	0.830122	0.196242	0.84445	0.908936	-6.20975
Symbiobacteriaceae	TreatmentCONV...TreatmentRWA	-0.494928	-1.64818	0.658329	0.825464	-0.841882	0.400002	0.580575	-6.07637
C111	TreatmentCONV...TreatmentRWA	-0.670437	-1.9129	0.572025	0.797427	-1.05855	0.289994	0.485197	-5.80566
Opitutaceae	TreatmentCONV...TreatmentRWA	0.500006	-0.954945	1.95496	0.755305	0.674159	0.500325	0.667523	-5.97878
[Mogibacteriaceae]	TreatmentCONV...TreatmentRWA	0.748344	-0.706613	2.2033	0.751862	1.00899	0.31316	0.513178	-5.70844
Thermoactinomycetaceae	TreatmentCONV...TreatmentRWA	-0.0901328	-1.92968	1.74942	0.738909	-0.0961184	0.923441	0.951405	-5.96993
Deinococcaceae	TreatmentCONV...TreatmentRWA	-0.107018	-1.38542	1.17138	0.737367	-0.16422	0.869583	0.926988	-6.30845
Peptococcaceae	TreatmentCONV...TreatmentRWA	0.272031	-1.31962	1.86369	0.737073	0.335278	0.737467	0.843769	-6.05748
Xanthobacteraceae	TreatmentCONV...TreatmentRWA	0.544281	-1.04877	2.13733	0.726616	0.670237	0.502821	0.667523	-5.89638
Mycoplasmataceae	TreatmentCONV...TreatmentRWA	0.523137	-0.666269	1.71254	0.710622	0.862821	0.388388	0.570235	-6.02954
Alteromonadaceae	TreatmentCONV...TreatmentRWA	-1.41071	-2.62735	-0.194059	0.701706	-2.27461	0.0230846	0.109511	-3.85699
Shewanellaceae	TreatmentCONV...TreatmentRWA	-1.32556	-2.78906	0.13794	0.689149	-1.77681	0.0758225	0.240737	-4.67749
Ktedonobacteraceae	TreatmentCONV...TreatmentRWA	-0.916033	-2.18234	0.350272	0.680192	-1.41908	0.156104	0.362195	-5.35511
[Exiguobacteraceae]	TreatmentCONV...TreatmentRWA	1.98417	-0.269832	4.23818	0.664055	1.72687	0.0844182	0.255264	-4.43323
Endozoicimonaceae	TreatmentCONV...TreatmentRWA	0.933926	-0.439763	2.30762	0.603045	1.3337	0.182525	0.383151	-5.39502
Holophagaceae	TreatmentCONV...TreatmentRWA	0.283181	-1.17178	1.73814	0.57236	0.381811	0.702661	0.818697	-6.12686
OM27	TreatmentCONV...TreatmentRWA	0.260587	-1.69144	2.21261	0.56369	0.26188	0.793454	0.883935	-5.88703
oc28	TreatmentCONV...TreatmentRWA	-1.43229	-2.83816	-0.0264136	0.541042	-1.99857	0.045854	0.166385	-4.30858
Dehalobacteriaceae	TreatmentCONV...TreatmentRWA	-0.501412	-1.94304	0.940218	0.537447	-0.682302	0.495165	0.667523	-5.98214
Thermaceae	TreatmentCONV...TreatmentRWA	0.799342	-0.564091	2.16277	0.525519	1.1501	0.250307	0.450907	-5.62163
Spirochaetaceae	TreatmentCONV...TreatmentRWA	-0.726148	-1.92189	0.469589	0.514897	-1.19131	0.23374	0.439778	-5.69649
Chthonomonadaceae	TreatmentCONV...TreatmentRWA	-0.0175978	-1.56262	1.52742	0.504755	-0.022344	0.982177	0.985255	-6.13908
Brocadiaceae	TreatmentCONV...TreatmentRWA	-1.76414	-3.06062	-0.467666	0.493657	-2.66934	0.00769062	0.0500876	-2.86112
Hydrogenophilaceae	TreatmentCONV...TreatmentRWA	-1.33016	-2.88116	0.220845	0.488549	-1.68239	0.0927237	0.267634	-4.78539
Fusobacteriaceae	TreatmentCONV...TreatmentRWA	-2.86567	-4.24892	-1.48242	0.47759	-4.06406	5.09897e-05	0.0011774	1.7085
Cystobacterineae	TreatmentCONV...TreatmentRWA	-1.25204	-2.76163	0.257549	0.470614	-1.62703	0.103963	0.277965	-4.89558
Anaerolinaceae	TreatmentCONV...TreatmentRWA	-1.71311	-3.0175	-0.408719	0.462601	-2.5764	0.0100884	0.0610108	-3.09236
auto67_4W	TreatmentCONV...TreatmentRWA	0.483103	-0.970136	1.93634	0.461864	0.652135	0.514424	0.673525	-5.9939
Flavobacteriaceae	TreatmentCONV...TreatmentRWA	3.19938	1.28509	5.11366	0.451902	3.27865	0.00106947	0.0113185	-0.929384
Ellin515	TreatmentCONV...TreatmentRWA	0.525315	-1.42671	2.47734	0.443897	0.527922	0.59764	0.71927	-5.78941
Nocardiaceae	TreatmentCONV...TreatmentRWA	-2.297	-3.55609	-1.0379	0.443826	-3.57879	0.000357338	0.00495681	-0.129222
Saprospiraceae	TreatmentCONV...TreatmentRWA	1.53237	-0.291193	3.35593	0.441555	1.64846	0.0994899	0.277965	-4.70848
Helicobacteraceae	TreatmentCONV...TreatmentRWA	-1.35276	-2.7137	0.00817333	0.429486	-1.94993	0.0513899	0.181123	-4.42785
PRR-10	TreatmentCONV...TreatmentRWA	-1.1302	-2.46262	0.20221	0.427793	-1.664	0.0963434	0.274958	-4.94452
Rickettsiaceae	TreatmentCONV...TreatmentRWA	0.826467	-0.532949	2.18588	0.424655	1.19264	0.23322	0.439778	-5.57629
Dermabacteraceae	TreatmentCONV...TreatmentRWA	-1.22728	-2.48975	0.0351813	0.416425	-1.90704	0.0567256	0.187121	-4.57143
Legionellaceae	TreatmentCONV...TreatmentRWA	-0.796684	-2.14444	0.551074	0.41495	-1.1596	0.246414	0.44995	-5.62167
Actinospicaceae	TreatmentCONV...TreatmentRWA	0.873865	-1.07816	2.82589	0.41292	0.878201	0.37999	0.561148	-5.56058
[Chromatiaceae]	TreatmentCONV...TreatmentRWA	0.500952	-1.07742	2.07932	0.40065	0.62262	0.533639	0.688042	-5.93433
Pelobacteraceae	TreatmentCONV...TreatmentRWA	-3.18102	-4.60424	-1.7578	0.400214	-4.38458	1.2517e-05	0.000353258	3.02001
Crenotrichaceae	TreatmentCONV...TreatmentRWA	-0.0723976	-1.65901	1.51422	0.399989	-0.0895134	0.928687	0.951405	-6.11018
Gemmatimonadaceae	TreatmentCONV...TreatmentRWA	-2.24024	-4.11331	-0.367159	0.384864	-2.34624	0.0191068	0.0970624	-3.38543
Euzebyaceae	TreatmentCONV...TreatmentRWA	-0.973652	-2.47635	0.52905	0.370973	-1.27106	0.203925	0.414157	-5.39297
HTCC2089	TreatmentCONV...TreatmentRWA	-1.95611	-3.83357	-0.0786559	0.370923	-2.0439	0.0411562	0.15373	-4.004
Bdellovibrionaceae	TreatmentCONV...TreatmentRWA	-0.752895	-2.03087	0.525078	0.36313	-1.15571	0.248004	0.44995	-5.67513
[Kouleothrixaceae]	TreatmentCONV...TreatmentRWA	-1.69225	-3.11656	-0.267944	0.345576	-2.33075	0.0199121	0.09917	-3.60695
Parachlamydiaceae	TreatmentCONV...TreatmentRWA	-0.820406	-2.2527	0.611885	0.344475	-1.12365	0.261358	0.461007	-5.60545
Brucellaceae	TreatmentCONV...TreatmentRWA	2.48819	0.234224	4.74215	0.330093	2.16557	0.0305179	0.127074	-3.65821
Rhodothermaceae	TreatmentCONV...TreatmentRWA	-1.29795	-2.48008	-0.115823	0.325139	-2.15392	0.0314222	0.12873	-4.1409
OM60	TreatmentCONV...TreatmentRWA	-2.52503	-3.94893	-1.10112	0.317195	-3.47873	0.000519725	0.00660051	-0.402572
RB40	TreatmentCONV...TreatmentRWA	-0.0812671	-2.33527	2.17274	0.314978	-0.0707286	0.943624	0.962572	-5.78445
Caldicoprobacteraceae	TreatmentCONV...TreatmentRWA	1.40163	-0.852375	3.65564	0.3109	1.21987	0.222725	0.428578	-5.11132
S47	TreatmentCONV...TreatmentRWA	-0.784953	-2.24072	0.670817	0.308895	-1.05776	0.290354	0.485197	-5.65958
Dethiosulfovibrionaceae	TreatmentCONV...TreatmentRWA	0.317466	-1.05592	1.69085	0.295432	0.45346	0.65029	0.771839	-6.15319
koll13	TreatmentCONV...TreatmentRWA	-2.24934	-3.67304	-0.825648	0.282696	-3.09937	0.00197914	0.0193346	-1.60174
Armatimonadaceae	TreatmentCONV...TreatmentRWA	-1.03188	-2.46092	0.397163	0.28142	-1.41651	0.156856	0.362195	-5.25017
Thermogemmatisporaceae	TreatmentCONV...TreatmentRWA	-1.6088	-3.44909	0.231493	0.270235	-1.71495	0.0865833	0.258731	-4.59666
Planctomycetaceae	TreatmentCONV...TreatmentRWA	0.997595	-0.841145	2.83633	0.269019	1.06431	0.287376	0.485197	-5.44417
Syntrophorhabdaceae	TreatmentCONV...TreatmentRWA	-2.10812	-3.53102	-0.685222	0.265423	-2.90641	0.00371534	0.0304419	-2.15898
Desulfobacteraceae	TreatmentCONV...TreatmentRWA	-2.00362	-3.41241	-0.594836	0.260524	-2.79001	0.00534428	0.0387842	-2.4843
Gracilibacteraceae	TreatmentCONV...TreatmentRWA	-2.0334	-3.45054	-0.616272	0.259385	-2.81481	0.00495111	0.0369877	-2.41352
Cenarchaeaceae	TreatmentCONV...TreatmentRWA	-2.05366	-3.47555	-0.631775	0.259159	-2.83334	0.00467449	0.0359794	-2.36098
Anaeroplasmataceae	TreatmentCONV...TreatmentRWA	-1.20467	-2.54388	0.134537	0.256676	-1.76464	0.0778492	0.241143	-4.77352
Trueperaceae	TreatmentCONV...TreatmentRWA	-2.03568	-3.86051	-0.210851	0.249672	-2.18838	0.0288118	0.124295	-3.73683
Ignavibacteriaceae	TreatmentCONV...TreatmentRWA	-1.05099	-2.45733	0.355353	0.235761	-1.46603	0.142872	0.35163	-5.19572
AK1AB1_02E	TreatmentCONV...TreatmentRWA	0.604613	-1.34679	2.55602	0.231408	0.607807	0.543417	0.69272	-5.74755
OPB35	TreatmentCONV...TreatmentRWA	0.708441	-1.24359	2.66047	0.230211	0.711956	0.476614	0.654379	-5.6834
Phycisphaeraceae	TreatmentCONV...TreatmentRWA	-1.70788	-3.10687	-0.308896	0.227189	-2.39486	0.0167616	0.0892374	-3.47485
JTB36	TreatmentCONV...TreatmentRWA	1.07212	-1.18188	3.32613	0.227043	0.933094	0.350937	0.5358	-5.39155
SB-1	TreatmentCONV...TreatmentRWA	-1.78014	-3.58473	0.0244485	0.22514	-1.93514	0.0531811	0.181123	-4.23439
Methylophilaceae	TreatmentCONV...TreatmentRWA	0.789065	-1.46494	3.04307	0.223904	0.686741	0.492363	0.667523	-5.57266
SJA-101	TreatmentCONV...TreatmentRWA	0.624933	-1.62907	2.87894	0.213646	0.543893	0.586604	0.712906	-5.65245
5B-12	TreatmentCONV...TreatmentRWA	-1.61947	-3.04398	-0.194958	0.20316	-2.23019	0.0258976	0.117464	-3.82723
[Odoribacteraceae]	TreatmentCONV...TreatmentRWA	1.79394	-0.459972	4.04785	0.198263	1.56137	0.118669	0.30152	-4.68026
Flammeovirgaceae	TreatmentCONV...TreatmentRWA	0.86164	-1.39237	3.11565	0.198057	0.749904	0.453442	0.632944	-5.53148
F16	TreatmentCONV...TreatmentRWA	2.16721	0.126499	4.20792	0.186058	2.08331	0.0374092	0.143969	-3.87452
Deferribacteraceae	TreatmentCONV...TreatmentRWA	1.16049	-1.0935	3.41449	0.180175	1.01001	0.312671	0.513178	-5.32372
At425_EubF1	TreatmentCONV...TreatmentRWA	2.83204	0.789965	4.87411	0.177004	2.72059	0.00659972	0.0453062	-2.46126
[Marinicellaceae]	TreatmentCONV...TreatmentRWA	-2.74747	-4.56065	-0.93428	0.171718	-2.97252	0.00300564	0.0263253	-1.84246
Iamiaceae	TreatmentCONV...TreatmentRWA	-2.74747	-4.56065	-0.93428	0.171718	-2.97252	0.00300564	0.0263253	-1.84246
Salinisphaeraceae	TreatmentCONV...TreatmentRWA	2.60191	0.559842	4.64399	0.162621	2.49952	0.0125533	0.0724667	-2.99383
RFP12	TreatmentCONV...TreatmentRWA	1.28326	-0.37756	2.94409	0.160409	1.51575	0.129815	0.323265	-4.98189
PAUC26f	TreatmentCONV...TreatmentRWA	-2.56044	-4.37363	-0.747258	0.160029	-2.77018	0.00567883	0.0400673	-2.38761
Cyclobacteriaceae	TreatmentCONV...TreatmentRWA	1.13272	-1.12128	3.38673	0.156943	0.985834	0.32439	0.52481	-5.34561
Brevibacteriaceae	TreatmentCONV...TreatmentRWA	2.483	0.44093	4.52507	0.155189	2.38529	0.0172021	0.0892374	-3.25135
Desulfarculaceae	TreatmentCONV...TreatmentRWA	-2.40232	-4.21551	-0.589135	0.150146	-2.59911	0.00944793	0.0596784	-2.81854
SAGMA-X	TreatmentCONV...TreatmentRWA	-2.30211	-4.1153	-0.488927	0.143883	-2.49069	0.0128682	0.072634	-3.07743
Cellulomonadaceae	TreatmentCONV...TreatmentRWA	2.27068	0.228607	4.31275	0.141918	2.18132	0.0293306	0.124295	-3.68122
BS11	TreatmentCONV...TreatmentRWA	2.27068	0.228607	4.31275	0.141918	2.18132	0.0293306	0.124295	-3.68122
BA008	TreatmentCONV...TreatmentRWA	-2.09286	-3.90604	-0.279675	0.130805	-2.2643	0.023713	0.109511	-3.58246
UD5	TreatmentCONV...TreatmentRWA	-2.09286	-3.90604	-0.279675	0.130805	-2.2643	0.023713	0.109511	-3.58246
Actinopolysporaceae	TreatmentCONV...TreatmentRWA	2.02162	-0.0204489	4.0637	0.126352	1.94207	0.0523354	0.181123	-4.13651
Ectothiorhodospiraceae	TreatmentCONV...TreatmentRWA	-1.94774	-3.76092	-0.134552	0.121734	-2.10729	0.0352757	0.14	-3.90448
RF16	TreatmentCONV...TreatmentRWA	-1.93841	-3.75159	-0.125223	0.121151	-2.09719	0.036161	0.141306	-3.92438
Pseudanabaenaceae	TreatmentCONV...TreatmentRWA	0.204493	-1.74729	2.15628	0.118573	0.205533	0.837187	0.908936	-5.89938
Nakamurellaceae	TreatmentCONV...TreatmentRWA	1.42439	-0.829491	3.67827	0.115704	1.23975	0.215283	0.42063	-5.08917
Haloplasmataceae	TreatmentCONV...TreatmentRWA	-1.78637	-3.59955	0.0268187	0.111649	-1.9327	0.0534813	0.181123	-4.23538
Actinosynnemataceae	TreatmentCONV...TreatmentRWA	-1.72784	-3.54103	0.0853443	0.107991	-1.86938	0.0617854	0.198652	-4.34833
Cryomorphaceae	TreatmentCONV...TreatmentRWA	1.62516	-0.416915	3.66723	0.101573	1.5612	0.118709	0.30152	-4.75228
Tsukamurellaceae	TreatmentCONV...TreatmentRWA	-1.61965	-3.43284	0.193532	0.101229	-1.75233	0.0799433	0.244646	-4.54721
Aminiphilaceae	TreatmentCONV...TreatmentRWA	0.475789	-1.77821	2.72979	0.10024	0.414091	0.678873	0.798304	-5.70889
211ds20	TreatmentCONV...TreatmentRWA	1.59854	-0.443529	3.64062	0.0999097	1.53564	0.12486	0.314005	-4.78882
Syntrophaceae	TreatmentCONV...TreatmentRWA	-1.50441	-3.3176	0.308774	0.0940264	-1.62765	0.103832	0.277965	-4.74492
HTCC2188	TreatmentCONV...TreatmentRWA	-1.50441	-3.3176	0.308774	0.0940264	-1.62765	0.103832	0.277965	-4.74492
Dietziaceae	TreatmentCONV...TreatmentRWA	-1.50441	-3.3176	0.308774	0.0940264	-1.62765	0.103832	0.277965	-4.74492
Leptotrichiaceae	TreatmentCONV...TreatmentRWA	1.33416	-0.707915	3.37623	0.0833854	1.28166	0.200182	0.410051	-5.11904
Synechococcaceae	TreatmentCONV...TreatmentRWA	1.33416	-0.707915	3.37623	0.0833854	1.28166	0.200182	0.410051	-5.11904
D2	TreatmentCONV...TreatmentRWA	-1.28027	-3.09346	0.532913	0.0800176	-1.38515	0.166235	0.366701	-5.08767
125ds10	TreatmentCONV...TreatmentRWA	-1.28027	-3.09346	0.532913	0.0800176	-1.38515	0.166235	0.366701	-5.08767
Thiobacteraceae	TreatmentCONV...TreatmentRWA	-1.28027	-3.09346	0.532913	0.0800176	-1.38515	0.166235	0.366701	-5.08767
Leptospiraceae	TreatmentCONV...TreatmentRWA	-1.28027	-3.09346	0.532913	0.0800176	-1.38515	0.166235	0.366701	-5.08767
wb1_P06	TreatmentCONV...TreatmentRWA	-1.15363	-2.96681	0.659556	0.0721023	-1.24813	0.212199	0.417819	-5.25694
MND4	TreatmentCONV...TreatmentRWA	-1.15363	-2.96681	0.659556	0.0721023	-1.24813	0.212199	0.417819	-5.25694
Microthrixaceae	TreatmentCONV...TreatmentRWA	-1.15363	-2.96681	0.659556	0.0721023	-1.24813	0.212199	0.417819	-5.25694
[Leptospirillaceae]	TreatmentCONV...TreatmentRWA	-1.0815	-2.89469	0.731683	0.0675944	-1.17009	0.242169	0.446158	-5.34547
[Methanomassiliicoccaceae]	TreatmentCONV...TreatmentRWA	-1.01479	-2.82797	0.798396	0.0634247	-1.09791	0.272436	0.467559	-5.42227
[Thermodesulfovibrionaceae]	TreatmentCONV...TreatmentRWA	-1.01479	-2.82797	0.798396	0.0634247	-1.09791	0.272436	0.467559	-5.42227
Chloroflexaceae	TreatmentCONV...TreatmentRWA	-1.01479	-2.82797	0.798396	0.0634247	-1.09791	0.272436	0.467559	-5.42227
FW	TreatmentCONV...TreatmentRWA	0.925754	-1.11632	2.96783	0.05786	0.889323	0.373987	0.555513	-5.51212
OCS155	TreatmentCONV...TreatmentRWA	-0.86115	-2.67433	0.952035	0.0538222	-0.931691	0.351662	0.5358	-5.58055
AKIW659	TreatmentCONV...TreatmentRWA	-0.86115	-2.67433	0.952035	0.0538222	-0.931691	0.351662	0.5358	-5.58055
Aurantimonadaceae	TreatmentCONV...TreatmentRWA	-0.845842	-2.65903	0.967343	0.0528655	-0.915129	0.360286	0.544718	-5.5949
TSCOR003-O20	TreatmentCONV...TreatmentRWA	-0.689178	-2.50236	1.12401	0.0430739	-0.745632	0.456019	0.632944	-5.72696
Methanobacteriaceae	TreatmentCONV...TreatmentRWA	-0.689178	-2.50236	1.12401	0.0430739	-0.745632	0.456019	0.632944	-5.72696
Nitriliruptoraceae	TreatmentCONV...TreatmentRWA	-0.616935	-2.43012	1.19625	0.0385587	-0.667471	0.504585	0.667523	-5.77878
Methylomirabiliaceae	TreatmentCONV...TreatmentRWA	-0.493897	-2.30708	1.31929	0.0308687	-0.534354	0.593184	0.71747	-5.85383
[Amoebophilaceae]	TreatmentCONV...TreatmentRWA	-0.399363	-2.21255	1.41382	0.0249604	-0.432077	0.665754	0.786518	-5.90021

## Sheet: Genus
Node.Name	Contrast	logFC	CI.L	CI.R	AveExpr	t	P.Value	adj.P.Val	B
Lactobacillus	TreatmentCONV...TreatmentRWA	-0.138658	-0.790866	0.513549	14.4975	-0.416995	0.676737	0.732407	-6.76807
Lactococcus	TreatmentCONV...TreatmentRWA	-0.114436	-0.766643	0.537772	14.3814	-0.344149	0.730779	0.77888	-6.79549
Iodobacter	TreatmentCONV...TreatmentRWA	-0.044178	-0.696386	0.60803	11.3907	-0.132859	0.894321	0.90074	-6.84534
Photobacterium	TreatmentCONV...TreatmentRWA	2.96972	2.31751	3.62193	11.3498	8.93101	1.11214e-18	2.34105e-16	32.5922
Leuconostoc	TreatmentCONV...TreatmentRWA	-1.54405	-2.19626	-0.891842	10.7959	-4.64351	3.70014e-06	3.90645e-05	3.80937
unclassified_genus	TreatmentCONV...TreatmentRWA	-0.0591795	-0.711387	0.593028	10.1253	-0.177974	0.858766	0.881806	-6.8384
Pseudomonas	TreatmentCONV...TreatmentRWA	-0.598737	-1.25094	0.0534707	9.95704	-1.80061	0.0719484	0.130406	-5.25065
Clostridium	TreatmentCONV...TreatmentRWA	2.88494	2.23274	3.53715	7.9414	8.67605	9.73672e-18	1.02479e-15	30.3722
Carnobacterium	TreatmentCONV...TreatmentRWA	-2.40572	-3.05793	-1.75351	7.93279	-7.23486	7.14296e-13	5.01198e-11	19.0319
Acinetobacter	TreatmentCONV...TreatmentRWA	-1.16698	-1.81919	-0.51477	6.23849	-3.50952	0.000461123	0.00241496	-0.762908
Brochothrix	TreatmentCONV...TreatmentRWA	-2.21685	-2.86906	-1.56465	6.16089	-6.66687	3.56602e-11	1.66811e-09	15.127
Streptococcus	TreatmentCONV...TreatmentRWA	-0.339834	-0.992042	0.312373	5.96458	-1.022	0.306931	0.393958	-6.33752
Serratia	TreatmentCONV...TreatmentRWA	-0.826547	-1.50162	-0.151471	5.7962	-2.40152	0.0164386	0.0406418	-3.97003
Weissella	TreatmentCONV...TreatmentRWA	3.09375	2.44154	3.74596	5.76808	9.30401	4.21125e-20	1.77294e-17	35.9559
Bacillus	TreatmentCONV...TreatmentRWA	-0.0793972	-0.754495	0.595701	5.38304	-0.230679	0.817593	0.849893	-6.79366
Rubrobacter	TreatmentCONV...TreatmentRWA	-0.862368	-1.51458	-0.21016	5.32249	-2.59345	0.00958698	0.0257078	-3.52778
Arthrobacter	TreatmentCONV...TreatmentRWA	-0.412696	-1.11695	0.291553	4.87057	-1.14941	0.250556	0.337972	-6.12602
Staphylococcus	TreatmentCONV...TreatmentRWA	-0.189586	-0.864533	0.48536	4.84647	-0.550945	0.581747	0.65137	-6.67018
Roseburia	TreatmentCONV...TreatmentRWA	-0.402608	-1.07753	0.272312	4.72285	-1.17004	0.242156	0.337972	-6.14372
Enterococcus	TreatmentCONV...TreatmentRWA	3.13929	2.11046	4.16813	4.65425	5.9849	2.65691e-09	6.99099e-08	11.0247
Stenotrophomonas	TreatmentCONV...TreatmentRWA	-0.201448	-0.876518	0.473623	4.52463	-0.585307	0.558422	0.630283	-6.65071
Burkholderia	TreatmentCONV...TreatmentRWA	0.266719	-0.437153	0.970591	4.32055	0.743243	0.457442	0.536443	-6.50603
DA101	TreatmentCONV...TreatmentRWA	-2.8656	-3.68293	-2.04827	4.24368	-6.87685	8.68924e-12	4.57271e-10	16.6113
Kaistobacter	TreatmentCONV...TreatmentRWA	-0.908597	-1.72326	-0.0939394	3.85872	-2.18759	0.0288408	0.0619488	-4.28241
Janthinobacterium	TreatmentCONV...TreatmentRWA	1.77882	0.986072	2.57156	3.85055	4.40118	1.14653e-05	9.94839e-05	2.86833
Rhodoplanes	TreatmentCONV...TreatmentRWA	0.011801	-0.813175	0.836777	3.80008	0.0280574	0.97762	0.97762	-6.62195
Turicibacter	TreatmentCONV...TreatmentRWA	-0.449386	-1.14607	0.247298	3.7792	-1.26519	0.205985	0.294965	-5.99847
Psychrobacter	TreatmentCONV...TreatmentRWA	-0.622893	-1.34505	0.0992662	3.61372	-1.69181	0.0908737	0.156794	-5.34141
Aeromonas	TreatmentCONV...TreatmentRWA	0.630856	-0.1261	1.38781	3.6107	1.63467	0.102311	0.173681	-5.3905
Phyllobacterium	TreatmentCONV...TreatmentRWA	-0.775347	-1.52845	-0.0222455	3.57713	-2.01936	0.0436134	0.0866114	-4.7027
Nitrosovibrio	TreatmentCONV...TreatmentRWA	0.317983	-0.506996	1.14296	3.55836	0.756017	0.449748	0.528894	-6.34151
Faecalibacterium	TreatmentCONV...TreatmentRWA	0.503053	-0.171404	1.17751	3.48084	1.46295	0.143673	0.217668	-5.76326
Bifidobacterium	TreatmentCONV...TreatmentRWA	2.00828	1.26323	2.75333	3.11246	5.28701	1.41148e-07	2.70107e-06	7.05524
Bacteroides	TreatmentCONV...TreatmentRWA	-0.949422	-1.64835	-0.250497	3.0232	-2.6644	0.00778865	0.0221556	-3.28059
Dyella	TreatmentCONV...TreatmentRWA	-1.15878	-2.02615	-0.291406	2.90793	-2.62039	0.00886457	0.024392	-3.20563
Propionibacterium	TreatmentCONV...TreatmentRWA	-0.207887	-0.882551	0.466777	2.83212	-0.60438	0.545675	0.617552	-6.64009
Sphingomonas	TreatmentCONV...TreatmentRWA	-0.815165	-1.76737	0.13704	2.67746	-1.67914	0.0933173	0.159702	-5.10443
Veillonella	TreatmentCONV...TreatmentRWA	0.624875	-0.196405	1.44616	2.66122	1.49236	0.135799	0.209419	-5.53233
Lysobacter	TreatmentCONV...TreatmentRWA	1.09785	0.229103	1.96659	2.64575	2.47868	0.0132874	0.033903	-3.55863
Thermomonas	TreatmentCONV...TreatmentRWA	-0.119937	-0.994926	0.755052	2.62558	-0.268857	0.788074	0.827379	-6.52912
Megasphaera	TreatmentCONV...TreatmentRWA	-0.863485	-1.73272	0.00575475	2.45128	-1.94843	0.0515343	0.098618	-4.70931
Blautia	TreatmentCONV...TreatmentRWA	1.60128	0.779063	2.4235	2.4323	3.8199	0.000138514	0.000857567	0.54446
Prevotella	TreatmentCONV...TreatmentRWA	-0.451387	-1.24986	0.347081	2.30284	-1.10882	0.26767	0.352153	-6.0497
Achromobacter	TreatmentCONV...TreatmentRWA	-0.83537	-1.66871	-0.00203479	2.25844	-1.96621	0.0494439	0.0954856	-4.71364
Mycobacterium	TreatmentCONV...TreatmentRWA	-0.088849	-0.963659	0.78596	2.2247	-0.199209	0.842124	0.866832	-6.54531
Massilia	TreatmentCONV...TreatmentRWA	0.342573	-0.748757	1.4339	2.21027	0.615698	0.53818	0.610711	-6.16514
Corynebacterium	TreatmentCONV...TreatmentRWA	0.478628	-0.345795	1.30305	2.16559	1.13872	0.254985	0.340817	-5.98588
Anoxybacillus	TreatmentCONV...TreatmentRWA	1.09927	0.153059	2.04548	2.16133	2.2787	0.0228138	0.051884	-3.95064
Oscillospira	TreatmentCONV...TreatmentRWA	0.390252	-0.434368	1.21487	2.04256	0.928243	0.353419	0.435568	-6.19941
Enhydrobacter	TreatmentCONV...TreatmentRWA	0.744982	-0.079638	1.5696	1.99738	1.772	0.0765821	0.136615	-5.07999
Actinomyces	TreatmentCONV...TreatmentRWA	-0.959558	-1.87469	-0.0444276	1.94626	-2.05664	0.0398794	0.0822483	-4.45069
Reyranella	TreatmentCONV...TreatmentRWA	-0.327348	-1.2495	0.594802	1.90094	-0.696272	0.486358	0.565626	-6.27598
Edaphobacter	TreatmentCONV...TreatmentRWA	0.199861	-0.793535	1.19326	1.87794	0.394618	0.693176	0.744457	-6.36453
Phenylobacterium	TreatmentCONV...TreatmentRWA	-1.14572	-2.13322	-0.158227	1.86746	-2.2757	0.0229933	0.051884	-3.92073
[Clostridium]	TreatmentCONV...TreatmentRWA	4.24341	3.24898	5.23784	1.8565	8.36975	1.22552e-16	1.03188e-14	27.7111
Paenibacillus	TreatmentCONV...TreatmentRWA	0.104538	-0.737202	0.946279	1.84461	0.243594	0.807576	0.842636	-6.57344
Sporosarcina	TreatmentCONV...TreatmentRWA	-0.0809275	-1.17225	1.0104	1.8071	-0.14545	0.884374	0.89716	-6.33875
Devosia	TreatmentCONV...TreatmentRWA	-0.320231	-1.27202	0.631558	1.80309	-0.659923	0.509397	0.582761	-6.26946
Steroidobacter	TreatmentCONV...TreatmentRWA	-0.0175457	-1.0085	0.97341	1.76445	-0.0347287	0.9723	0.974615	-6.44226
Candidatus Solibacter	TreatmentCONV...TreatmentRWA	0.48866	-0.433462	1.41078	1.76116	1.03942	0.298766	0.38583	-5.98463
Allobaculum	TreatmentCONV...TreatmentRWA	-0.455744	-1.28768	0.376192	1.75555	-1.07449	0.282762	0.369699	-6.047
Rhodanobacter	TreatmentCONV...TreatmentRWA	-0.0872484	-1.21689	1.0424	1.72384	-0.15149	0.879608	0.896504	-6.30446
Alicyclobacillus	TreatmentCONV...TreatmentRWA	-0.546212	-1.46093	0.368503	1.66607	-1.17124	0.241674	0.337972	-5.84973
Halomonas	TreatmentCONV...TreatmentRWA	-0.659651	-1.52107	0.20177	1.65485	-1.502	0.133291	0.207068	-5.47319
Akkermansia	TreatmentCONV...TreatmentRWA	-1.85617	-2.68821	-1.02413	1.63013	-4.37566	1.28744e-05	0.000102266	2.79041
Coprococcus	TreatmentCONV...TreatmentRWA	0.840953	-0.0758243	1.75773	1.62386	1.7992	0.0721725	0.130406	-4.93483
Streptomyces	TreatmentCONV...TreatmentRWA	-3.04797	-4.01694	-2.079	1.59208	-6.1698	8.60794e-10	2.78765e-08	12.116
Ruminococcus	TreatmentCONV...TreatmentRWA	1.27979	0.363124	2.19645	1.58051	2.73841	0.00624088	0.0182459	-2.8495
Methylobacterium	TreatmentCONV...TreatmentRWA	-1.59177	-2.55688	-0.626669	1.57134	-3.23502	0.0012407	0.00527612	-1.35938
Candidatus Nitrososphaera	TreatmentCONV...TreatmentRWA	-3.96198	-4.84712	-3.07683	1.56929	-8.77946	4.06581e-18	5.70569e-16	31.2187
Luteibacter	TreatmentCONV...TreatmentRWA	-0.256437	-1.30272	0.789842	1.53243	-0.480733	0.630771	0.691391	-6.27758
Variovorax	TreatmentCONV...TreatmentRWA	-0.263016	-1.31604	0.790011	1.51586	-0.489907	0.624266	0.686203	-6.26704
Nitrospira	TreatmentCONV...TreatmentRWA	-0.614369	-1.53547	0.306736	1.49352	-1.30825	0.190973	0.27724	-5.67692
Sutterella	TreatmentCONV...TreatmentRWA	0.248617	-0.65994	1.15717	1.47612	0.536722	0.591533	0.657086	-6.38666
Actinoallomurus	TreatmentCONV...TreatmentRWA	0.675822	-0.317449	1.66909	1.44988	1.33455	0.18221	0.265433	-5.57228
Candidatus Koribacter	TreatmentCONV...TreatmentRWA	0.0987474	-1.03091	1.2284	1.41465	0.171455	0.863887	0.884906	-6.30133
Dokdonella	TreatmentCONV...TreatmentRWA	0.10466	-0.872461	1.08178	1.40446	0.210089	0.833624	0.862299	-6.43503
Kribbella	TreatmentCONV...TreatmentRWA	-0.716807	-1.70787	0.274252	1.3742	-1.41864	0.156194	0.234849	-5.46147
Atopobium	TreatmentCONV...TreatmentRWA	-0.533915	-1.51265	0.444823	1.35987	-1.06998	0.284786	0.371192	-5.89639
Buchnera	TreatmentCONV...TreatmentRWA	-3.08453	-4.07895	-2.09011	1.34955	-6.084	1.45791e-09	4.09186e-08	11.6053
Mesorhizobium	TreatmentCONV...TreatmentRWA	-0.376622	-1.44167	0.688428	1.32492	-0.693596	0.488035	0.566013	-6.139
Solirubrobacter	TreatmentCONV...TreatmentRWA	0.283173	-0.781877	1.34822	1.30427	0.521498	0.602091	0.665302	-6.24057
[Ruminococcus]	TreatmentCONV...TreatmentRWA	-0.488922	-1.55397	0.576128	1.2999	-0.90041	0.368035	0.447535	-5.97888
Nitrosococcus	TreatmentCONV...TreatmentRWA	-0.21743	-1.67529	1.24044	1.28562	-0.292531	0.769918	0.812369	-6.03049
Agrobacterium	TreatmentCONV...TreatmentRWA	-0.108035	-1.10166	0.885589	1.2706	-0.213263	0.831149	0.861856	-6.41805
Aquicella	TreatmentCONV...TreatmentRWA	0.904449	-0.150676	1.95957	1.26306	1.68132	0.0928921	0.159623	-5.008
Pseudonocardia	TreatmentCONV...TreatmentRWA	-0.688695	-1.85174	0.47435	1.25637	-1.16145	0.245628	0.337972	-5.63576
Haemophilus	TreatmentCONV...TreatmentRWA	0.753242	-0.221062	1.72755	1.24864	1.51639	0.129615	0.203611	-5.33729
Beijerinckia	TreatmentCONV...TreatmentRWA	1.94529	0.870365	3.02022	1.23528	3.54958	0.000396799	0.00216951	-0.247248
Paracoccus	TreatmentCONV...TreatmentRWA	-1.02907	-1.94403	-0.114097	1.23447	-2.20601	0.0275224	0.0597264	-4.13926
Micromonospora	TreatmentCONV...TreatmentRWA	-1.05017	-2.22918	0.12883	1.22956	-1.74709	0.0808092	0.142944	-4.80116
Novosphingobium	TreatmentCONV...TreatmentRWA	-0.876445	-1.82555	0.0726559	1.21944	-1.81127	0.0702832	0.128649	-4.88207
Granulicella	TreatmentCONV...TreatmentRWA	1.6958	0.670858	2.72075	1.21124	3.24523	0.00119735	0.00514371	-1.28389
Aggregatibacter	TreatmentCONV...TreatmentRWA	-1.10439	-2.10494	-0.103851	1.19639	-2.16501	0.0305319	0.0645927	-4.14915
Morganella	TreatmentCONV...TreatmentRWA	-1.51666	-2.48086	-0.552471	1.18382	-3.08529	0.00206771	0.00806024	-1.82211
Candidatus Xiphinematobacter	TreatmentCONV...TreatmentRWA	0.817449	-0.225608	1.8605	1.16355	1.53718	0.124444	0.198451	-5.24391
Chitinophaga	TreatmentCONV...TreatmentRWA	-0.941511	-1.9569	0.0738803	1.15408	-1.81871	0.0691396	0.127108	-4.80833
Terriglobus	TreatmentCONV...TreatmentRWA	-0.502044	-1.67934	0.675252	1.14883	-0.836425	0.403039	0.484798	-5.93796
Geobacter	TreatmentCONV...TreatmentRWA	-2.39542	-3.35613	-1.43471	1.14274	-4.89058	1.10456e-06	1.36771e-05	5.20619
Dermacoccus	TreatmentCONV...TreatmentRWA	0.928736	-0.248325	2.1058	1.14242	1.54762	0.121908	0.197136	-5.11979
Desulfovibrio	TreatmentCONV...TreatmentRWA	1.2797	0.307089	2.25232	1.11653	2.58071	0.00994648	0.0265029	-3.21079
Modestobacter	TreatmentCONV...TreatmentRWA	1.95487	0.76412	3.14562	1.11407	3.22009	0.00130674	0.00550139	-1.26406
Rhizobium	TreatmentCONV...TreatmentRWA	-0.287241	-1.33439	0.759904	1.10205	-0.538034	0.590627	0.657086	-6.2484
Ralstonia	TreatmentCONV...TreatmentRWA	-1.39112	-2.41714	-0.365094	1.10033	-2.65936	0.00790557	0.0223372	-2.96684
Chryseobacterium	TreatmentCONV...TreatmentRWA	-2.54722	-3.52998	-1.56447	1.09948	-5.08384	4.12532e-07	6.67984e-06	6.15596
Flavisolibacter	TreatmentCONV...TreatmentRWA	-2.09249	-3.14115	-1.04383	1.08144	-3.91382	9.45867e-05	0.000622203	1.05887
Ellin506	TreatmentCONV...TreatmentRWA	-1.47559	-2.52004	-0.431139	1.07708	-2.77108	0.0056506	0.0167409	-2.65785
Woodsholea	TreatmentCONV...TreatmentRWA	0.595546	-0.464038	1.65513	1.06543	1.10243	0.270438	0.354687	-5.78718
Sediminibacterium	TreatmentCONV...TreatmentRWA	-0.0819095	-1.25719	1.09337	1.01213	-0.136698	0.891286	0.90074	-6.26826
Hydrogenophaga	TreatmentCONV...TreatmentRWA	0.443836	-1.05844	1.94611	0.999033	0.579488	0.56234	0.633008	-5.88403
Micrococcus	TreatmentCONV...TreatmentRWA	-0.445476	-1.54734	0.656388	0.985409	-0.792989	0.4279	0.508886	-6.03487
Lachnospira	TreatmentCONV...TreatmentRWA	1.86822	0.683241	3.05321	0.985402	3.09234	0.00201951	0.00794591	-1.65606
Cloacibacterium	TreatmentCONV...TreatmentRWA	1.11483	0.0790715	2.15058	0.983068	2.11116	0.0349105	0.0727591	-4.23161
Vagococcus	TreatmentCONV...TreatmentRWA	-3.54591	-4.6095	-2.48231	0.978391	-6.53917	8.2543e-11	3.15914e-09	14.397
Tepidimonas	TreatmentCONV...TreatmentRWA	1.52872	0.109548	2.94789	0.958247	2.11283	0.0347674	0.0727591	-3.97536
Hyphomicrobium	TreatmentCONV...TreatmentRWA	1.24995	0.204727	2.29517	0.955075	2.3456	0.0191156	0.044959	-3.7158
Nocardioides	TreatmentCONV...TreatmentRWA	0.58102	-0.591961	1.754	0.922144	0.971562	0.331412	0.424087	-5.82346
Phascolarctobacterium	TreatmentCONV...TreatmentRWA	-0.613326	-1.58053	0.353879	0.917397	-1.24378	0.213759	0.303006	-5.71135
Brevundimonas	TreatmentCONV...TreatmentRWA	0.417809	-0.629229	1.46485	0.915512	0.782683	0.433927	0.513155	-6.09141
Aeromicrobium	TreatmentCONV...TreatmentRWA	0.192159	-0.998412	1.38273	0.89952	0.316575	0.751607	0.795041	-6.21647
Afifella	TreatmentCONV...TreatmentRWA	0.341609	-0.708637	1.39185	0.898112	0.637982	0.523575	0.595743	-6.18841
Pedomicrobium	TreatmentCONV...TreatmentRWA	1.1214	-0.317106	2.55991	0.891692	1.52904	0.126448	0.200785	-4.97427
Couchioplanes	TreatmentCONV...TreatmentRWA	1.19289	-0.368358	2.75414	0.886615	1.49865	0.134159	0.207651	-4.95015
Thermicanus	TreatmentCONV...TreatmentRWA	2.79875	1.55061	4.0469	0.874611	4.39815	1.16247e-05	9.94839e-05	3.0769
Segetibacter	TreatmentCONV...TreatmentRWA	-1.53472	-2.56981	-0.499631	0.870298	-2.90819	0.00368452	0.0124095	-2.28596
Roseomonas	TreatmentCONV...TreatmentRWA	-1.54615	-2.5403	-0.552009	0.846112	-3.05052	0.00232129	0.00849794	-1.90316
Selenomonas	TreatmentCONV...TreatmentRWA	0.254589	-0.788725	1.2979	0.838414	0.478625	0.63227	0.691391	-6.28131
Cupriavidus	TreatmentCONV...TreatmentRWA	-1.8575	-2.88774	-0.827261	0.836804	-3.5364	0.000416969	0.00225056	-0.319435
Rothia	TreatmentCONV...TreatmentRWA	3.1186	1.8979	4.33931	0.831798	5.01094	6.00557e-07	8.71843e-06	5.84688
Rhodopila	TreatmentCONV...TreatmentRWA	0.329532	-0.857531	1.51659	0.828454	0.544495	0.586175	0.654588	-6.12464
Symbiobacterium	TreatmentCONV...TreatmentRWA	-0.552663	-1.48757	0.382239	0.825464	-1.15948	0.246428	0.337972	-5.84241
Fimbriimonas	TreatmentCONV...TreatmentRWA	-1.13086	-2.12985	-0.131868	0.824239	-2.22033	0.0265334	0.0582184	-4.03223
Yonghaparkia	TreatmentCONV...TreatmentRWA	0.160982	-1.14239	1.46435	0.749331	0.242259	0.80861	0.842636	-6.14968
Deinococcus	TreatmentCONV...TreatmentRWA	-0.12904	-1.17328	0.915197	0.737367	-0.242379	0.808517	0.842636	-6.36328
Parabacteroides	TreatmentCONV...TreatmentRWA	-0.249687	-1.43557	0.936195	0.727992	-0.412976	0.679678	0.733704	-6.18634
Aerococcus	TreatmentCONV...TreatmentRWA	0.383881	-1.21291	1.98067	0.726876	0.47154	0.637319	0.695107	-5.88093
Labrys	TreatmentCONV...TreatmentRWA	0.540442	-0.763478	1.84436	0.726616	0.81296	0.41636	0.497976	-5.86089
Anaeromyxobacter	TreatmentCONV...TreatmentRWA	0.634747	-0.669225	1.93872	0.720998	0.954779	0.339831	0.432232	-5.7408
Shewanella	TreatmentCONV...TreatmentRWA	-1.56673	-2.74593	-0.38754	0.689149	-2.60604	0.00924305	0.0250741	-2.99655
Plesiocystis	TreatmentCONV...TreatmentRWA	-0.51761	-1.82196	0.786743	0.660739	-0.778356	0.436472	0.51472	-5.88695
Sphingopyxis	TreatmentCONV...TreatmentRWA	-1.53831	-2.55928	-0.517333	0.657503	-2.95528	0.00316866	0.0108456	-2.16187
Methylocaldum	TreatmentCONV...TreatmentRWA	1.24945	-0.0453811	2.54429	0.656178	1.89268	0.0585779	0.111087	-4.46761
Balneimonas	TreatmentCONV...TreatmentRWA	0.53039	-0.772622	1.8334	0.648336	0.798395	0.424758	0.506581	-5.87278
Kineosporia	TreatmentCONV...TreatmentRWA	-1.81872	-2.86362	-0.773814	0.643966	-3.41397	0.000655926	0.00324876	-0.724108
Skermanella	TreatmentCONV...TreatmentRWA	-2.39946	-3.42929	-1.36963	0.641356	-4.57003	5.24377e-06	5.01733e-05	3.75766
Gardnerella	TreatmentCONV...TreatmentRWA	1.10262	-0.194986	2.40023	0.625901	1.66669	0.095769	0.163234	-4.85123
Pseudoalteromonas	TreatmentCONV...TreatmentRWA	-0.257588	-1.33547	0.820291	0.625443	-0.468734	0.639323	0.69549	-6.25439
Hymenobacter	TreatmentCONV...TreatmentRWA	-0.981429	-2.28584	0.322984	0.607226	-1.47576	0.140203	0.21386	-5.13412
Alloiococcus	TreatmentCONV...TreatmentRWA	-2.79308	-3.90947	-1.67668	0.59344	-4.90723	1.01604e-06	1.33673e-05	5.33647
Finegoldia	TreatmentCONV...TreatmentRWA	-1.05232	-2.08014	-0.0245099	0.588796	-2.00819	0.0447874	0.0868917	-4.44462
Geodermatophilus	TreatmentCONV...TreatmentRWA	-1.65766	-2.80418	-0.511132	0.575063	-2.83584	0.00462697	0.0147792	-2.41279
[Prevotella]	TreatmentCONV...TreatmentRWA	1.26843	-0.0195714	2.55644	0.574128	1.93162	0.05358	0.102069	-4.40054
Neisseria	TreatmentCONV...TreatmentRWA	-1.31759	-2.34748	-0.28769	0.571581	-2.50932	0.0121927	0.0316859	-3.34124
Dialister	TreatmentCONV...TreatmentRWA	0.740933	-0.449763	1.93163	0.565838	1.22053	0.22244	0.313202	-5.54627
[Eubacterium]	TreatmentCONV...TreatmentRWA	-0.0779695	-1.10458	0.948638	0.560278	-0.148967	0.881598	0.896504	-6.39761
Cryocola	TreatmentCONV...TreatmentRWA	1.92899	0.332769	3.5252	0.560278	2.37033	0.0178882	0.0427895	-3.35046
Rubellimicrobium	TreatmentCONV...TreatmentRWA	-2.50145	-3.60728	-1.39562	0.557635	-4.43686	9.73977e-06	8.72435e-05	3.20407
Mycoplasma	TreatmentCONV...TreatmentRWA	1.04508	0.0333119	2.05684	0.556277	2.026	0.0429275	0.0866114	-4.42333
Azospirillum	TreatmentCONV...TreatmentRWA	-2.03784	-3.10519	-0.970495	0.550849	-3.74486	0.000186769	0.00112328	0.440184
Actinoplanes	TreatmentCONV...TreatmentRWA	-1.84873	-2.8855	-0.811951	0.548582	-3.49751	0.000482229	0.0024514	-0.448427
Niastella	TreatmentCONV...TreatmentRWA	0.156935	-0.966838	1.28071	0.548176	0.273912	0.784187	0.825357	-6.28428
Opitutus	TreatmentCONV...TreatmentRWA	-0.873843	-1.95716	0.209472	0.545271	-1.58216	0.113808	0.190832	-5.14152
Dehalobacterium	TreatmentCONV...TreatmentRWA	-0.747814	-1.9136	0.41797	0.537447	-1.25819	0.208503	0.297559	-5.52054
Uliginosibacterium	TreatmentCONV...TreatmentRWA	2.0592	0.605934	3.51247	0.534585	2.77923	0.00551141	0.0166928	-2.41255
Mucilaginibacter	TreatmentCONV...TreatmentRWA	-2.83851	-3.85078	-1.82624	0.532222	-5.50001	4.4022e-08	9.75435e-07	8.31138
Pullulanibacillus	TreatmentCONV...TreatmentRWA	0.946603	-0.357059	2.25026	0.530703	1.42421	0.154578	0.233252	-5.20621
Conexibacter	TreatmentCONV...TreatmentRWA	-2.82674	-3.83902	-1.81447	0.530018	-5.47721	4.99668e-08	1.0518e-06	8.18951
Thermus	TreatmentCONV...TreatmentRWA	0.734298	-0.391345	1.85994	0.525519	1.27951	0.200901	0.288667	-5.52648
Blastococcus	TreatmentCONV...TreatmentRWA	-1.08421	-2.13869	-0.0297351	0.523663	-2.01673	0.0438874	0.0866114	-4.40576
Caloramator	TreatmentCONV...TreatmentRWA	-0.0777038	-1.22146	1.06606	0.523555	-0.133253	0.89401	0.90074	-6.29496
Gemmata	TreatmentCONV...TreatmentRWA	-1.36714	-2.41314	-0.321139	0.516528	-2.56361	0.010448	0.0274914	-3.19483
Thermobispora	TreatmentCONV...TreatmentRWA	-2.64777	-3.65915	-1.63638	0.498039	-5.13493	3.16142e-07	5.54565e-06	6.42006
Candidatus Jettenia	TreatmentCONV...TreatmentRWA	-1.76414	-2.8252	-0.703085	0.493657	-3.26111	0.0011327	0.00496734	-1.20976
Thiobacillus	TreatmentCONV...TreatmentRWA	-1.45392	-2.62068	-0.287163	0.488549	-2.44417	0.0146241	0.0364304	-3.3992
Bilophila	TreatmentCONV...TreatmentRWA	0.846516	-0.448904	2.14193	0.486961	1.28173	0.200121	0.288531	-5.3965
Arenimonas	TreatmentCONV...TreatmentRWA	-3.09126	-4.57078	-1.61175	0.483353	-4.09814	4.36946e-05	0.000301564	1.88919
Pantoea	TreatmentCONV...TreatmentRWA	-3.83491	-4.97644	-2.69338	0.482303	-6.58928	5.94873e-11	2.50442e-09	14.6941
Megamonas	TreatmentCONV...TreatmentRWA	-1.41875	-2.57825	-0.259253	0.482268	-2.39998	0.0165077	0.0406418	-3.50743
Microlunatus	TreatmentCONV...TreatmentRWA	-2.572	-3.58427	-1.55973	0.482251	-4.98361	6.9048e-07	9.68974e-06	5.67459
Planifilum	TreatmentCONV...TreatmentRWA	-0.29442	-1.8563	1.26746	0.479954	-0.369734	0.711629	0.760395	-5.94169
Methylobacter	TreatmentCONV...TreatmentRWA	0.0590271	-1.53854	1.6566	0.468063	0.0724706	0.942236	0.946734	-5.98229
Frigoribacterium	TreatmentCONV...TreatmentRWA	2.44142	1.10959	3.77325	0.466797	3.59555	0.000333346	0.00184656	0.0225856
Rummeliibacillus	TreatmentCONV...TreatmentRWA	-0.493868	-1.72974	0.742	0.456682	-0.783807	0.433267	0.513155	-5.93337
Alistipes	TreatmentCONV...TreatmentRWA	0.213043	-0.857833	1.28392	0.450247	0.390211	0.696431	0.74605	-6.29343
Virgisporangium	TreatmentCONV...TreatmentRWA	-2.39459	-3.4062	-1.38297	0.450041	-4.64286	3.71159e-06	3.90645e-05	4.07666
Cellvibrio	TreatmentCONV...TreatmentRWA	-1.37452	-2.54023	-0.208813	0.432921	-2.31277	0.0208593	0.0482515	-3.70177
Facklamia	TreatmentCONV...TreatmentRWA	-2.68045	-4.12475	-1.23616	0.430804	-3.64018	0.000280954	0.0015984	0.205489
Nannocystis	TreatmentCONV...TreatmentRWA	-0.386702	-1.47482	0.70142	0.429204	-0.697059	0.485865	0.565626	-6.11615
Rhodococcus	TreatmentCONV...TreatmentRWA	-3.36631	-4.50961	-2.223	0.42135	-5.77514	9.18995e-09	2.27586e-07	9.82535
p-75-a5	TreatmentCONV...TreatmentRWA	-1.50658	-2.57189	-0.441264	0.411779	-2.77386	0.0056027	0.0167409	-2.63527
Saccharopolyspora	TreatmentCONV...TreatmentRWA	2.67512	0.83042	4.51981	0.411249	2.84439	0.00450526	0.0147032	-2.13396
Oribacterium	TreatmentCONV...TreatmentRWA	-2.05466	-3.57579	-0.533532	0.407116	-2.64938	0.00814177	0.0228512	-2.71995
Salinibacterium	TreatmentCONV...TreatmentRWA	-1.69056	-3.21056	-0.170554	0.406447	-2.1815	0.0292886	0.0625914	-3.78661
Marmoricola	TreatmentCONV...TreatmentRWA	2.49586	0.898287	4.09343	0.405437	3.06429	0.00221762	0.00841338	-1.58129
Pedobacter	TreatmentCONV...TreatmentRWA	-2.14444	-3.15671	-1.13217	0.402083	-4.15515	3.4193e-05	0.000243987	1.98706
Crenothrix	TreatmentCONV...TreatmentRWA	-0.110387	-1.40103	1.18025	0.399989	-0.167758	0.866795	0.885729	-6.17371
Acidiphilium	TreatmentCONV...TreatmentRWA	-1.31339	-2.44026	-0.18652	0.398256	-2.28607	0.0223777	0.0512011	-3.78819
Flavobacterium	TreatmentCONV...TreatmentRWA	3.078	1.50583	4.65016	0.395982	3.84008	0.000127702	0.000802429	0.929114
Aminobacter	TreatmentCONV...TreatmentRWA	-2.26873	-3.73948	-0.797979	0.391796	-3.02562	0.00252008	0.00906796	-1.72867
Actinomycetospora	TreatmentCONV...TreatmentRWA	1.80824	0.210672	3.40581	0.386369	2.22007	0.0265509	0.0582184	-3.67339
Gemmatimonas	TreatmentCONV...TreatmentRWA	-2.22687	-3.67962	-0.774116	0.384864	-3.00658	0.0026824	0.00949924	-1.78916
Treponema	TreatmentCONV...TreatmentRWA	-0.784612	-1.7672	0.197973	0.382044	-1.56623	0.117489	0.195505	-5.25454
Peptoniphilus	TreatmentCONV...TreatmentRWA	-0.523678	-2.12125	1.07389	0.37769	-0.642947	0.520349	0.593677	-5.79089
OR-59	TreatmentCONV...TreatmentRWA	-2.43013	-3.88352	-0.976743	0.375933	-3.27959	0.00106152	0.0047042	-0.97544
Erythromicrobium	TreatmentCONV...TreatmentRWA	-2.39525	-3.85757	-0.932927	0.371775	-3.21276	0.00134034	0.00554555	-1.17843
Euzebya	TreatmentCONV...TreatmentRWA	-1.1192	-2.31027	0.07186	0.370973	-1.84308	0.0654984	0.120942	-4.6262
Arsenophonus	TreatmentCONV...TreatmentRWA	-2.93239	-4.07306	-1.79171	0.369653	-5.04232	5.11207e-07	7.68636e-06	5.99136
Lysinibacillus	TreatmentCONV...TreatmentRWA	-2.95333	-4.0967	-1.80996	0.369594	-5.06635	4.51619e-07	7.04191e-06	6.10921
Pseudoxanthomonas	TreatmentCONV...TreatmentRWA	2.79177	1.36584	4.21771	0.363959	3.84018	0.00012765	0.000802429	0.912071
Bdellovibrio	TreatmentCONV...TreatmentRWA	-0.798408	-1.82851	0.231695	0.36313	-1.52025	0.128642	0.20284	-5.28047
Brachybacterium	TreatmentCONV...TreatmentRWA	-1.62472	-2.7484	-0.501046	0.362603	-2.83601	0.00462446	0.0147792	-2.42672
Bradyrhizobium	TreatmentCONV...TreatmentRWA	-2.89086	-4.03412	-1.7476	0.361884	-4.95967	7.79809e-07	1.05903e-05	5.59193
Parvimonas	TreatmentCONV...TreatmentRWA	-1.90498	-2.91546	-0.894494	0.359481	-3.6977	0.00022477	0.00133279	0.236288
Ecksteinia	TreatmentCONV...TreatmentRWA	-1.80525	-2.94233	-0.668174	0.35088	-3.114	0.00187782	0.00745812	-1.61804
Afipia	TreatmentCONV...TreatmentRWA	-2.75356	-3.89582	-1.6113	0.345626	-4.72825	2.45979e-06	2.87659e-05	4.50746
Saccharibacter	TreatmentCONV...TreatmentRWA	-2.62302	-4.09641	-1.14964	0.342033	-3.49185	0.000492473	0.00246823	-0.289443
Helicobacter	TreatmentCONV...TreatmentRWA	-1.23073	-2.36703	-0.0944361	0.338525	-2.12443	0.0337842	0.0711158	-4.1264
Sphingobacterium	TreatmentCONV...TreatmentRWA	1.29257	-0.301799	2.88694	0.338384	1.59014	0.111997	0.188603	-4.80056
Rheinheimera	TreatmentCONV...TreatmentRWA	0.325213	-1.19201	1.84243	0.335168	0.420426	0.67423	0.731574	-5.9499
Rickettsiella	TreatmentCONV...TreatmentRWA	-0.16688	-1.19889	0.865131	0.333366	-0.317169	0.751156	0.795041	-6.35436
Nostocoida	TreatmentCONV...TreatmentRWA	-2.14397	-3.61252	-0.675423	0.328645	-2.86353	0.00424312	0.0140658	-2.18141
Polaromonas	TreatmentCONV...TreatmentRWA	-5.24132	-6.70827	-3.77436	0.327584	-7.00799	3.52602e-12	2.12065e-10	17.1927
Adlercreutzia	TreatmentCONV...TreatmentRWA	2.22259	0.377872	4.0673	0.326965	2.3632	0.0182348	0.043372	-3.28526
Butyrivibrio	TreatmentCONV...TreatmentRWA	0.718232	-0.801256	2.23772	0.326961	0.927124	0.353999	0.435568	-5.62639
Desulfosporosinus	TreatmentCONV...TreatmentRWA	2.5577	1.12309	3.99232	0.323592	3.49692	0.000483293	0.0024514	-0.281913
Panacagrimonas	TreatmentCONV...TreatmentRWA	-1.67086	-3.15216	-0.189566	0.317852	-2.21243	0.0270752	0.0590605	-3.7403
Nonomuraea	TreatmentCONV...TreatmentRWA	-1.678	-2.69027	-0.665728	0.314626	-3.25136	0.00117199	0.00508669	-1.27327
Succiniclasticum	TreatmentCONV...TreatmentRWA	2.47169	1.03787	3.90551	0.313556	3.38118	0.000738801	0.00361669	-0.659975
Actinospica	TreatmentCONV...TreatmentRWA	2.49352	1.04208	3.94495	0.311691	3.36965	0.000770192	0.00372702	-0.692079
Caldicoprobacter	TreatmentCONV...TreatmentRWA	1.40163	-0.443084	3.24635	0.3109	1.4903	0.136338	0.209482	-4.83071
u114	TreatmentCONV...TreatmentRWA	-4.84482	-6.31177	-3.37786	0.302803	-6.47784	1.22874e-10	4.31084e-09	13.8069
TG5	TreatmentCONV...TreatmentRWA	0.317466	-0.806537	1.44147	0.295432	0.553988	0.579663	0.650769	-6.17183
Alloscardovia	TreatmentCONV...TreatmentRWA	4.71997	2.97923	6.46071	0.295	5.31833	1.19238e-07	2.39044e-06	7.20713
Brevibacillus	TreatmentCONV...TreatmentRWA	-0.886103	-2.0582	0.285997	0.292814	-1.48283	0.138314	0.211746	-5.21833
Dorea	TreatmentCONV...TreatmentRWA	-1.05116	-2.19837	0.0960469	0.292127	-1.79721	0.072488	0.130416	-4.73897
Legionella	TreatmentCONV...TreatmentRWA	0.602733	-0.994446	2.19991	0.28674	0.740188	0.459292	0.537117	-5.72804
Luteimonas	TreatmentCONV...TreatmentRWA	-4.5766	-6.04356	-3.10964	0.286039	-6.11922	1.17531e-09	3.53431e-08	11.6675
Geobacillus	TreatmentCONV...TreatmentRWA	1.4365	-0.40822	3.28121	0.28263	1.52737	0.126862	0.200785	-4.77931
Porphyromonas	TreatmentCONV...TreatmentRWA	0.747503	-0.680992	2.176	0.276101	1.02637	0.304868	0.392506	-5.59011
Schlegelella	TreatmentCONV...TreatmentRWA	4.33109	2.59034	6.07183	0.270695	4.88014	1.16375e-06	1.39982e-05	5.13554
Planctomyces	TreatmentCONV...TreatmentRWA	0.99444	-0.511764	2.50064	0.269019	1.29499	0.195508	0.282848	-5.24828
Mycoplana	TreatmentCONV...TreatmentRWA	-1.43029	-2.44256	-0.418015	0.268179	-2.77138	0.00564532	0.0167409	-2.68124
Salinicoccus	TreatmentCONV...TreatmentRWA	-4.21085	-5.6778	-2.74389	0.26318	-5.63018	2.11602e-08	4.94914e-07	8.94648
Chryseomicrobium	TreatmentCONV...TreatmentRWA	4.1564	2.41566	5.89715	0.259777	4.68331	3.05688e-06	3.3867e-05	4.26294
Anaeroplasma	TreatmentCONV...TreatmentRWA	-1.28762	-2.37703	-0.198205	0.256676	-2.31828	0.0205575	0.0478161	-3.74375
Anaerococcus	TreatmentCONV...TreatmentRWA	4.09314	2.35239	5.83388	0.255823	4.61203	4.29885e-06	4.34055e-05	3.95576
Aquabacterium	TreatmentCONV...TreatmentRWA	3.97321	2.23246	5.71395	0.248327	4.47689	8.09941e-06	7.41272e-05	3.38639
B-42	TreatmentCONV...TreatmentRWA	-2.04173	-3.51631	-0.567153	0.246381	-2.71582	0.00668096	0.0193978	-2.56927
Nitrosospira	TreatmentCONV...TreatmentRWA	-3.93436	-5.40132	-2.4674	0.245899	-5.2605	1.62699e-07	2.97811e-06	7.03985
Exiguobacterium	TreatmentCONV...TreatmentRWA	3.88477	2.14402	5.62551	0.2428	4.37724	1.27827e-05	0.000102266	2.97738
Salinispora	TreatmentCONV...TreatmentRWA	3.88477	2.14402	5.62551	0.2428	4.37724	1.27827e-05	0.000102266	2.97738
Dehalobacter_Syntrophobotulus	TreatmentCONV...TreatmentRWA	1.07939	-0.765328	2.9241	0.24205	1.14767	0.251271	0.337972	-5.24598
Prosthecobacter	TreatmentCONV...TreatmentRWA	1.91004	0.473686	3.3464	0.240222	2.60826	0.00918345	0.0250741	-2.85639
Kingella	TreatmentCONV...TreatmentRWA	-3.82155	-5.28851	-2.35459	0.238849	-5.10967	3.60712e-07	6.07439e-06	6.2991
Luteolibacter	TreatmentCONV...TreatmentRWA	-2.51149	-3.97551	-1.04746	0.236505	-3.36474	0.000783925	0.00375037	-0.704404
Streptosporangium	TreatmentCONV...TreatmentRWA	-1.7378	-2.85311	-0.622499	0.23501	-3.05617	0.00227821	0.00841338	-1.80379
Coprobacillus	TreatmentCONV...TreatmentRWA	1.65326	-0.191454	3.49798	0.230179	1.75785	0.07896	0.140262	-4.43143
Desulfotalea	TreatmentCONV...TreatmentRWA	-3.66432	-5.13128	-2.19737	0.229022	-4.89944	1.05655e-06	1.3479e-05	5.30266
Butyricicoccus	TreatmentCONV...TreatmentRWA	-1.03897	-2.51562	0.43768	0.225518	-1.38005	0.167759	0.250449	-5.15761
JG37-AG-70	TreatmentCONV...TreatmentRWA	-1.76939	-2.90851	-0.630276	0.22399	-3.04668	0.00235099	0.00853246	-1.81746
Asticcacaulis	TreatmentCONV...TreatmentRWA	0.168584	-1.42899	1.76615	0.223856	0.206979	0.836052	0.862691	-5.96466
Rickettsia	TreatmentCONV...TreatmentRWA	1.69306	0.266806	3.11931	0.220476	2.32834	0.0200158	0.0468148	-3.5171
Anaerovibrio	TreatmentCONV...TreatmentRWA	-3.52165	-4.9886	-2.05469	0.220104	-4.70867	2.70466e-06	3.07747e-05	4.43463
Pleomorphomonas	TreatmentCONV...TreatmentRWA	3.47924	1.7385	5.21999	0.217454	3.92031	9.20984e-05	0.000615451	1.2198
Chthoniobacter	TreatmentCONV...TreatmentRWA	1.09815	-0.746563	2.94287	0.216925	1.16763	0.243128	0.337972	-5.22476
Mitsuokella	TreatmentCONV...TreatmentRWA	-3.44822	-4.91518	-1.98126	0.215515	-4.6105	4.33024e-06	4.34055e-05	4.00135
Amycolatopsis	TreatmentCONV...TreatmentRWA	-3.43066	-4.89762	-1.9637	0.214418	-4.58702	4.83959e-06	4.7383e-05	3.89911
Sulfuritalea	TreatmentCONV...TreatmentRWA	-3.37705	-4.84401	-1.9101	0.211067	-4.51535	6.77514e-06	6.33852e-05	3.59013
Candidatus Arthromitus	TreatmentCONV...TreatmentRWA	3.34783	1.60709	5.08858	0.209241	3.77224	0.000167573	0.00102244	0.691774
Adhaeribacter	TreatmentCONV...TreatmentRWA	-1.66438	-2.80776	-0.520994	0.208282	-2.85516	0.00435593	0.0143269	-2.36156
Methylophaga	TreatmentCONV...TreatmentRWA	-3.28673	-4.75369	-1.81977	0.205422	-4.39457	1.18152e-05	9.94839e-05	3.08054
Dongia	TreatmentCONV...TreatmentRWA	-1.62808	-2.77135	-0.484807	0.2038	-2.79317	0.00528051	0.016227	-2.53098
Vitreoscilla	TreatmentCONV...TreatmentRWA	-3.24769	-4.71465	-1.78073	0.202982	-4.34238	1.49629e-05	0.000116655	2.86457
Vibrio	TreatmentCONV...TreatmentRWA	-3.22788	-4.69484	-1.76092	0.201744	-4.31589	1.68517e-05	0.000128992	2.75597
Cystobacter	TreatmentCONV...TreatmentRWA	3.22416	1.48342	4.9649	0.201511	3.63289	0.000288946	0.00162195	0.213421
T78	TreatmentCONV...TreatmentRWA	-1.45853	-2.5683	-0.34877	0.200384	-2.57784	0.010029	0.0265548	-3.11297
Mogibacterium	TreatmentCONV...TreatmentRWA	1.17097	-0.673749	3.01568	0.200035	1.24505	0.213293	0.303006	-5.13894
Sphingobium	TreatmentCONV...TreatmentRWA	-3.16361	-4.63056	-1.69665	0.197727	-4.22995	2.46733e-05	0.000182236	2.40818
Dactylosporangium	TreatmentCONV...TreatmentRWA	-3.16361	-4.63056	-1.69665	0.197727	-4.22995	2.46733e-05	0.000182236	2.40818
Duganella	TreatmentCONV...TreatmentRWA	3.11286	1.37212	4.85361	0.194555	3.50748	0.000464635	0.00241496	-0.20168
Hyphomonas	TreatmentCONV...TreatmentRWA	-3.10994	-4.5769	-1.64298	0.194373	-4.15819	3.37455e-05	0.000243987	2.12313
Agromyces	TreatmentCONV...TreatmentRWA	-3.09633	-4.56329	-1.62938	0.193522	-4.14001	3.65055e-05	0.000256147	2.05165
Succinivibrio	TreatmentCONV...TreatmentRWA	1.68173	-0.162928	3.5264	0.191252	1.78818	0.0739327	0.13245	-4.38204
Desulfococcus	TreatmentCONV...TreatmentRWA	-3.01472	-4.48168	-1.54776	0.188421	-4.03088	5.81308e-05	0.000394727	1.62939
Chelativorans	TreatmentCONV...TreatmentRWA	2.97927	1.23853	4.72002	0.186206	3.35696	0.000806179	0.00377113	-0.680675
Xanthomonas	TreatmentCONV...TreatmentRWA	2.97927	1.23853	4.72002	0.186206	3.35696	0.000806179	0.00377113	-0.680675
CF231	TreatmentCONV...TreatmentRWA	2.95756	1.21681	4.6983	0.184849	3.33249	0.00087999	0.00407116	-0.75655
Oxalobacter	TreatmentCONV...TreatmentRWA	-1.4182	-2.54925	-0.287151	0.183533	-2.45939	0.0140207	0.0351352	-3.38719
Dok59	TreatmentCONV...TreatmentRWA	2.92452	1.18377	4.66526	0.182783	3.29526	0.00100442	0.0044985	-0.87094
Rugosimonospora	TreatmentCONV...TreatmentRWA	-2.913	-4.37996	-1.44604	0.182064	-3.89488	0.000102218	0.000662058	1.11892
Mucispirillum	TreatmentCONV...TreatmentRWA	1.16047	-0.684242	3.00519	0.180175	1.23389	0.217422	0.307163	-5.15165
Inquilinus	TreatmentCONV...TreatmentRWA	1.49658	-0.348138	3.34129	0.179685	1.59126	0.111746	0.188603	-4.68778
Iamia	TreatmentCONV...TreatmentRWA	-2.74747	-4.21442	-1.28051	0.171718	-3.67354	0.00024694	0.00144391	0.325623
Luteococcus	TreatmentCONV...TreatmentRWA	-2.73674	-4.2037	-1.26978	0.171048	-3.65921	0.000261053	0.00150552	0.275834
Curtobacterium	TreatmentCONV...TreatmentRWA	2.72939	0.988641	4.47013	0.170588	3.07539	0.00213718	0.00825463	-1.52026
Dyadobacter	TreatmentCONV...TreatmentRWA	2.66805	0.927305	4.40879	0.166754	3.00628	0.00268506	0.00949924	-1.7151
Nitrosopumilus	TreatmentCONV...TreatmentRWA	-2.6421	-4.10906	-1.17514	0.165132	-3.53266	0.000422867	0.0022535	-0.155164
Kocuria	TreatmentCONV...TreatmentRWA	2.60191	0.86117	4.34266	0.162621	2.93176	0.00341743	0.0116027	-1.92023
Bulleidia	TreatmentCONV...TreatmentRWA	-1.19407	-2.6761	0.287954	0.159015	-1.58032	0.114227	0.190832	-4.87407
Gillisia	TreatmentCONV...TreatmentRWA	2.483	0.742258	4.22375	0.155189	2.79778	0.00520609	0.0161159	-2.2761
Brevibacterium	TreatmentCONV...TreatmentRWA	2.483	0.742258	4.22375	0.155189	2.79778	0.00520609	0.0161159	-2.2761
Rudaea	TreatmentCONV...TreatmentRWA	2.47608	0.735333	4.21682	0.154756	2.78997	0.00533261	0.0162683	-2.29631
Blvii28	TreatmentCONV...TreatmentRWA	-2.4695	-3.93646	-1.00254	0.154345	-3.30188	0.000981149	0.00444155	-0.902099
Filifactor	TreatmentCONV...TreatmentRWA	-2.4695	-3.93646	-1.00254	0.154345	-3.30188	0.000981149	0.00444155	-0.902099
Ureibacillus	TreatmentCONV...TreatmentRWA	-2.40232	-3.86928	-0.935362	0.150146	-3.21206	0.00134358	0.00554555	-1.17918
Erysipelothrix	TreatmentCONV...TreatmentRWA	-2.39211	-3.85906	-0.925148	0.149508	-3.1984	0.00140845	0.0057015	-1.22064
YRC22	TreatmentCONV...TreatmentRWA	-2.39211	-3.85906	-0.925148	0.149508	-3.1984	0.00140845	0.0057015	-1.22064
Brachymonas	TreatmentCONV...TreatmentRWA	-1.17948	-2.32284	-0.0361252	0.147612	-2.02339	0.0431956	0.0866114	-4.32396
Wolbachia	TreatmentCONV...TreatmentRWA	0.319369	-1.52535	2.16408	0.14681	0.339574	0.734221	0.780574	-5.79817
Syntrophobacter	TreatmentCONV...TreatmentRWA	-2.34551	-3.81247	-0.878554	0.146596	-3.13611	0.00174265	0.0069872	-1.40753
FFCH10602	TreatmentCONV...TreatmentRWA	0.63925	-1.20547	2.48396	0.145684	0.679692	0.496796	0.574591	-5.63889
Butyricimonas	TreatmentCONV...TreatmentRWA	1.85702	0.199737	3.51431	0.143101	2.19781	0.0281027	0.0606731	-3.69583
Thermobacillus	TreatmentCONV...TreatmentRWA	-2.28638	-3.75333	-0.819417	0.142899	-3.05704	0.00227171	0.00841338	-1.63943
Sinomonas	TreatmentCONV...TreatmentRWA	-2.28638	-3.75333	-0.819417	0.142899	-3.05704	0.00227171	0.00841338	-1.63943
Jeotgalicoccus	TreatmentCONV...TreatmentRWA	-2.28638	-3.75333	-0.819417	0.142899	-3.05704	0.00227171	0.00841338	-1.63943
Demequina	TreatmentCONV...TreatmentRWA	2.27068	0.529935	4.01142	0.141918	2.55854	0.0106011	0.0277208	-2.87014
Phycicoccus	TreatmentCONV...TreatmentRWA	-2.24345	-3.71041	-0.77649	0.140216	-2.99964	0.00274397	0.00962677	-1.80406
Lachnobacterium	TreatmentCONV...TreatmentRWA	-2.22471	-3.69167	-0.757752	0.139045	-2.97458	0.00297698	0.010273	-1.87494
Limnobacter	TreatmentCONV...TreatmentRWA	-2.22471	-3.69167	-0.757752	0.139045	-2.97458	0.00297698	0.010273	-1.87494
Bibersteinia	TreatmentCONV...TreatmentRWA	2.18575	0.44501	3.9265	0.136611	2.46285	0.0138867	0.0350077	-3.09288
Oceanobacillus	TreatmentCONV...TreatmentRWA	2.18575	0.44501	3.9265	0.136611	2.46285	0.0138867	0.0350077	-3.09288
Tepidimicrobium	TreatmentCONV...TreatmentRWA	-2.16029	-3.62725	-0.693333	0.135019	-2.88845	0.00392255	0.0131063	-2.11409
Methylibium	TreatmentCONV...TreatmentRWA	-2.12059	-3.58754	-0.653627	0.132538	-2.83536	0.00463385	0.0147792	-2.258
Lautropia	TreatmentCONV...TreatmentRWA	-2.09286	-3.55982	-0.625902	0.130805	-2.79829	0.0051978	0.0161159	-2.3569
Solibacillus	TreatmentCONV...TreatmentRWA	-2.09286	-3.55982	-0.625902	0.130805	-2.79829	0.0051978	0.0161159	-2.3569
Planomicrobium	TreatmentCONV...TreatmentRWA	-2.07096	-3.53792	-0.604003	0.129436	-2.76901	0.00568633	0.0167409	-2.43409
Anaerolinea	TreatmentCONV...TreatmentRWA	-2.02212	-3.48908	-0.555165	0.126384	-2.70371	0.00692823	0.019978	-2.60334
Holdemania	TreatmentCONV...TreatmentRWA	2.01527	0.274524	3.75601	0.125955	2.27075	0.0232923	0.051884	-3.51441
Desulfobulbus	TreatmentCONV...TreatmentRWA	2.01527	0.274524	3.75601	0.125955	2.27075	0.0232923	0.051884	-3.51441
Pontibacter	TreatmentCONV...TreatmentRWA	-2.00856	-3.47552	-0.541599	0.125536	-2.68557	0.00731398	0.0209468	-2.64963
SHD-231	TreatmentCONV...TreatmentRWA	-1.97073	-3.43769	-0.503774	0.123172	-2.635	0.00849345	0.0235246	-2.77706
RFN20	TreatmentCONV...TreatmentRWA	-1.97073	-3.43769	-0.503774	0.123172	-2.635	0.00849345	0.0235246	-2.77706
Halorhodospira	TreatmentCONV...TreatmentRWA	-1.94774	-3.4147	-0.480779	0.121734	-2.60425	0.00929112	0.0250741	-2.85334
Leptolyngbya	TreatmentCONV...TreatmentRWA	-0.255155	-1.48379	0.973478	0.118573	-0.407336	0.683815	0.736281	-6.15465
Caulobacter	TreatmentCONV...TreatmentRWA	-1.87502	-3.34197	-0.408058	0.117189	-2.50702	0.012272	0.0316964	-3.0887
Phaeospirillum	TreatmentCONV...TreatmentRWA	-1.85647	-3.32343	-0.38951	0.11603	-2.48222	0.0131567	0.0337742	-3.1473
Odoribacter	TreatmentCONV...TreatmentRWA	0.845358	-0.999357	2.69007	0.114573	0.898839	0.368871	0.447535	-5.47996
Paraprevotella	TreatmentCONV...TreatmentRWA	0.840261	-1.00445	2.68498	0.114254	0.89342	0.371764	0.449749	-5.48442
Sorangium	TreatmentCONV...TreatmentRWA	1.8219	0.081156	3.56264	0.11387	2.05286	0.040245	0.0822483	-3.95111
Algoriphagus	TreatmentCONV...TreatmentRWA	1.8219	0.081156	3.56264	0.11387	2.05286	0.040245	0.0822483	-3.95111
Ruegeria	TreatmentCONV...TreatmentRWA	-1.78637	-3.25332	-0.319408	0.111649	-2.38849	0.017031	0.0409716	-3.3635
Cohnella	TreatmentCONV...TreatmentRWA	-1.78637	-3.25332	-0.319408	0.111649	-2.38849	0.017031	0.0409716	-3.3635
Pilimelia	TreatmentCONV...TreatmentRWA	-1.78637	-3.25332	-0.319408	0.111649	-2.38849	0.017031	0.0409716	-3.3635
AF12	TreatmentCONV...TreatmentRWA	-1.78637	-3.25332	-0.319408	0.111649	-2.38849	0.017031	0.0409716	-3.3635
Spirosoma	TreatmentCONV...TreatmentRWA	0.900171	-0.944544	2.74489	0.111147	0.95712	0.338648	0.432033	-5.43026
Rhodoferax	TreatmentCONV...TreatmentRWA	-1.76211	-3.22907	-0.29515	0.110133	-2.35606	0.018588	0.0439637	-3.43637
A17	TreatmentCONV...TreatmentRWA	-1.72784	-3.1948	-0.260883	0.107991	-2.31024	0.0209994	0.04831	-3.53762
WAL_1855D	TreatmentCONV...TreatmentRWA	-0.8502	-1.99026	0.289857	0.107354	-1.46273	0.143733	0.217668	-5.27178
Robinsoniella	TreatmentCONV...TreatmentRWA	-1.69836	-3.16532	-0.231407	0.106149	-2.27083	0.0232874	0.051884	-3.62312
Bosea	TreatmentCONV...TreatmentRWA	-1.69264	-3.1596	-0.22568	0.105791	-2.26317	0.0237563	0.0526389	-3.63956
Tsukamurella	TreatmentCONV...TreatmentRWA	-1.61965	-3.08661	-0.152695	0.101229	-2.16558	0.0304877	0.0645927	-3.84423
Aminiphilus	TreatmentCONV...TreatmentRWA	0.475809	-1.36889	2.3205	0.10024	0.505916	0.612984	0.675566	-5.73356
Moryella	TreatmentCONV...TreatmentRWA	1.59854	-0.142201	3.33929	0.0999097	1.80119	0.0718573	0.130406	-4.40075
Ammoniphilus	TreatmentCONV...TreatmentRWA	-1.56393	-3.03089	-0.0969696	0.0977462	-2.09108	0.0366758	0.0760617	-3.99443
Cenarchaeum	TreatmentCONV...TreatmentRWA	-1.50441	-2.97137	-0.0374533	0.0940264	-2.0115	0.0444372	0.0866114	-4.14903
Catellatospora	TreatmentCONV...TreatmentRWA	-1.50441	-2.97137	-0.0374533	0.0940264	-2.0115	0.0444372	0.0866114	-4.14903
Peptostreptococcus	TreatmentCONV...TreatmentRWA	-1.50441	-2.97137	-0.0374533	0.0940264	-2.0115	0.0444372	0.0866114	-4.14903
HTCC	TreatmentCONV...TreatmentRWA	-1.50441	-2.97137	-0.0374533	0.0940264	-2.0115	0.0444372	0.0866114	-4.14903
Marinobacter	TreatmentCONV...TreatmentRWA	-1.50441	-2.97137	-0.0374533	0.0940264	-2.0115	0.0444372	0.0866114	-4.14903
Dietzia	TreatmentCONV...TreatmentRWA	-1.50441	-2.97137	-0.0374533	0.0940264	-2.0115	0.0444372	0.0866114	-4.14903
Terracoccus	TreatmentCONV...TreatmentRWA	-1.46157	-2.92853	0.00538408	0.091349	-1.95422	0.0508458	0.0977447	-4.2566
Sedimentibacter	TreatmentCONV...TreatmentRWA	-1.39669	-2.86365	0.0702678	0.0872938	-1.86747	0.0620157	0.115016	-4.41361
Flexispira	TreatmentCONV...TreatmentRWA	-1.39669	-2.86365	0.0702678	0.0872938	-1.86747	0.0620157	0.115016	-4.41361
Mycetocola	TreatmentCONV...TreatmentRWA	-1.39669	-2.86365	0.0702678	0.0872938	-1.86747	0.0620157	0.115016	-4.41361
Filomicrobium	TreatmentCONV...TreatmentRWA	-1.39669	-2.86365	0.0702678	0.0872938	-1.86747	0.0620157	0.115016	-4.41361
Ochrobactrum	TreatmentCONV...TreatmentRWA	-1.39669	-2.86365	0.0702678	0.0872938	-1.86747	0.0620157	0.115016	-4.41361
Leptotrichia	TreatmentCONV...TreatmentRWA	1.33416	-0.406587	3.0749	0.0833854	1.50329	0.132958	0.207068	-4.85709
Synechococcus	TreatmentCONV...TreatmentRWA	1.33416	-0.406587	3.0749	0.0833854	1.50329	0.132958	0.207068	-4.85709
Dechloromonas	TreatmentCONV...TreatmentRWA	-1.28402	-2.75098	0.18294	0.0802517	-1.71682	0.0862025	0.151564	-4.66932
Gracilibacter	TreatmentCONV...TreatmentRWA	-1.28027	-2.74723	0.186686	0.0800176	-1.71181	0.0871221	0.151564	-4.67746
Ktedonobacter	TreatmentCONV...TreatmentRWA	-1.28027	-2.74723	0.186686	0.0800176	-1.71181	0.0871221	0.151564	-4.67746
Turneriella	TreatmentCONV...TreatmentRWA	-1.28027	-2.74723	0.186686	0.0800176	-1.71181	0.0871221	0.151564	-4.67746
Gaiella	TreatmentCONV...TreatmentRWA	-1.27677	-2.74373	0.190184	0.0797989	-1.70713	0.087988	0.15244	-4.68503
Sporocytophaga	TreatmentCONV...TreatmentRWA	-1.16678	-2.63374	0.300181	0.0729241	-1.56006	0.11894	0.197136	-4.91259
Saccharomonospora	TreatmentCONV...TreatmentRWA	-1.15363	-2.62059	0.31333	0.0721023	-1.54248	0.123152	0.197136	-4.93842
Rhodobacter	TreatmentCONV...TreatmentRWA	-1.15363	-2.62059	0.31333	0.0721023	-1.54248	0.123152	0.197136	-4.93842
Aquincola	TreatmentCONV...TreatmentRWA	-1.15363	-2.62059	0.31333	0.0721023	-1.54248	0.123152	0.197136	-4.93842
Comamonas	TreatmentCONV...TreatmentRWA	-1.15363	-2.62059	0.31333	0.0721023	-1.54248	0.123152	0.197136	-4.93842
Gluconobacter	TreatmentCONV...TreatmentRWA	-1.15363	-2.62059	0.31333	0.0721023	-1.54248	0.123152	0.197136	-4.93842
Solimonas	TreatmentCONV...TreatmentRWA	-1.15363	-2.62059	0.31333	0.0721023	-1.54248	0.123152	0.197136	-4.93842
Chondromyces	TreatmentCONV...TreatmentRWA	-1.15363	-2.62059	0.31333	0.0721023	-1.54248	0.123152	0.197136	-4.93842
Paraeggerthella	TreatmentCONV...TreatmentRWA	-1.15363	-2.62059	0.31333	0.0721023	-1.54248	0.123152	0.197136	-4.93842
Parachlamydia	TreatmentCONV...TreatmentRWA	-1.0477	-2.51465	0.419262	0.0654814	-1.40084	0.161453	0.241892	-5.13584
Niabella	TreatmentCONV...TreatmentRWA	-1.01479	-2.48175	0.45217	0.0634247	-1.35684	0.17502	0.255845	-5.1933
Coxiella	TreatmentCONV...TreatmentRWA	-1.01479	-2.48175	0.45217	0.0634247	-1.35684	0.17502	0.255845	-5.1933
Perlucidibaca	TreatmentCONV...TreatmentRWA	-1.01479	-2.48175	0.45217	0.0634247	-1.35684	0.17502	0.255845	-5.1933
Nocardia	TreatmentCONV...TreatmentRWA	-1.01479	-2.48175	0.45217	0.0634247	-1.35684	0.17502	0.255845	-5.1933
Smithella	TreatmentCONV...TreatmentRWA	-1.01479	-2.48175	0.45217	0.0634247	-1.35684	0.17502	0.255845	-5.1933
Ramlibacter	TreatmentCONV...TreatmentRWA	-1.01479	-2.48175	0.45217	0.0634247	-1.35684	0.17502	0.255845	-5.1933
Fusobacterium	TreatmentCONV...TreatmentRWA	1.0102	-0.730545	2.75094	0.0631379	1.13826	0.255178	0.340817	-5.30408
4-29	TreatmentCONV...TreatmentRWA	0.925754	-0.81499	2.6665	0.05786	1.04311	0.297051	0.384795	-5.4003
Collinsella	TreatmentCONV...TreatmentRWA	0.925754	-0.81499	2.6665	0.05786	1.04311	0.297051	0.384795	-5.4003
Haliangium	TreatmentCONV...TreatmentRWA	-0.86115	-2.32811	0.605808	0.0538222	-1.15141	0.249731	0.337972	-5.43731
Sphingosinicella	TreatmentCONV...TreatmentRWA	-0.86115	-2.32811	0.605808	0.0538222	-1.15141	0.249731	0.337972	-5.43731
Dermabacter	TreatmentCONV...TreatmentRWA	-0.86115	-2.32811	0.605808	0.0538222	-1.15141	0.249731	0.337972	-5.43731
Catonella	TreatmentCONV...TreatmentRWA	-0.86115	-2.32811	0.605808	0.0538222	-1.15141	0.249731	0.337972	-5.43731
Pseudofulvimonas	TreatmentCONV...TreatmentRWA	-0.86115	-2.32811	0.605808	0.0538222	-1.15141	0.249731	0.337972	-5.43731
Hydrocarboniphaga	TreatmentCONV...TreatmentRWA	-0.86115	-2.32811	0.605808	0.0538222	-1.15141	0.249731	0.337972	-5.43731
Alkanibacter	TreatmentCONV...TreatmentRWA	-0.86115	-2.32811	0.605808	0.0538222	-1.15141	0.249731	0.337972	-5.43731
Aurantimonas	TreatmentCONV...TreatmentRWA	-0.845842	-2.3128	0.621116	0.0528655	-1.13095	0.258244	0.340817	-5.45944
Pirellula	TreatmentCONV...TreatmentRWA	-0.845842	-2.3128	0.621116	0.0528655	-1.13095	0.258244	0.340817	-5.45944
Rubricoccus	TreatmentCONV...TreatmentRWA	-0.845842	-2.3128	0.621116	0.0528655	-1.13095	0.258244	0.340817	-5.45944
Tissierella_Soehngenia	TreatmentCONV...TreatmentRWA	-0.845842	-2.3128	0.621116	0.0528655	-1.13095	0.258244	0.340817	-5.45944
Wolinella	TreatmentCONV...TreatmentRWA	0.768901	-0.971843	2.50965	0.0480566	0.866375	0.386412	0.46613	-5.55674
Alcaligenes	TreatmentCONV...TreatmentRWA	-0.711804	-2.17876	0.755154	0.0444881	-0.95173	0.341375	0.432889	-5.6362
Rikenella	TreatmentCONV...TreatmentRWA	-0.689178	-2.15614	0.77778	0.0430739	-0.921477	0.356938	0.435568	-5.66303
Pelotomaculum	TreatmentCONV...TreatmentRWA	-0.689178	-2.15614	0.77778	0.0430739	-0.921477	0.356938	0.435568	-5.66303
BD2-6	TreatmentCONV...TreatmentRWA	-0.689178	-2.15614	0.77778	0.0430739	-0.921477	0.356938	0.435568	-5.66303
Porphyrobacter	TreatmentCONV...TreatmentRWA	-0.689178	-2.15614	0.77778	0.0430739	-0.921477	0.356938	0.435568	-5.66303
Proteiniborus	TreatmentCONV...TreatmentRWA	-0.689178	-2.15614	0.77778	0.0430739	-0.921477	0.356938	0.435568	-5.66303
Rubritalea	TreatmentCONV...TreatmentRWA	-0.689178	-2.15614	0.77778	0.0430739	-0.921477	0.356938	0.435568	-5.66303
Sporomusa	TreatmentCONV...TreatmentRWA	-0.689178	-2.15614	0.77778	0.0430739	-0.921477	0.356938	0.435568	-5.66303
Methanobrevibacter	TreatmentCONV...TreatmentRWA	-0.689178	-2.15614	0.77778	0.0430739	-0.921477	0.356938	0.435568	-5.66303
Chloronema	TreatmentCONV...TreatmentRWA	-0.689178	-2.15614	0.77778	0.0430739	-0.921477	0.356938	0.435568	-5.66303
Glaciecola	TreatmentCONV...TreatmentRWA	-0.689178	-2.15614	0.77778	0.0430739	-0.921477	0.356938	0.435568	-5.66303
Acidopila	TreatmentCONV...TreatmentRWA	-0.689178	-2.15614	0.77778	0.0430739	-0.921477	0.356938	0.435568	-5.66303
Teredinibacter	TreatmentCONV...TreatmentRWA	-0.616935	-2.08389	0.850023	0.0385587	-0.824883	0.409559	0.491237	-5.74292
Gracilibacillus	TreatmentCONV...TreatmentRWA	-0.493897	-1.96085	0.973062	0.0308687	-0.660372	0.509108	0.582761	-5.85863
GOUTA19	TreatmentCONV...TreatmentRWA	-0.493897	-1.96085	0.973062	0.0308687	-0.660372	0.509108	0.582761	-5.85863
Candidatus Methylomirabilis	TreatmentCONV...TreatmentRWA	-0.493897	-1.96085	0.973062	0.0308687	-0.660372	0.509108	0.582761	-5.85863
Candidatus Amoebophilus	TreatmentCONV...TreatmentRWA	-0.399363	-1.86632	1.06759	0.0249604	-0.533975	0.593431	0.657459	-5.93012

## Sheet: Species
Node.Name	Contrast	logFC	CI.L	CI.R	AveExpr	t	P.Value	adj.P.Val	B
Lactobacillus unclassified_species	TreatmentCONV...TreatmentRWA	-0.135513	-0.719228	0.448203	14.4868	-0.455308	0.64894	0.690202	-6.97343
Lactococcus unclassified_species	TreatmentCONV...TreatmentRWA	-0.115834	-0.699549	0.467881	14.3807	-0.38919	0.697179	0.737247	-7.00115
Iodobacter fluviatilis	TreatmentCONV...TreatmentRWA	-0.044178	-0.627893	0.539537	11.3907	-0.148434	0.882016	0.893345	-7.06541
Leuconostoc unclassified_species	TreatmentCONV...TreatmentRWA	-1.54405	-2.12776	-0.960334	10.7959	-5.18785	2.35623e-07	2.03791e-06	6.28639
unclassified_genus unclassified_species	TreatmentCONV...TreatmentRWA	-0.0591795	-0.642895	0.524536	10.1253	-0.198837	0.842412	0.857954	-7.05672
Pseudomonas fragi	TreatmentCONV...TreatmentRWA	-0.904429	-1.48814	-0.320714	9.66347	-3.03879	0.00240795	0.00612529	-2.49153
Carnobacterium viridans	TreatmentCONV...TreatmentRWA	-2.40572	-2.98944	-1.822	7.93279	-8.08297	1.11815e-15	7.71523e-14	25.3623
Brochothrix unclassified_species	TreatmentCONV...TreatmentRWA	-2.21685	-2.80057	-1.63314	6.16089	-7.4484	1.43051e-13	6.58037e-12	20.469
Clostridium unclassified_species	TreatmentCONV...TreatmentRWA	1.35798	0.728868	1.9871	6.13734	4.23341	2.41243e-05	0.000114798	1.88614
Rubrobacter unclassified_species	TreatmentCONV...TreatmentRWA	-0.862368	-1.44608	-0.278653	5.32249	-2.89747	0.00380531	0.00890057	-2.90806
Clostridium butyricum	TreatmentCONV...TreatmentRWA	4.0864	3.45806	4.71474	5.13431	12.7549	8.45221e-36	4.66562e-33	73.6815
Clostridium perfringens	TreatmentCONV...TreatmentRWA	2.92482	2.32184	3.5278	5.04342	9.51313	5.42748e-21	7.48992e-19	37.8681
Stenotrophomonas geniculata	TreatmentCONV...TreatmentRWA	-0.13018	-0.734339	0.473979	4.46953	-0.422591	0.672642	0.714036	-6.95356
Acinetobacter unclassified_species	TreatmentCONV...TreatmentRWA	-0.717807	-1.39267	-0.0429427	4.40786	-2.08602	0.0371111	0.0624552	-4.77699
Streptococcus infantis	TreatmentCONV...TreatmentRWA	-0.404066	-1.00681	0.19868	4.34933	-1.31476	0.188752	0.251063	-6.18666
DA101 unclassified_species	TreatmentCONV...TreatmentRWA	-2.86787	-3.59931	-2.13644	4.24368	-7.68972	2.35855e-14	1.30192e-12	22.3897
Pseudomonas veronii	TreatmentCONV...TreatmentRWA	1.61875	0.830637	2.40686	4.18579	4.02827	5.84198e-05	0.000255934	1.2316
Streptococcus unclassified_species	TreatmentCONV...TreatmentRWA	-1.0996	-1.76249	-0.436703	4.05466	-3.25324	0.00116114	0.00333827	-1.70602
Serratia marcescens	TreatmentCONV...TreatmentRWA	-0.583264	-1.29561	0.129086	3.88819	-1.60583	0.10848	0.156347	-5.60296
Kaistobacter unclassified_species	TreatmentCONV...TreatmentRWA	-0.908597	-1.6377	-0.179492	3.85872	-2.44404	0.014615	0.0284066	-3.90171
Serratia unclassified_species	TreatmentCONV...TreatmentRWA	-0.876791	-1.54205	-0.211531	3.85033	-2.58483	0.00981727	0.020527	-3.63626
Lactobacillus salivarius	TreatmentCONV...TreatmentRWA	0.229042	-0.43229	0.890374	3.804	0.67924	0.497069	0.547669	-6.72389
Rhodoplanes unclassified_species	TreatmentCONV...TreatmentRWA	0.0219528	-0.716385	0.760291	3.79689	0.0583126	0.953506	0.955236	-6.84178
Turicibacter unclassified_species	TreatmentCONV...TreatmentRWA	-0.449386	-1.07291	0.174135	3.7792	-1.4135	0.157674	0.215436	-6.01985
Janthinobacterium lividum	TreatmentCONV...TreatmentRWA	1.30974	0.528989	2.0905	3.69921	3.29002	0.00102027	0.00296414	-1.4435
Phyllobacterium unclassified_species	TreatmentCONV...TreatmentRWA	-0.775347	-1.44936	-0.101333	3.57713	-2.25608	0.0241798	0.0436404	-4.41242
Nitrosovibrio tenuis	TreatmentCONV...TreatmentRWA	-0.11567	-0.89874	0.667401	3.28573	-0.289699	0.772079	0.804127	-6.7439
Faecalibacterium prausnitzii	TreatmentCONV...TreatmentRWA	0.529828	-0.0920076	1.15166	3.26285	1.67104	0.0948801	0.141551	-5.62845
Pseudomonas unclassified_species	TreatmentCONV...TreatmentRWA	0.856816	0.00702748	1.70661	3.08137	1.97744	0.0481372	0.0797949	-4.7783
Burkholderia bryophila	TreatmentCONV...TreatmentRWA	1.31961	0.566145	2.07307	2.95577	3.43487	0.000605689	0.00189966	-0.992697
Propionibacterium acnes	TreatmentCONV...TreatmentRWA	-0.207887	-0.8117	0.395927	2.83212	-0.675229	0.499613	0.549375	-6.81649
Roseburia unclassified_species	TreatmentCONV...TreatmentRWA	-0.229141	-0.970805	0.512522	2.70913	-0.605932	0.544633	0.595277	-6.6575
Veillonella dispar	TreatmentCONV...TreatmentRWA	0.605474	-0.129589	1.34054	2.65656	1.61547	0.106377	0.154527	-5.55741
Psychrobacter pulmonis	TreatmentCONV...TreatmentRWA	-0.203505	-0.877233	0.470223	2.60678	-0.592405	0.553651	0.601605	-6.76026
Megasphaera unclassified_species	TreatmentCONV...TreatmentRWA	-0.863485	-1.64144	-0.0855294	2.45128	-2.17684	0.029616	0.0520638	-4.45177
Lactobacillus vaginalis	TreatmentCONV...TreatmentRWA	0.0970746	-0.671608	0.865757	2.40708	0.247677	0.804411	0.827547	-6.77335
Bacteroides unclassified_species	TreatmentCONV...TreatmentRWA	-0.569626	-1.23468	0.0954281	2.35927	-1.67981	0.0931602	0.139362	-5.54885
Thermomonas unclassified_species	TreatmentCONV...TreatmentRWA	-0.0549854	-0.879812	0.769842	2.33409	-0.130741	0.895994	0.902534	-6.72564
Achromobacter unclassified_species	TreatmentCONV...TreatmentRWA	-0.83537	-1.58119	-0.0895485	2.25844	-2.1967	0.0281632	0.0499873	-4.44817
Blautia unclassified_species	TreatmentCONV...TreatmentRWA	1.17603	0.462039	1.89002	2.14945	3.23038	0.00125758	0.00352376	-1.71339
Photobacterium unclassified_species	TreatmentCONV...TreatmentRWA	1.821	0.550553	3.09145	2.11998	2.81113	0.00498788	0.0114155	-2.48793
Lysobacter brunescens	TreatmentCONV...TreatmentRWA	0.145718	-0.865305	1.15674	2.06811	0.28267	0.77746	0.808208	-6.49487
Burkholderia unclassified_species	TreatmentCONV...TreatmentRWA	-1.1128	-1.89818	-0.327419	2.04691	-2.77884	0.00550941	0.0123626	-2.97006
Oscillospira unclassified_species	TreatmentCONV...TreatmentRWA	0.4199	-0.299011	1.13881	2.04256	1.14551	0.252144	0.309986	-6.22068
Lactobacillus iners	TreatmentCONV...TreatmentRWA	0.470758	-0.260829	1.20235	2.02857	1.262	0.207105	0.262207	-6.06494
Bacillus unclassified_species	TreatmentCONV...TreatmentRWA	-0.91235	-1.66275	-0.161952	2.0218	-2.3845	0.0172008	0.0328541	-4.01724
Actinomyces unclassified_species	TreatmentCONV...TreatmentRWA	-0.959558	-1.77859	-0.140531	1.94626	-2.29774	0.0216859	0.0408553	-4.13734
Reyranella massiliensis	TreatmentCONV...TreatmentRWA	-0.327468	-1.15277	0.497834	1.90094	-0.778185	0.436557	0.491795	-6.43492
Phenylobacterium unclassified_species	TreatmentCONV...TreatmentRWA	-1.16072	-2.04375	-0.277702	1.86746	-2.57801	0.0100124	0.0208561	-3.39656
Devosia unclassified_species	TreatmentCONV...TreatmentRWA	-0.321267	-1.17305	0.530515	1.80309	-0.739715	0.459565	0.510422	-6.43283
Acinetobacter guillouiae	TreatmentCONV...TreatmentRWA	-0.244812	-1.06936	0.57974	1.79957	-0.582294	0.560439	0.606592	-6.56721
Steroidobacter unclassified_species	TreatmentCONV...TreatmentRWA	-0.0229103	-0.909518	0.863697	1.76445	-0.0506789	0.959587	0.959587	-6.66165
Candidatus Solibacter unclassified_species	TreatmentCONV...TreatmentRWA	0.488464	-0.336808	1.31374	1.76116	1.16081	0.245864	0.304299	-6.06915
Allobaculum unclassified_species	TreatmentCONV...TreatmentRWA	-0.455744	-1.20031	0.288825	1.75555	-1.20045	0.230116	0.286736	-6.12278
Bacillus flexus	TreatmentCONV...TreatmentRWA	-0.477413	-1.35836	0.403535	1.69857	-1.06285	0.287988	0.345585	-6.11332
Rhodanobacter unclassified_species	TreatmentCONV...TreatmentRWA	0.0678857	-0.943053	1.07882	1.6848	0.131699	0.895237	0.902534	-6.52559
Corynebacterium unclassified_species	TreatmentCONV...TreatmentRWA	0.911114	0.131141	1.69109	1.67228	2.29098	0.0220748	0.0414465	-4.19756
Alicyclobacillus unclassified_species	TreatmentCONV...TreatmentRWA	-0.558424	-1.37622	0.259377	1.66607	-1.33919	0.180669	0.241475	-5.85802
Edaphobacter unclassified_species	TreatmentCONV...TreatmentRWA	0.596965	-0.291304	1.48523	1.63392	1.31805	0.187647	0.250197	-5.80639
Akkermansia muciniphila	TreatmentCONV...TreatmentRWA	-1.85617	-2.60083	-1.11151	1.63013	-4.88861	1.10156e-06	7.60075e-06	4.97877
Sporosarcina ginsengi	TreatmentCONV...TreatmentRWA	-0.109128	-1.11974	0.901486	1.55339	-0.211776	0.832305	0.849228	-6.51243
Acinetobacter rhizosphaerae	TreatmentCONV...TreatmentRWA	1.9033	0.964785	2.84181	1.5339	3.97735	7.23228e-05	0.000314348	1.16119
Luteibacter rhizovicinus	TreatmentCONV...TreatmentRWA	-0.274803	-1.21008	0.660472	1.53243	-0.576247	0.564517	0.609811	-6.4473
Psychrobacter unclassified_species	TreatmentCONV...TreatmentRWA	-1.88366	-2.72636	-1.04096	1.5288	-4.38385	1.23024e-05	6.28789e-05	2.7571
Sphingomonas azotifigens	TreatmentCONV...TreatmentRWA	-0.253674	-1.20688	0.699528	1.51673	-0.521937	0.601775	0.644883	-6.45804
Bacillus longiquaesitum	TreatmentCONV...TreatmentRWA	-2.23025	-3.11989	-1.3406	1.50197	-4.91658	9.57054e-07	6.68726e-06	5.23221
Lactobacillus brevis	TreatmentCONV...TreatmentRWA	3.30172	2.26597	4.33748	1.49713	6.25187	5.00355e-10	1.02295e-08	12.6085
Clostridium celatum	TreatmentCONV...TreatmentRWA	-0.906972	-1.75549	-0.0584596	1.48782	-2.09635	0.0361846	0.0615567	-4.54106
Nitrospira unclassified_species	TreatmentCONV...TreatmentRWA	-0.567168	-1.39123	0.256898	1.48076	-1.34982	0.177235	0.23746	-5.83658
Sutterella unclassified_species	TreatmentCONV...TreatmentRWA	0.233179	-0.578872	1.04523	1.47612	0.563162	0.573392	0.615783	-6.59302
Variovorax unclassified_species	TreatmentCONV...TreatmentRWA	-0.110323	-1.06353	0.842879	1.46273	-0.226991	0.820456	0.838688	-6.56645
Ruminococcus unclassified_species	TreatmentCONV...TreatmentRWA	0.941741	0.122735	1.76075	1.42952	2.25513	0.0242395	0.0436404	-4.23303
Candidatus Koribacter unclassified_species	TreatmentCONV...TreatmentRWA	0.0987474	-0.912276	1.10977	1.41465	0.191554	0.848112	0.862169	-6.51603
Dokdonella unclassified_species	TreatmentCONV...TreatmentRWA	0.0789752	-0.793525	0.951476	1.40446	0.177522	0.859117	0.871752	-6.66319
Kribbella unclassified_species	TreatmentCONV...TreatmentRWA	-0.728704	-1.61488	0.157466	1.3742	-1.61273	0.106971	0.154576	-5.38373
Atopobium unclassified_species	TreatmentCONV...TreatmentRWA	-0.533915	-1.40987	0.34204	1.35987	-1.19541	0.232077	0.288528	-5.97147
Clostridium clostridioforme	TreatmentCONV...TreatmentRWA	1.52345	0.600355	2.44655	1.35615	3.23675	0.00122998	0.0034818	-1.47568
Acinetobacter lwoffii	TreatmentCONV...TreatmentRWA	-5.20634	-6.1681	-4.24459	1.35386	-10.6169	1.29504e-25	3.5743e-23	48.7187
Buchnera unclassified_species	TreatmentCONV...TreatmentRWA	-3.08453	-3.97452	-2.19454	1.34955	-6.7972	1.42647e-11	4.14427e-10	16.0696
Mesorhizobium unclassified_species	TreatmentCONV...TreatmentRWA	-0.376622	-1.32982	0.57658	1.32492	-0.774904	0.438494	0.492971	-6.29703
Solirubrobacter unclassified_species	TreatmentCONV...TreatmentRWA	0.283173	-0.670029	1.23638	1.30427	0.582631	0.560211	0.606592	-6.42514
Nitrosococcus unclassified_species	TreatmentCONV...TreatmentRWA	-0.219521	-1.52454	1.0855	1.28562	-0.329903	0.74151	0.776686	-6.23302
Coprococcus unclassified_species	TreatmentCONV...TreatmentRWA	0.483278	-0.383639	1.35019	1.27465	1.09332	0.274394	0.334361	-6.0965
Lactococcus garvieae	TreatmentCONV...TreatmentRWA	4.06811	2.90522	5.23099	1.27128	6.86092	9.24812e-12	2.83609e-10	16.4985
Streptococcus alactolyticus	TreatmentCONV...TreatmentRWA	5.05967	3.86785	6.2515	1.26492	8.32601	1.58612e-16	1.25077e-14	27.2988
Aquicella unclassified_species	TreatmentCONV...TreatmentRWA	0.896581	-0.0474561	1.84062	1.26306	1.86263	0.0626693	0.0992331	-4.8979
[Clostridium] bifermentans	TreatmentCONV...TreatmentRWA	4.01641	2.85352	5.1793	1.25513	6.77373	1.67178e-11	4.61411e-10	15.9203
Lactobacillus acidipiscis	TreatmentCONV...TreatmentRWA	-4.7826	-5.74473	-3.82047	1.24091	-9.74895	6.08997e-22	1.12055e-19	40.0459
Beijerinckia unclassified_species	TreatmentCONV...TreatmentRWA	1.91689	0.950295	2.88348	1.23528	3.88938	0.000103986	0.000428361	0.842258
Pseudonocardia unclassified_species	TreatmentCONV...TreatmentRWA	-0.465833	-1.51258	0.580915	1.22727	-0.8728	0.382883	0.435776	-6.12756
Morganella unclassified_species	TreatmentCONV...TreatmentRWA	-1.51666	-2.3796	-0.653727	1.18382	-3.44697	0.000579355	0.00183795	-0.838835
Candidatus Xiphinematobacter unclassified_species	TreatmentCONV...TreatmentRWA	0.808128	-0.124638	1.74089	1.16355	1.69916	0.0894539	0.134181	-5.19495
Agrobacterium unclassified_species	TreatmentCONV...TreatmentRWA	0.528453	-0.355865	1.41277	1.15767	1.17199	0.241348	0.29938	-5.9896
Dermacoccus unclassified_species	TreatmentCONV...TreatmentRWA	0.862545	-0.185637	1.91073	1.14242	1.61388	0.10672	0.154576	-5.22529
Terriglobus unclassified_species	TreatmentCONV...TreatmentRWA	-0.519564	-1.56785	0.528725	1.14139	-0.972042	0.331154	0.382421	-6.03664
Mycobacterium unclassified_species	TreatmentCONV...TreatmentRWA	-0.322943	-1.37092	0.72503	1.13871	-0.60437	0.545671	0.595277	-6.32029
Psychrobacter sanguinis	TreatmentCONV...TreatmentRWA	1.23657	0.260388	2.21275	1.13764	2.48436	0.0130646	0.0257558	-3.54196
Lysobacter unclassified_species	TreatmentCONV...TreatmentRWA	-0.173089	-1.11959	0.773408	1.12124	-0.358656	0.719893	0.75836	-6.53552
Modestobacter unclassified_species	TreatmentCONV...TreatmentRWA	1.95482	0.889107	3.02052	1.11407	3.59745	0.000329643	0.001159	-0.160124
Candidatus Nitrososphaera SCA1170	TreatmentCONV...TreatmentRWA	-3.99132	-4.85442	-3.12821	1.11015	-9.06945	2.92316e-19	3.22717e-17	33.8142
Ralstonia unclassified_species	TreatmentCONV...TreatmentRWA	-0.690064	-1.56451	0.18438	1.10033	-1.54769	0.121864	0.172928	-5.49748
Chryseobacterium unclassified_species	TreatmentCONV...TreatmentRWA	-2.54722	-3.42677	-1.66767	1.09948	-5.6798	1.55879e-08	2.15113e-07	9.20533
Aggregatibacter segnis	TreatmentCONV...TreatmentRWA	-1.29524	-2.22311	-0.367373	1.09024	-2.73773	0.00624458	0.0138992	-2.93614
Flavisolibacter unclassified_species	TreatmentCONV...TreatmentRWA	-2.14589	-3.07753	-1.21425	1.08144	-4.51737	6.64928e-06	3.52923e-05	3.40924
Ellin506 unclassified_species	TreatmentCONV...TreatmentRWA	-1.53665	-2.46446	-0.608826	1.07708	-3.24816	0.00118197	0.00338055	-1.43523
Woodsholea maritima	TreatmentCONV...TreatmentRWA	0.589202	-0.358534	1.53694	1.06543	1.21928	0.22289	0.279625	-5.86761
Prevotella melaninogenica	TreatmentCONV...TreatmentRWA	-0.0347299	-0.930065	0.860605	1.03584	-0.0760755	0.939367	0.9445	-6.65043
Prevotella unclassified_species	TreatmentCONV...TreatmentRWA	0.974199	-0.0804173	2.02882	1.02368	1.81168	0.0701955	0.110393	-4.8885
Paenibacillus unclassified_species	TreatmentCONV...TreatmentRWA	1.19393	0.2256	2.16225	1.02233	2.41815	0.015694	0.030185	-3.70817
Sediminibacterium unclassified_species	TreatmentCONV...TreatmentRWA	-0.147811	-1.19311	0.897486	1.01213	-0.277328	0.781558	0.81094	-6.46376
Haemophilus parainfluenzae	TreatmentCONV...TreatmentRWA	0.600779	-0.342267	1.54382	0.999809	1.24942	0.211666	0.266757	-5.83582
Chitinophaga arvensicola	TreatmentCONV...TreatmentRWA	-0.37587	-1.29555	0.543813	0.989079	-0.801542	0.422919	0.477406	-6.31118
Blautia producta	TreatmentCONV...TreatmentRWA	0.45968	-0.862825	1.78219	0.98892	0.681688	0.49552	0.547054	-6.0485
Lachnospira unclassified_species	TreatmentCONV...TreatmentRWA	1.86425	0.804306	2.92419	0.985402	3.44944	0.000574116	0.00183186	-0.673514
Cloacibacterium unclassified_species	TreatmentCONV...TreatmentRWA	1.05133	0.115379	1.98727	0.983068	2.20299	0.0277158	0.049352	-4.22625
Vagococcus unclassified_species	TreatmentCONV...TreatmentRWA	-3.54591	-4.4978	-2.59401	0.978391	-7.30573	4.05167e-13	1.7204e-11	19.603
Tepidimonas unclassified_species	TreatmentCONV...TreatmentRWA	1.44966	0.165587	2.73374	0.958247	2.21413	0.0269391	0.0481241	-3.93085
Hyphomicrobium unclassified_species	TreatmentCONV...TreatmentRWA	1.2463	0.311274	2.18133	0.955075	2.61412	0.00901698	0.0190704	-3.25449
Candidatus Nitrososphaera unclassified_species	TreatmentCONV...TreatmentRWA	-3.41589	-4.36827	-2.46351	0.939735	-7.03431	2.7912e-12	9.0632e-11	17.6927
Phascolarctobacterium unclassified_species	TreatmentCONV...TreatmentRWA	-0.613326	-1.47896	0.252307	0.917397	-1.38958	0.164819	0.223539	-5.73574
Paracoccus marcusii	TreatmentCONV...TreatmentRWA	-0.400811	-1.28982	0.488199	0.915779	-0.88422	0.37669	0.430503	-6.27562
Bifidobacterium unclassified_species	TreatmentCONV...TreatmentRWA	7.52152	5.87058	9.17245	0.905393	8.93518	9.44509e-19	8.68948e-17	31.7286
Aeromicrobium unclassified_species	TreatmentCONV...TreatmentRWA	0.190053	-0.875264	1.25537	0.89952	0.349884	0.726465	0.762374	-6.42302
Afifella unclassified_species	TreatmentCONV...TreatmentRWA	0.330068	-0.608743	1.26888	0.898112	0.689529	0.490576	0.542681	-6.3732
Pedomicrobium unclassified_species	TreatmentCONV...TreatmentRWA	1.09571	-0.198471	2.3899	0.891692	1.66046	0.0969887	0.143533	-4.96123
[Clostridium] sordellii	TreatmentCONV...TreatmentRWA	3.53609	2.34427	4.72792	0.884024	5.81886	6.94672e-09	1.0956e-07	10.073
Thermicanus unclassified_species	TreatmentCONV...TreatmentRWA	2.79875	1.63587	3.96164	0.874611	4.72014	2.53058e-06	1.55209e-05	4.43945
Segetibacter unclassified_species	TreatmentCONV...TreatmentRWA	-1.5808	-2.50012	-0.661483	0.870298	-3.37239	0.000760246	0.0022932	-1.03843
Roseburia inulinivorans	TreatmentCONV...TreatmentRWA	1.06871	0.00305455	2.13436	0.844339	1.96685	0.0493476	0.0815565	-4.59265
Cupriavidus unclassified_species	TreatmentCONV...TreatmentRWA	-1.8575	-2.77955	-0.935453	0.836804	-3.95096	8.07068e-05	0.000342693	1.04584
Sphingomonas changbaiensis	TreatmentCONV...TreatmentRWA	-0.571584	-1.62218	0.479009	0.831296	-1.06702	0.286099	0.344685	-5.93987
Rhodopila globiformis	TreatmentCONV...TreatmentRWA	0.309999	-0.750186	1.37018	0.828454	0.573464	0.566399	0.610649	-6.32685
Sphingomonas wittichii	TreatmentCONV...TreatmentRWA	-0.139975	-1.20098	0.921031	0.826492	-0.258738	0.795866	0.822693	-6.45408
Fimbriimonas unclassified_species	TreatmentCONV...TreatmentRWA	-1.1644	-2.05152	-0.277277	0.824239	-2.57422	0.0101224	0.0209752	-3.40209
Nocardioides unclassified_species	TreatmentCONV...TreatmentRWA	0.180461	-0.979478	1.3404	0.815282	0.305123	0.760306	0.793363	-6.35456
Symbiobacterium unclassified_species	TreatmentCONV...TreatmentRWA	-0.478863	-1.31812	0.36039	0.810544	-1.11904	0.263266	0.32191	-6.09984
Geobacter unclassified_species	TreatmentCONV...TreatmentRWA	-2.24095	-3.16556	-1.31635	0.797983	-4.7534	2.15185e-06	1.39743e-05	4.47952
Prevotella ruminicola	TreatmentCONV...TreatmentRWA	-0.629744	-1.79591	0.536425	0.794778	-1.05908	0.289698	0.346883	-5.84915
Desulfovibrio C21_c20	TreatmentCONV...TreatmentRWA	1.60195	0.563262	2.64063	0.762826	3.02477	0.00252188	0.00627062	-2.03279
[Ruminococcus] unclassified_species	TreatmentCONV...TreatmentRWA	-1.65976	-2.58054	-0.738986	0.755008	-3.53524	0.000417237	0.00142362	-0.484418
Yonghaparkia unclassified_species	TreatmentCONV...TreatmentRWA	0.15656	-1.00953	1.32265	0.749331	0.263315	0.792336	0.820581	-6.36099
Photobacterium angustum	TreatmentCONV...TreatmentRWA	-1.07458	-2.03947	-0.109696	0.746634	-2.18419	0.0290711	0.0512692	-4.23949
Prevotella copri	TreatmentCONV...TreatmentRWA	-2.5984	-3.52265	-1.67414	0.744371	-5.51367	3.99898e-08	4.75519e-07	8.31443
Arthrobacter crystallopoietes	TreatmentCONV...TreatmentRWA	2.67883	1.24903	4.10863	0.73571	3.67449	0.000244983	0.000913722	0.279488
Streptomyces mirabilis	TreatmentCONV...TreatmentRWA	-2.32878	-3.25768	-1.39988	0.731955	-4.91685	9.55731e-07	6.68726e-06	5.25874
Aerococcus unclassified_species	TreatmentCONV...TreatmentRWA	0.379385	-1.05031	1.80908	0.726876	0.52043	0.602825	0.644883	-6.0678
Labrys unclassified_species	TreatmentCONV...TreatmentRWA	0.538605	-0.628272	1.70548	0.726616	0.905258	0.365444	0.419387	-5.99553
Anaeromyxobacter unclassified_species	TreatmentCONV...TreatmentRWA	0.634221	-0.532746	1.80119	0.720998	1.06588	0.286613	0.344685	-5.84148
Mycobacterium celatum	TreatmentCONV...TreatmentRWA	1.9816	0.861462	3.10174	0.665538	3.46954	0.000533086	0.00173096	-0.567211
Plesiocystis unclassified_species	TreatmentCONV...TreatmentRWA	-0.520653	-1.68765	0.646348	0.660739	-0.874993	0.381689	0.435315	-6.02163
Methylocaldum unclassified_species	TreatmentCONV...TreatmentRWA	1.23987	0.0798517	2.39988	0.656178	2.09623	0.036195	0.0615567	-4.26218
Balneimonas unclassified_species	TreatmentCONV...TreatmentRWA	0.526252	-0.639676	1.69218	0.648336	0.885216	0.376153	0.430503	-6.01375
Skermanella unclassified_species	TreatmentCONV...TreatmentRWA	-2.41689	-3.33067	-1.50311	0.641356	-5.18732	2.3628e-07	2.03791e-06	6.59259
Clostridium bartlettii	TreatmentCONV...TreatmentRWA	1.14871	0.184871	2.11255	0.640971	2.3374	0.0195226	0.0369057	-3.90061
Novosphingobium nitrogenifigens	TreatmentCONV...TreatmentRWA	-0.399671	-1.35793	0.558587	0.636051	-0.817988	0.413467	0.467693	-6.25823
Selenomonas unclassified_species	TreatmentCONV...TreatmentRWA	1.11619	0.0988737	2.13351	0.631713	2.15184	0.0315369	0.0552648	-4.26122
Pseudomonas stutzeri	TreatmentCONV...TreatmentRWA	-2.77476	-3.76134	-1.78817	0.628687	-5.51592	3.94882e-08	4.75519e-07	8.35462
Gardnerella unclassified_species	TreatmentCONV...TreatmentRWA	1.10199	-0.0586402	2.26262	0.625901	1.86213	0.0627398	0.0992331	-4.71249
[Ruminococcus] gnavus	TreatmentCONV...TreatmentRWA	0.61891	-0.810891	2.04871	0.623554	0.848944	0.39602	0.449801	-5.85193
Clostridium subterminale	TreatmentCONV...TreatmentRWA	3.32187	2.08332	4.56043	0.622852	5.2601	1.60357e-07	1.50029e-06	7.07286
Hymenobacter unclassified_species	TreatmentCONV...TreatmentRWA	-0.981453	-2.14888	0.185972	0.607226	-1.6488	0.0993556	0.14555	-5.07158
Photobacterium damselae	TreatmentCONV...TreatmentRWA	-3.23349	-4.13168	-2.3353	0.607053	-7.06038	2.32558e-12	8.02325e-11	17.8654
Novosphingobium unclassified_species	TreatmentCONV...TreatmentRWA	-1.57016	-2.50075	-0.639563	0.604308	-3.3091	0.000953606	0.00278514	-1.23655
Alloiococcus unclassified_species	TreatmentCONV...TreatmentRWA	-2.79308	-3.79223	-1.79392	0.59344	-5.48249	4.7588e-08	5.36094e-07	8.17936
Finegoldia unclassified_species	TreatmentCONV...TreatmentRWA	-1.05232	-1.9722	-0.132447	0.588796	-2.24361	0.0249734	0.0447575	-4.15308
Sphingopyxis unclassified_species	TreatmentCONV...TreatmentRWA	-2.01078	-3.01121	-1.01035	0.577486	-3.94189	8.37946e-05	0.000353089	1.06742
[Prevotella] unclassified_species	TreatmentCONV...TreatmentRWA	1.25837	0.106056	2.41068	0.574128	2.14173	0.0323431	0.0563198	-4.17405
Dialister unclassified_species	TreatmentCONV...TreatmentRWA	0.741009	-0.32462	1.80664	0.565838	1.36378	0.172799	0.232647	-5.57393
Mycobacterium vaccae	TreatmentCONV...TreatmentRWA	-3.01079	-3.90931	-2.11228	0.564524	-6.57176	6.4162e-11	1.53989e-09	14.5897
Shewanella unclassified_species	TreatmentCONV...TreatmentRWA	0.0719756	-0.93377	1.07772	0.562766	0.140354	0.888395	0.898158	-6.52947
Cryocola unclassified_species	TreatmentCONV...TreatmentRWA	1.93056	0.500763	3.36036	0.560278	2.64811	0.00816186	0.0174626	-2.83362
Chitinophaga unclassified_species	TreatmentCONV...TreatmentRWA	-2.42928	-3.45779	-1.40077	0.55864	-4.6323	3.86368e-06	2.22162e-05	3.98225
Rubellimicrobium unclassified_species	TreatmentCONV...TreatmentRWA	-2.50145	-3.49115	-1.51175	0.557635	-4.95697	7.80125e-07	5.74172e-06	5.48704
Granulicella mallensis	TreatmentCONV...TreatmentRWA	-2.98255	-3.99747	-1.96763	0.553013	-5.76347	9.60532e-09	1.43301e-07	9.73222
Azospirillum unclassified_species	TreatmentCONV...TreatmentRWA	-2.03784	-2.9931	-1.08258	0.550849	-4.18386	2.99775e-05	0.000139055	2.00063
Niastella unclassified_species	TreatmentCONV...TreatmentRWA	0.156935	-0.848824	1.16269	0.548176	0.306022	0.759622	0.793363	-6.49324
Lactobacillus zeae	TreatmentCONV...TreatmentRWA	1.31444	-0.33655	2.96543	0.548108	1.56143	0.118589	0.168715	-4.90654
Opitutus unclassified_species	TreatmentCONV...TreatmentRWA	-0.477754	-1.40765	0.452146	0.545271	-1.00762	0.313768	0.3654	-6.11731
Parabacteroides distasonis	TreatmentCONV...TreatmentRWA	-1.06599	-2.13455	0.00255974	0.542695	-1.95653	0.0505508	0.0830477	-4.61001
Micrococcus unclassified_species	TreatmentCONV...TreatmentRWA	-1.39833	-2.82813	0.031466	0.541751	-1.91806	0.0552541	0.0886635	-4.43279
Dehalobacterium unclassified_species	TreatmentCONV...TreatmentRWA	0.120434	-0.836457	1.07733	0.537447	0.24684	0.805059	0.827547	-6.55805
Uliginosibacterium unclassified_species	TreatmentCONV...TreatmentRWA	2.00965	0.694546	3.32475	0.534585	2.99701	0.00276206	0.00680651	-1.94218
Staphylococcus sciuri	TreatmentCONV...TreatmentRWA	1.18299	-0.210187	2.57616	0.532446	1.66533	0.0960122	0.14247	-4.88942
Pullulanibacillus unclassified_species	TreatmentCONV...TreatmentRWA	0.945852	-0.221036	2.11274	0.530703	1.58972	0.112065	0.161094	-5.16504
Conexibacter unclassified_species	TreatmentCONV...TreatmentRWA	-2.82674	-3.72526	-1.92823	0.530018	-6.17004	8.33547e-10	1.64328e-08	12.0724
Thermus unclassified_species	TreatmentCONV...TreatmentRWA	0.61749	-0.444257	1.67924	0.525519	1.14061	0.254178	0.311792	-5.85043
Candidatus Nitrososphaera gargensis	TreatmentCONV...TreatmentRWA	-1.81407	-2.7275	-0.900636	0.52467	-3.89497	0.000101636	0.000421826	0.823169
Blastococcus saxobsidens	TreatmentCONV...TreatmentRWA	-0.636079	-1.55884	0.286685	0.523663	-1.35191	0.176567	0.237141	-5.72559
Caloramator unclassified_species	TreatmentCONV...TreatmentRWA	0.135169	-0.928665	1.199	0.523555	0.24919	0.803241	0.827547	-6.45385
Gemmata unclassified_species	TreatmentCONV...TreatmentRWA	-1.379	-2.31105	-0.446947	0.516528	-2.90169	0.00375463	0.0088194	-2.47815
Geodermatophilus unclassified_species	TreatmentCONV...TreatmentRWA	-1.2875	-2.36649	-0.208503	0.51284	-2.34021	0.0193769	0.0367561	-3.79645
Thermobispora bispora	TreatmentCONV...TreatmentRWA	-2.64791	-3.54563	-1.75018	0.498039	-5.78476	8.48319e-09	1.30076e-07	9.80686
Candidatus Jettenia unclassified_species	TreatmentCONV...TreatmentRWA	-1.76414	-2.71378	-0.814513	0.493657	-3.6434	0.000276345	0.00101021	-0.0797468
Deinococcus alpinitundrae	TreatmentCONV...TreatmentRWA	0.330137	-0.735421	1.3957	0.488732	0.607637	0.543501	0.595263	-6.30223
Thiobacillus unclassified_species	TreatmentCONV...TreatmentRWA	-1.4981	-2.53735	-0.458847	0.488549	-2.82714	0.00474621	0.011008	-2.59799
Bacillus badius	TreatmentCONV...TreatmentRWA	3.24158	1.59059	4.89257	0.488399	3.8507	0.000121713	0.000490407	0.957859
Coprococcus eutactus	TreatmentCONV...TreatmentRWA	3.18443	1.75463	4.61423	0.487208	4.368	1.32201e-05	6.6447e-05	2.95518
Bilophila unclassified_species	TreatmentCONV...TreatmentRWA	0.842492	-0.315689	2.00067	0.486961	1.42665	0.153848	0.210729	-5.41113
Arenimonas unclassified_species	TreatmentCONV...TreatmentRWA	-3.16362	-4.48314	-1.84411	0.483353	-4.70216	2.76114e-06	1.67489e-05	4.39607
Megamonas unclassified_species	TreatmentCONV...TreatmentRWA	-1.47051	-2.50139	-0.43963	0.482268	-2.79761	0.00520058	0.0118137	-2.68579
Microlunatus unclassified_species	TreatmentCONV...TreatmentRWA	-2.572	-3.47052	-1.67348	0.482251	-5.614	2.27075e-08	3.05103e-07	8.84997
Planifilum unclassified_species	TreatmentCONV...TreatmentRWA	-0.324811	-1.72303	1.07341	0.479954	-0.455598	0.648732	0.690202	-6.11936
Rothia mucilaginosa	TreatmentCONV...TreatmentRWA	3.81715	2.48272	5.15157	0.477145	5.61012	2.32144e-08	3.05103e-07	8.9138
Mucilaginibacter ximonensis	TreatmentCONV...TreatmentRWA	-2.50965	-3.40816	-1.61113	0.47056	-5.4779	4.88196e-08	5.38969e-07	8.10756
Bacteroides fragilis	TreatmentCONV...TreatmentRWA	-3.73368	-4.75003	-2.71733	0.467749	-7.20478	8.37084e-13	3.08047e-11	18.8828
Frigoribacterium unclassified_species	TreatmentCONV...TreatmentRWA	2.43834	1.20356	3.67312	0.466797	3.87287	0.000111232	0.000454815	0.931241
Rummeliibacillus unclassified_species	TreatmentCONV...TreatmentRWA	-0.593046	-1.68023	0.494136	0.456682	-1.06983	0.284835	0.344685	-5.90437
Mycoplasma unclassified_species	TreatmentCONV...TreatmentRWA	0.844134	-0.115478	1.80375	0.454704	1.72521	0.0846528	0.127673	-5.12478
Bacteroides plebeius	TreatmentCONV...TreatmentRWA	-2.38757	-3.28588	-1.48926	0.448035	-5.21263	2.06597e-07	1.83938e-06	6.7128
[Eubacterium] dolichum	TreatmentCONV...TreatmentRWA	-0.703637	-1.62348	0.216204	0.434323	-1.50025	0.133718	0.18407	-5.52071
Cellvibrio unclassified_species	TreatmentCONV...TreatmentRWA	-1.41162	-2.4498	-0.37344	0.432921	-2.66669	0.00772583	0.0166588	-3.02995
Facklamia unclassified_species	TreatmentCONV...TreatmentRWA	-2.79722	-4.09998	-1.49447	0.430804	-4.21106	2.66159e-05	0.000124508	2.27864
Bacteroides ovatus	TreatmentCONV...TreatmentRWA	-3.43012	-4.44653	-2.41371	0.429638	-6.6186	4.71273e-11	1.18247e-09	14.916
Candidatus Nitrososphaera SCA1145	TreatmentCONV...TreatmentRWA	-2.29012	-3.18863	-1.3916	0.429398	-4.99872	6.30576e-07	4.76819e-06	5.63869
Thermomonas dokdonensis	TreatmentCONV...TreatmentRWA	2.26217	0.611183	3.91316	0.419477	2.68725	0.00726759	0.0160468	-2.64251
p-75-a5 unclassified_species	TreatmentCONV...TreatmentRWA	-1.50658	-2.46002	-0.553139	0.411779	-3.09903	0.00197024	0.0052037	-1.87809
Saccharopolyspora unclassified_species	TreatmentCONV...TreatmentRWA	2.67503	1.02404	4.32602	0.411249	3.17769	0.0015086	0.00412251	-1.28105
Oribacterium unclassified_species	TreatmentCONV...TreatmentRWA	-1.88196	-3.17458	-0.589343	0.407116	-2.8554	0.00434527	0.0101206	-2.35428
Marmoricola bigeumensis	TreatmentCONV...TreatmentRWA	2.49586	1.06606	3.92566	0.405437	3.42351	0.000631408	0.00194714	-0.57512
Arthrobacter sulfureus	TreatmentCONV...TreatmentRWA	-3.0377	-4.03416	-2.04123	0.404362	-5.97874	2.68322e-09	4.62855e-08	10.9649
Pedobacter unclassified_species	TreatmentCONV...TreatmentRWA	-2.14444	-3.04296	-1.24592	0.402083	-4.68075	3.06211e-06	1.83727e-05	4.12505
Crenothrix unclassified_species	TreatmentCONV...TreatmentRWA	-0.141068	-1.29037	1.00824	0.399989	-0.240725	0.809795	0.830867	-6.38061
Acidiphilium unclassified_species	TreatmentCONV...TreatmentRWA	-1.32821	-2.33279	-0.323636	0.398256	-2.59306	0.00958636	0.0201972	-3.24701
Bacteroides uniformis	TreatmentCONV...TreatmentRWA	-2.11392	-3.01208	-1.21576	0.396924	-4.61597	4.17661e-06	2.37679e-05	3.82864
Aminobacter unclassified_species	TreatmentCONV...TreatmentRWA	-2.33843	-3.65251	-1.02435	0.391796	-3.49003	0.000494073	0.00161378	-0.398694
Actinomycetospora unclassified_species	TreatmentCONV...TreatmentRWA	1.80824	0.378443	3.23804	0.386369	2.48032	0.013213	0.0259558	-3.24641
Gemmatimonas unclassified_species	TreatmentCONV...TreatmentRWA	-2.36177	-3.67213	-1.05141	0.384864	-3.53488	0.000417802	0.00142362	-0.248149
Treponema unclassified_species	TreatmentCONV...TreatmentRWA	-0.784612	-1.66401	0.0947855	0.382044	-1.74983	0.0803097	0.1245	-5.16409
Bifidobacterium bifidum	TreatmentCONV...TreatmentRWA	6.05341	4.47504	7.63178	0.378341	7.52174	8.31754e-14	4.17389e-12	20.7993
Peptoniphilus unclassified_species	TreatmentCONV...TreatmentRWA	-0.523678	-1.95348	0.906122	0.37769	-0.718317	0.472651	0.523902	-5.95014
OR-59 unclassified_species	TreatmentCONV...TreatmentRWA	-2.52559	-3.83125	-1.21992	0.375933	-3.79365	0.000153133	0.000612533	0.665765
Ruminococcus bromii	TreatmentCONV...TreatmentRWA	1.66787	0.0168784	3.31886	0.374281	1.98127	0.0477057	0.079318	-4.20253
Nannocystis exedens	TreatmentCONV...TreatmentRWA	-0.687566	-1.77252	0.397388	0.371836	-1.24288	0.214066	0.269167	-5.71096
Euzebya unclassified_species	TreatmentCONV...TreatmentRWA	-1.15753	-2.21384	-0.101219	0.370973	-2.14916	0.0317491	0.0554605	-4.23377
Bacillus muralis	TreatmentCONV...TreatmentRWA	-2.95889	-3.97546	-1.94232	0.370439	-5.70844	1.32165e-08	1.87064e-07	9.42367
Deinococcus unclassified_species	TreatmentCONV...TreatmentRWA	0.0309624	-0.897121	0.959046	0.366323	0.0654296	0.947839	0.951286	-6.61586
Bdellovibrio unclassified_species	TreatmentCONV...TreatmentRWA	-0.815575	-1.72989	0.0987411	0.36313	-1.74942	0.0803808	0.1245	-5.12841
Bradyrhizobium unclassified_species	TreatmentCONV...TreatmentRWA	-2.8914	-3.90807	-1.87473	0.361884	-5.5777	2.78971e-08	3.58121e-07	8.70134
Parvimonas unclassified_species	TreatmentCONV...TreatmentRWA	-1.57911	-2.56479	-0.593425	0.359481	-3.14197	0.00170427	0.00462417	-1.7201
Rhodococcus unclassified_species	TreatmentCONV...TreatmentRWA	-2.80877	-3.82436	-1.79319	0.352682	-5.42408	6.57643e-08	6.98114e-07	7.87359
Brevundimonas vesicularis	TreatmentCONV...TreatmentRWA	1.6578	0.228841	3.08675	0.351978	2.2753	0.0229995	0.0428946	-3.71459
Ecksteinia adelgidicola	TreatmentCONV...TreatmentRWA	-2.59206	-3.58316	-1.60095	0.35088	-5.12922	3.20836e-07	2.56669e-06	6.33912
Rhizobium unclassified_species	TreatmentCONV...TreatmentRWA	1.29208	-0.358915	2.94307	0.350793	1.53487	0.124985	0.176449	-4.94548
Afipia felis	TreatmentCONV...TreatmentRWA	-2.75501	-3.77089	-1.73913	0.345626	-5.31872	1.16939e-07	1.19538e-06	7.31957
Geobacter lovleyi	TreatmentCONV...TreatmentRWA	-2.72937	-3.74298	-1.71576	0.344752	-5.28104	1.43308e-07	1.4121e-06	7.12312
Saccharibacter floricola	TreatmentCONV...TreatmentRWA	-2.6648	-3.98191	-1.34768	0.342033	-3.96795	7.52094e-05	0.000324341	1.32304
Streptomyces reticuliscabiei	TreatmentCONV...TreatmentRWA	-2.72194	-3.7386	-1.70527	0.34068	-5.25083	1.68522e-07	1.52498e-06	6.9686
Helicobacter ganmani	TreatmentCONV...TreatmentRWA	-1.24931	-2.25989	-0.238731	0.338525	-2.42453	0.0154218	0.0297652	-3.65604
Prevotella stercorea	TreatmentCONV...TreatmentRWA	-2.67226	-3.68646	-1.65805	0.336937	-5.1675	2.62365e-07	2.19432e-06	6.54257
Rheinheimera pacifica	TreatmentCONV...TreatmentRWA	0.271766	-1.09671	1.64025	0.335168	0.389478	0.696966	0.737247	-6.16678
Rickettsiella unclassified_species	TreatmentCONV...TreatmentRWA	-0.16688	-1.09051	0.756753	0.333366	-0.35435	0.723116	0.760305	-6.56099
Polaromonas unclassified_species	TreatmentCONV...TreatmentRWA	-5.24132	-6.54995	-3.93268	0.327584	-7.85504	6.65687e-15	4.08288e-13	23.5129
Adlercreutzia unclassified_species	TreatmentCONV...TreatmentRWA	2.22259	0.571597	3.87358	0.326965	2.64023	0.0083534	0.0177349	-2.76109
Butyrivibrio unclassified_species	TreatmentCONV...TreatmentRWA	0.686057	-0.685216	2.05733	0.326961	0.981213	0.326614	0.377968	-5.77446
Desulfosporosinus meridiei	TreatmentCONV...TreatmentRWA	2.55693	1.233	3.88087	0.323592	3.78774	0.000156789	0.000622645	0.650918
Mycobacterium gordonae	TreatmentCONV...TreatmentRWA	2.47128	1.15373	3.78883	0.320791	3.6786	0.000241098	0.000911548	0.25525
Panacagrimonas perspica	TreatmentCONV...TreatmentRWA	-1.73681	-3.06045	-0.413176	0.317852	-2.57342	0.0101456	0.0209752	-3.07641
Virgisporangium unclassified_species	TreatmentCONV...TreatmentRWA	-2.45566	-3.46373	-1.4476	0.315424	-4.77758	1.91134e-06	1.25602e-05	4.64093
Nonomuraea unclassified_species	TreatmentCONV...TreatmentRWA	-1.678	-2.57652	-0.779485	0.314626	-3.66263	0.000256526	0.000948255	-0.0524761
Succiniclasticum unclassified_species	TreatmentCONV...TreatmentRWA	2.47029	1.14711	3.79347	0.313556	3.66148	0.000257678	0.000948255	0.196783
Caldicoprobacter unclassified_species	TreatmentCONV...TreatmentRWA	1.40188	-0.249051	3.05281	0.3109	1.66536	0.0960065	0.14247	-4.74784
Staphylococcus succinus	TreatmentCONV...TreatmentRWA	4.94666	3.36829	6.52504	0.309169	6.14654	9.64054e-10	1.83503e-08	11.8614
Veillonella parvula	TreatmentCONV...TreatmentRWA	4.92652	3.34815	6.50489	0.30791	6.12151	1.12492e-09	2.00308e-08	11.7154
Sphingomonas unclassified_species	TreatmentCONV...TreatmentRWA	-2.45456	-3.47072	-1.43839	0.307672	-4.73735	2.3272e-06	1.45979e-05	4.45766
u114 unclassified_species	TreatmentCONV...TreatmentRWA	-4.84482	-6.15345	-3.53618	0.302803	-7.26082	5.60181e-13	2.20871e-11	19.1754
TG5 unclassified_species	TreatmentCONV...TreatmentRWA	0.317466	-0.688499	1.32343	0.295432	0.61893	0.536037	0.588256	-6.3513
Flavobacterium unclassified_species	TreatmentCONV...TreatmentRWA	1.37023	-0.0576444	2.79811	0.295348	1.88205	0.0599835	0.0954205	-4.49955
Alloscardovia unclassified_species	TreatmentCONV...TreatmentRWA	4.71997	3.1416	6.29834	0.295	5.86485	5.29643e-09	8.59891e-08	10.2525
Desulfovibrio unclassified_species	TreatmentCONV...TreatmentRWA	1.29331	-0.357677	2.9443	0.29313	1.53634	0.124624	0.17639	-4.94334
Legionella pneumophila	TreatmentCONV...TreatmentRWA	0.604109	-0.825691	2.03391	0.28674	0.828642	0.407412	0.461789	-5.86827
Variovorax paradoxus	TreatmentCONV...TreatmentRWA	1.01355	-0.637445	2.66454	0.283612	1.204	0.228742	0.285668	-5.3744
Geobacillus vulcani	TreatmentCONV...TreatmentRWA	1.4365	-0.214495	3.08749	0.28263	1.70642	0.088094	0.132501	-4.68228
Brevundimonas unclassified_species	TreatmentCONV...TreatmentRWA	-1.50217	-2.40068	-0.60365	0.281657	-3.27883	0.00106136	0.00306738	-1.36268
Halomonas unclassified_species	TreatmentCONV...TreatmentRWA	-4.47116	-5.77979	-3.16252	0.279449	-6.70083	2.72827e-11	7.17145e-10	15.3999
Brevundimonas diminuta	TreatmentCONV...TreatmentRWA	-0.627414	-1.72777	0.472943	0.279118	-1.11827	0.263593	0.32191	-5.84124
Porphyromonas unclassified_species	TreatmentCONV...TreatmentRWA	0.703528	-0.585327	1.99238	0.276101	1.07054	0.284512	0.344685	-5.74363
Enterococcus casseliflavus	TreatmentCONV...TreatmentRWA	-4.37848	-5.68711	-3.06984	0.273657	-6.56193	6.84387e-11	1.57409e-09	14.5103
Schlegelella unclassified_species	TreatmentCONV...TreatmentRWA	4.33109	2.75271	5.90946	0.270695	5.38164	8.30269e-08	8.64733e-07	7.66843
Planctomyces unclassified_species	TreatmentCONV...TreatmentRWA	0.994633	-0.353356	2.34262	0.269019	1.44712	0.148031	0.203266	-5.24517
Mycoplana unclassified_species	TreatmentCONV...TreatmentRWA	-1.43029	-2.3288	-0.531772	0.268179	-3.12194	0.00182391	0.00486375	-1.85655
Halomonas campisalis	TreatmentCONV...TreatmentRWA	-4.27897	-5.5876	-2.97033	0.267437	-6.41279	1.80154e-10	3.97781e-09	13.5759
Acinetobacter johnsonii	TreatmentCONV...TreatmentRWA	4.25401	2.67564	5.83238	0.265877	5.28587	1.39629e-07	1.40137e-06	7.18263
Lactobacillus helveticus	TreatmentCONV...TreatmentRWA	4.22867	2.6503	5.80704	0.264294	5.25439	1.65343e-07	1.52116e-06	7.02484
Salinicoccus unclassified_species	TreatmentCONV...TreatmentRWA	-4.21085	-5.51948	-2.90221	0.26318	-6.3107	3.45373e-10	7.33253e-09	12.9486
Chryseomicrobium imtechense	TreatmentCONV...TreatmentRWA	4.1564	2.57803	5.73477	0.259777	5.16459	2.66426e-07	2.19503e-06	6.57995
Anaeroplasma unclassified_species	TreatmentCONV...TreatmentRWA	-1.31319	-2.28555	-0.340829	0.256676	-2.64866	0.0081485	0.0174626	-3.13176
Bacillus clausii	TreatmentCONV...TreatmentRWA	4.10659	2.52821	5.68496	0.256663	5.10269	3.68561e-07	2.90637e-06	6.27774
Anaerococcus unclassified_species	TreatmentCONV...TreatmentRWA	4.09314	2.51477	5.67151	0.255823	5.08597	4.02061e-07	3.12588e-06	6.19677
Paracoccus unclassified_species	TreatmentCONV...TreatmentRWA	-4.09238	-5.40102	-2.78375	0.255776	-6.13316	1.047e-09	1.92648e-08	11.8817
Rothia aeria	TreatmentCONV...TreatmentRWA	4.02042	2.44205	5.59879	0.251278	4.99562	6.40649e-07	4.77889e-06	5.76364
Aquabacterium unclassified_species	TreatmentCONV...TreatmentRWA	3.97321	2.39483	5.55158	0.248327	4.93695	8.63462e-07	6.27146e-06	5.48654
Sphingobacterium unclassified_species	TreatmentCONV...TreatmentRWA	1.38778	-0.263213	3.03877	0.246772	1.64855	0.0994063	0.14555	-4.77418
B-42 unclassified_species	TreatmentCONV...TreatmentRWA	-2.05914	-3.3732	-0.745067	0.246381	-3.07322	0.00214795	0.0054892	-1.71936
Nitrosospira briensis	TreatmentCONV...TreatmentRWA	-3.93436	-5.243	-2.62572	0.245899	-5.89634	4.39397e-09	7.34992e-08	10.506
Exiguobacterium unclassified_species	TreatmentCONV...TreatmentRWA	3.88477	2.30639	5.46314	0.2428	4.82706	1.49725e-06	9.95764e-06	4.97633
Salinispora unclassified_species	TreatmentCONV...TreatmentRWA	3.88477	2.30639	5.46314	0.2428	4.82706	1.49725e-06	9.95764e-06	4.97633
Dehalobacter_Syntrophobotulus unclassified_species	TreatmentCONV...TreatmentRWA	1.07939	-0.571603	2.73038	0.24205	1.28221	0.199926	0.255461	-5.28236
Janthinobacterium unclassified_species	TreatmentCONV...TreatmentRWA	-1.91755	-2.93297	-0.902125	0.239694	-3.70362	0.000218668	0.000841066	0.185478
Kingella unclassified_species	TreatmentCONV...TreatmentRWA	-3.82155	-5.13019	-2.51291	0.238849	-5.72727	1.1853e-08	1.7218e-07	9.55704
Pseudoxanthomonas mexicana	TreatmentCONV...TreatmentRWA	3.80804	2.22967	5.38641	0.238004	4.73172	2.39192e-06	1.48353e-05	4.54299
Luteolibacter unclassified_species	TreatmentCONV...TreatmentRWA	-2.51882	-3.82533	-1.21232	0.236505	-3.78106	0.000161024	0.000634893	0.620048
Agrobacterium sullae	TreatmentCONV...TreatmentRWA	-1.88296	-2.89963	-0.866291	0.235668	-3.63236	0.000288357	0.00104035	-0.0695767
Streptosporangium unclassified_species	TreatmentCONV...TreatmentRWA	-1.73958	-2.73132	-0.747835	0.23501	-3.4401	0.000594158	0.00187415	-0.753632
Haemophilus influenzae	TreatmentCONV...TreatmentRWA	3.68303	2.10466	5.26141	0.230191	4.5764	5.0391e-06	2.82282e-05	3.85551
Coprobacillus cateniformis	TreatmentCONV...TreatmentRWA	1.65326	0.00227113	3.30425	0.230179	1.96392	0.049686	0.0818707	-4.23494
Hydrogenophaga palleronii	TreatmentCONV...TreatmentRWA	-3.68245	-4.99109	-2.37382	0.230155	-5.51881	3.88553e-08	4.75519e-07	8.42493
Kineosporia aurantiaca	TreatmentCONV...TreatmentRWA	-1.77055	-2.77507	-0.766028	0.229894	-3.45681	0.000558729	0.00179313	-0.68764
Bifidobacterium adolescentis	TreatmentCONV...TreatmentRWA	-3.67754	-4.98618	-2.36891	0.229848	-5.51145	4.0488e-08	4.75519e-07	8.38575
Desulfotalea unclassified_species	TreatmentCONV...TreatmentRWA	-3.66432	-4.97296	-2.35569	0.229022	-5.49164	4.52235e-08	5.20071e-07	8.28048
Pseudonocardia halophobica	TreatmentCONV...TreatmentRWA	-3.65094	-4.95957	-2.3423	0.228185	-5.47158	5.05652e-08	5.47294e-07	8.17426
Flavobacterium succinicans	TreatmentCONV...TreatmentRWA	3.64113	2.06276	5.21951	0.227573	4.52433	6.43639e-06	3.51771e-05	3.63021
Butyricicoccus pullicaecorum	TreatmentCONV...TreatmentRWA	-1.09492	-2.41555	0.225711	0.225518	-1.62603	0.104111	0.151634	-4.99814
Actinoplanes globisporus	TreatmentCONV...TreatmentRWA	-1.79111	-2.80726	-0.774963	0.224524	-3.45695	0.000558456	0.00179313	-0.678706
JG37-AG-70 unclassified_species	TreatmentCONV...TreatmentRWA	-1.7722	-2.7856	-0.758795	0.22399	-3.42971	0.000617243	0.00192496	-0.772531
Asticcacaulis unclassified_species	TreatmentCONV...TreatmentRWA	0.168584	-1.26122	1.59838	0.223856	0.231242	0.817152	0.83686	-6.17201
Stenotrophomonas retroflexus	TreatmentCONV...TreatmentRWA	-1.77243	-2.78891	-0.755949	0.22196	-3.41977	0.000640095	0.00196296	-0.803617
Corynebacterium stationis	TreatmentCONV...TreatmentRWA	3.54984	1.97146	5.12821	0.221866	4.41089	1.08758e-05	5.6107e-05	3.14821
Anaerovibrio unclassified_species	TreatmentCONV...TreatmentRWA	-3.52165	-4.83028	-2.21301	0.220104	-5.27781	1.45815e-07	1.4121e-06	7.16844
Luteimonas unclassified_species	TreatmentCONV...TreatmentRWA	-3.51224	-4.82087	-2.2036	0.219516	-5.26372	1.57281e-07	1.49688e-06	7.09668
Virgisporangium ochraceum	TreatmentCONV...TreatmentRWA	-1.75343	-2.77006	-0.736795	0.219481	-3.3826	0.000732715	0.0022223	-0.927281
Streptococcus anginosus	TreatmentCONV...TreatmentRWA	1.18458	-0.466412	2.83557	0.218241	1.40717	0.159542	0.21745	-5.1233
Pleomorphomonas oryzae	TreatmentCONV...TreatmentRWA	3.47924	1.90087	5.05761	0.217454	4.32317	1.61828e-05	7.9758e-05	2.78392
Chthoniobacter unclassified_species	TreatmentCONV...TreatmentRWA	1.09815	-0.552839	2.74914	0.216925	1.3045	0.192222	0.252313	-5.25507
Alistipes finegoldii	TreatmentCONV...TreatmentRWA	3.45237	1.87399	5.03074	0.215774	4.28978	1.87909e-05	9.09877e-05	2.64714
Mitsuokella unclassified_species	TreatmentCONV...TreatmentRWA	-3.44822	-4.75685	-2.13958	0.215515	-5.16777	2.61994e-07	2.19432e-06	6.61336
Paenibacillus larvae	TreatmentCONV...TreatmentRWA	3.44577	1.8674	5.02414	0.215362	4.28159	1.94893e-05	9.35489e-05	2.61376
Amycolatopsis unclassified_species	TreatmentCONV...TreatmentRWA	-3.43066	-4.7393	-2.12203	0.214418	-5.14146	3.00896e-07	2.44257e-06	6.48238
Sulfuritalea unclassified_species	TreatmentCONV...TreatmentRWA	-3.37705	-4.68569	-2.06842	0.211067	-5.06112	4.57387e-07	3.50664e-06	6.08655
Aeromonas sharmana	TreatmentCONV...TreatmentRWA	3.34783	1.76946	4.9262	0.209241	4.15989	3.32717e-05	0.000150541	2.12526
Candidatus Arthromitus unclassified_species	TreatmentCONV...TreatmentRWA	3.34783	1.76946	4.9262	0.209241	4.15989	3.32717e-05	0.000150541	2.12526
Paenibacillus chondroitinus	TreatmentCONV...TreatmentRWA	-1.66944	-2.68605	-0.652832	0.208984	-3.22066	0.00130076	0.00362635	-1.45079
Adhaeribacter unclassified_species	TreatmentCONV...TreatmentRWA	-1.66458	-2.68134	-0.647823	0.208282	-3.21081	0.00134592	0.0037334	-1.48169
Methylophaga unclassified_species	TreatmentCONV...TreatmentRWA	-3.28673	-4.59536	-1.97809	0.205422	-4.92575	9.13775e-07	6.5507e-06	5.43371
Dongia mobilis	TreatmentCONV...TreatmentRWA	-1.62833	-2.645	-0.611661	0.2038	-3.14116	0.00170893	0.00462417	-1.69833
Vitreoscilla unclassified_species	TreatmentCONV...TreatmentRWA	-3.24769	-4.55633	-1.93905	0.202982	-4.86724	1.2259e-06	8.35426e-06	5.15703
T78 unclassified_species	TreatmentCONV...TreatmentRWA	-1.47216	-2.46152	-0.4828	0.200384	-2.91829	0.00356133	0.00847351	-2.38149
Mogibacterium unclassified_species	TreatmentCONV...TreatmentRWA	1.17097	-0.480024	2.82196	0.200035	1.391	0.16439	0.223505	-5.14472
Brevibacillus unclassified_species	TreatmentCONV...TreatmentRWA	-0.869053	-2.1718	0.433695	0.198787	-1.30832	0.190925	0.252313	-5.46044
Sphingobium unclassified_species	TreatmentCONV...TreatmentRWA	-3.16361	-4.47224	-1.85497	0.197727	-4.74123	2.28362e-06	1.44892e-05	4.57234
Dactylosporangium unclassified_species	TreatmentCONV...TreatmentRWA	-3.16361	-4.47224	-1.85497	0.197727	-4.74123	2.28362e-06	1.44892e-05	4.57234
Actinoplanes tereljensis	TreatmentCONV...TreatmentRWA	-0.835347	-2.19492	0.524225	0.197605	-1.20501	0.228349	0.285668	-5.54678
Duganella nigrescens	TreatmentCONV...TreatmentRWA	3.11286	1.53449	4.69123	0.194555	3.86792	0.000113494	0.000460653	1.01076
Burkholderia glathei	TreatmentCONV...TreatmentRWA	-3.11243	-4.42107	-1.8038	0.194528	-4.66453	3.31071e-06	1.96507e-05	4.22399
Hyphomonas unclassified_species	TreatmentCONV...TreatmentRWA	-3.10994	-4.41857	-1.8013	0.194373	-4.6608	3.3707e-06	1.97939e-05	4.20716
Agromyces unclassified_species	TreatmentCONV...TreatmentRWA	-3.09633	-4.40497	-1.7877	0.193522	-4.64041	3.71678e-06	2.15965e-05	4.11559
Succinivibrio unclassified_species	TreatmentCONV...TreatmentRWA	1.6817	0.0307349	3.33266	0.191252	1.99773	0.045889	0.0767597	-4.17154
Brachybacterium unclassified_species	TreatmentCONV...TreatmentRWA	-3.05296	-4.3616	-1.74433	0.190812	-4.57541	5.06267e-06	2.82282e-05	3.82631
Luteimonas mephitis	TreatmentCONV...TreatmentRWA	-3.02577	-4.33441	-1.71714	0.189112	-4.53466	6.1327e-06	3.38525e-05	3.64704
Desulfococcus unclassified_species	TreatmentCONV...TreatmentRWA	-3.01472	-4.32335	-1.70608	0.188421	-4.51809	6.62693e-06	3.52923e-05	3.57462
Clostridium sticklandii	TreatmentCONV...TreatmentRWA	-3.01472	-4.32335	-1.70608	0.188421	-4.51809	6.62693e-06	3.52923e-05	3.57462
Salinibacterium unclassified_species	TreatmentCONV...TreatmentRWA	-2.98915	-4.29779	-1.68052	0.186823	-4.47978	7.92027e-06	4.1638e-05	3.40814
Methylobacter luteus	TreatmentCONV...TreatmentRWA	2.97927	1.4009	4.55764	0.186206	3.70193	0.000220115	0.000841066	0.413256
Xanthomonas campestris	TreatmentCONV...TreatmentRWA	2.97927	1.4009	4.55764	0.186206	3.70193	0.000220115	0.000841066	0.413256
CF231 unclassified_species	TreatmentCONV...TreatmentRWA	2.95756	1.37919	4.53593	0.184849	3.67495	0.000244548	0.000913722	0.31861
Bacillus horikoshii	TreatmentCONV...TreatmentRWA	-2.95588	-4.26452	-1.64724	0.184744	-4.42991	9.96834e-06	5.19106e-05	3.1936
Oxalobacter formigenes	TreatmentCONV...TreatmentRWA	-1.4189	-2.42466	-0.413129	0.183533	-2.76682	0.00571596	0.0127741	-2.78988
Dok59 unclassified_species	TreatmentCONV...TreatmentRWA	2.92452	1.34614	4.50289	0.182783	3.63389	0.000286658	0.00104035	0.175918
Weissella unclassified_species	TreatmentCONV...TreatmentRWA	-2.913	-4.22164	-1.60437	0.182064	-4.36565	1.33616e-05	6.6447e-05	2.92066
Rugosimonospora acidiphila	TreatmentCONV...TreatmentRWA	-2.913	-4.22164	-1.60437	0.182064	-4.36565	1.33616e-05	6.6447e-05	2.92066
Mucispirillum schaedleri	TreatmentCONV...TreatmentRWA	1.16048	-0.4905	2.81147	0.180175	1.37855	0.168196	0.227559	-5.16103
Clostridium bowmanii	TreatmentCONV...TreatmentRWA	-2.87994	-4.18858	-1.57131	0.179998	-4.31611	1.67038e-05	8.15975e-05	2.71296
Granulicella paludicola	TreatmentCONV...TreatmentRWA	2.87493	1.29656	4.4533	0.179685	3.57228	0.00036277	0.00125156	-0.0351866
Inquilinus unclassified_species	TreatmentCONV...TreatmentRWA	1.49658	-0.154413	3.14757	0.179685	1.77779	0.0755988	0.118217	-4.56457
Parabacteroides gordonii	TreatmentCONV...TreatmentRWA	2.83204	1.25367	4.41041	0.177004	3.51898	0.000443487	0.00147811	-0.214916
Lysinibacillus unclassified_species	TreatmentCONV...TreatmentRWA	-2.81713	-4.12576	-1.50849	0.176072	-4.22197	2.53708e-05	0.000119698	2.3248
Mucilaginibacter kameinonensis	TreatmentCONV...TreatmentRWA	-2.78025	-4.08888	-1.47161	0.173767	-4.1667	3.23023e-05	0.000148591	2.10091
Iamia unclassified_species	TreatmentCONV...TreatmentRWA	-2.74747	-4.0561	-1.43883	0.171718	-4.11757	3.99436e-05	0.000179259	1.90436
Luteococcus unclassified_species	TreatmentCONV...TreatmentRWA	-2.73674	-4.04538	-1.42811	0.171048	-4.1015	4.27956e-05	0.000188986	1.84057
Alistipes massiliensis	TreatmentCONV...TreatmentRWA	-2.73674	-4.04538	-1.42811	0.171048	-4.1015	4.27956e-05	0.000188986	1.84057
Curtobacterium unclassified_species	TreatmentCONV...TreatmentRWA	2.72939	1.15101	4.30776	0.170588	3.39143	0.00070965	0.00216424	-0.634041
Dyadobacter unclassified_species	TreatmentCONV...TreatmentRWA	2.66805	1.08968	4.24642	0.166754	3.31522	0.000933096	0.00273973	-0.877091
Nitrosopumilus unclassified_species	TreatmentCONV...TreatmentRWA	-2.6421	-3.95073	-1.33346	0.165132	-3.95965	7.7848e-05	0.000333117	1.28842
Rhodococcus ruber	TreatmentCONV...TreatmentRWA	-2.60952	-3.91816	-1.30088	0.163096	-3.91083	9.52386e-05	0.000398271	1.10286
Neisseria bacilliformis	TreatmentCONV...TreatmentRWA	2.60191	1.02354	4.18029	0.162621	3.23304	0.00124597	0.00350907	-1.13297
Gillisia unclassified_species	TreatmentCONV...TreatmentRWA	2.483	0.904631	4.06137	0.155189	3.08528	0.00206314	0.0054231	-1.57689
Edaphobacter modestum	TreatmentCONV...TreatmentRWA	2.47918	0.900804	4.05755	0.15495	3.08053	0.0020962	0.00545149	-1.59083
Granulicella sapmiensis	TreatmentCONV...TreatmentRWA	2.47608	0.897707	4.05445	0.154756	3.07668	0.00212332	0.00545149	-1.6021
Brevundimonas staleyi	TreatmentCONV...TreatmentRWA	2.47608	0.897707	4.05445	0.154756	3.07668	0.00212332	0.00545149	-1.6021
Bifidobacterium thermacidophilum	TreatmentCONV...TreatmentRWA	2.47608	0.897707	4.05445	0.154756	3.07668	0.00212332	0.00545149	-1.6021
Rudaea cellulosilytica	TreatmentCONV...TreatmentRWA	2.47608	0.897707	4.05445	0.154756	3.07668	0.00212332	0.00545149	-1.6021
Blvii28 unclassified_species	TreatmentCONV...TreatmentRWA	-2.4695	-3.77813	-1.16086	0.154345	-3.70098	0.000220932	0.000841066	0.331514
Filifactor unclassified_species	TreatmentCONV...TreatmentRWA	-2.4695	-3.77813	-1.16086	0.154345	-3.70098	0.000220932	0.000841066	0.331514
Geodermatophilus obscurus	TreatmentCONV...TreatmentRWA	-2.40748	-3.71612	-1.09885	0.150469	-3.60804	0.000316564	0.0011347	0.00346476
Ureibacillus unclassified_species	TreatmentCONV...TreatmentRWA	-2.40232	-3.71096	-1.09368	0.150146	-3.60031	0.000326065	0.00115377	-0.0234568
Clostridium aldenense	TreatmentCONV...TreatmentRWA	-2.40232	-3.71096	-1.09368	0.150146	-3.60031	0.000326065	0.00115377	-0.0234568
Erysipelothrix unclassified_species	TreatmentCONV...TreatmentRWA	-2.39211	-3.70074	-1.08347	0.149508	-3.585	0.000345661	0.00120003	-0.0765723
YRC22 unclassified_species	TreatmentCONV...TreatmentRWA	-2.39211	-3.70074	-1.08347	0.149508	-3.585	0.000345661	0.00120003	-0.0765723
Brachymonas petroleovorans	TreatmentCONV...TreatmentRWA	-1.1795	-2.1962	-0.162803	0.147612	-2.27527	0.0230014	0.0428946	-3.99425
Wolbachia unclassified_species	TreatmentCONV...TreatmentRWA	0.319365	-1.33162	1.97035	0.14681	0.379376	0.704451	0.743513	-5.99242
Massilia timonae	TreatmentCONV...TreatmentRWA	-2.34551	-3.65415	-1.03688	0.146596	-3.51517	0.000449861	0.00147811	-0.315994
Streptomyces unclassified_species	TreatmentCONV...TreatmentRWA	-2.34551	-3.65415	-1.03688	0.146596	-3.51517	0.000449861	0.00147811	-0.315994
Syntrophobacter unclassified_species	TreatmentCONV...TreatmentRWA	-2.34551	-3.65415	-1.03688	0.146596	-3.51517	0.000449861	0.00147811	-0.315994
Sporosarcina unclassified_species	TreatmentCONV...TreatmentRWA	-2.34551	-3.65415	-1.03688	0.146596	-3.51517	0.000449861	0.00147811	-0.315994
Psychrobacter marincola	TreatmentCONV...TreatmentRWA	-2.34551	-3.65415	-1.03688	0.146596	-3.51517	0.000449861	0.00147811	-0.315994
Desulfovibrio mexicanus	TreatmentCONV...TreatmentRWA	2.33821	0.759836	3.91658	0.146139	2.90537	0.00371101	0.00879175	-2.0894
Nostocoida limicola	TreatmentCONV...TreatmentRWA	2.33586	0.757491	3.91423	0.145992	2.90245	0.00374555	0.0088194	-2.09744
FFCH10602 unclassified_species	TreatmentCONV...TreatmentRWA	0.63925	-1.01174	2.29024	0.145684	0.75937	0.447727	0.502327	-5.7876
Butyricimonas unclassified_species	TreatmentCONV...TreatmentRWA	1.85973	0.381134	3.33832	0.143101	2.46676	0.0137224	0.026766	-3.25464
Sinomonas unclassified_species	TreatmentCONV...TreatmentRWA	-2.28638	-3.59501	-0.977739	0.142899	-3.42654	0.000624447	0.00193649	-0.613088
Demequina unclassified_species	TreatmentCONV...TreatmentRWA	2.27068	0.692308	3.84905	0.141918	2.82146	0.0048307	0.0111106	-2.31789
Rickettsia unclassified_species	TreatmentCONV...TreatmentRWA	2.27068	0.692308	3.84905	0.141918	2.82146	0.0048307	0.0111106	-2.31789
Phycicoccus unclassified_species	TreatmentCONV...TreatmentRWA	-2.24345	-3.55208	-0.934812	0.140216	-3.36221	0.000788685	0.00236606	-0.823993
Lachnobacterium unclassified_species	TreatmentCONV...TreatmentRWA	-2.22471	-3.53335	-0.916074	0.139045	-3.33412	0.000872268	0.00257482	-0.914802
Limnobacter unclassified_species	TreatmentCONV...TreatmentRWA	-2.22471	-3.53335	-0.916074	0.139045	-3.33412	0.000872268	0.00257482	-0.914802
Bifidobacterium pseudolongum	TreatmentCONV...TreatmentRWA	-2.22471	-3.53335	-0.916074	0.139045	-3.33412	0.000872268	0.00257482	-0.914802
Oceanobacillus profundus	TreatmentCONV...TreatmentRWA	2.18575	0.607384	3.76413	0.136611	2.71594	0.00666925	0.0147849	-2.59574
Tepidimicrobium unclassified_species	TreatmentCONV...TreatmentRWA	-2.16029	-3.46893	-0.851655	0.135019	-3.23758	0.00122642	0.0034818	-1.22118
Methylibium unclassified_species	TreatmentCONV...TreatmentRWA	-2.12059	-3.42922	-0.81195	0.132538	-3.17807	0.00150661	0.00412251	-1.40554
Corynebacterium aurimucosum	TreatmentCONV...TreatmentRWA	-2.12059	-3.42922	-0.81195	0.132538	-3.17807	0.00150661	0.00412251	-1.40554
Lautropia unclassified_species	TreatmentCONV...TreatmentRWA	-2.09286	-3.4015	-0.784224	0.130805	-3.13652	0.00173604	0.00465192	-1.53224
Solibacillus unclassified_species	TreatmentCONV...TreatmentRWA	-2.09286	-3.4015	-0.784224	0.130805	-3.13652	0.00173604	0.00465192	-1.53224
Planomicrobium unclassified_species	TreatmentCONV...TreatmentRWA	-2.07096	-3.3796	-0.762326	0.129436	-3.1037	0.00193954	0.00514723	-1.63114
Anaerolinea unclassified_species	TreatmentCONV...TreatmentRWA	-2.02212	-3.33076	-0.713487	0.126384	-3.03051	0.00247462	0.00618096	-1.84795
Dorea longicatena	TreatmentCONV...TreatmentRWA	-2.02212	-3.33076	-0.713487	0.126384	-3.03051	0.00247462	0.00618096	-1.84795
Lactobacillus agilis	TreatmentCONV...TreatmentRWA	-2.02212	-3.33076	-0.713487	0.126384	-3.03051	0.00247462	0.00618096	-1.84795
Paenibacillus amylolyticus	TreatmentCONV...TreatmentRWA	-2.02212	-3.33076	-0.713487	0.126384	-3.03051	0.00247462	0.00618096	-1.84795
Bacteroides caccae	TreatmentCONV...TreatmentRWA	2.02162	0.443252	3.59999	0.126352	2.51199	0.0120882	0.0242643	-3.10273
Holdemania unclassified_species	TreatmentCONV...TreatmentRWA	2.01527	0.436897	3.59364	0.125955	2.50409	0.0123604	0.024455	-3.12156
Desulfobulbus unclassified_species	TreatmentCONV...TreatmentRWA	2.01527	0.436897	3.59364	0.125955	2.50409	0.0123604	0.024455	-3.12156
Prevotella pallens	TreatmentCONV...TreatmentRWA	2.01527	0.436897	3.59364	0.125955	2.50409	0.0123604	0.024455	-3.12156
[Eubacterium] biforme	TreatmentCONV...TreatmentRWA	2.01527	0.436897	3.59364	0.125955	2.50409	0.0123604	0.024455	-3.12156
Pontibacter unclassified_species	TreatmentCONV...TreatmentRWA	-2.00856	-3.31719	-0.699921	0.125536	-3.01018	0.00264559	0.00654871	-1.90726
SHD-231 unclassified_species	TreatmentCONV...TreatmentRWA	-1.97073	-3.27937	-0.662097	0.123172	-2.95349	0.0031809	0.00776927	-2.07051
RFN20 unclassified_species	TreatmentCONV...TreatmentRWA	-1.97073	-3.27937	-0.662097	0.123172	-2.95349	0.0031809	0.00776927	-2.07051
Clostridium stercorarium	TreatmentCONV...TreatmentRWA	-1.94774	-3.25637	-0.639101	0.121734	-2.91903	0.00355287	0.00847351	-2.16824
Clostridium ruminantium	TreatmentCONV...TreatmentRWA	-1.94774	-3.25637	-0.639101	0.121734	-2.91903	0.00355287	0.00847351	-2.16824
Halorhodospira unclassified_species	TreatmentCONV...TreatmentRWA	-1.94774	-3.25637	-0.639101	0.121734	-2.91903	0.00355287	0.00847351	-2.16824
Prevotella intermedia	TreatmentCONV...TreatmentRWA	-1.94774	-3.25637	-0.639101	0.121734	-2.91903	0.00355287	0.00847351	-2.16824
Blautia obeum	TreatmentCONV...TreatmentRWA	-1.94774	-3.25637	-0.639101	0.121734	-2.91903	0.00355287	0.00847351	-2.16824
Leptolyngbya unclassified_species	TreatmentCONV...TreatmentRWA	-0.275412	-1.35995	0.809123	0.118573	-0.498042	0.618513	0.660385	-6.34429
Caulobacter henricii	TreatmentCONV...TreatmentRWA	-1.87502	-3.18365	-0.56638	0.117189	-2.81005	0.00500462	0.0114155	-2.46976
Enhydrobacter aerosaccus	TreatmentCONV...TreatmentRWA	-1.85647	-3.1651	-0.547832	0.11603	-2.78225	0.00545218	0.0122841	-2.54483
Phaeospirillum fulvum	TreatmentCONV...TreatmentRWA	-1.85647	-3.1651	-0.547832	0.11603	-2.78225	0.00545218	0.0122841	-2.54483
Odoribacter unclassified_species	TreatmentCONV...TreatmentRWA	0.845358	-0.805632	2.49635	0.114573	1.00421	0.315408	0.366537	-5.58323
Paraprevotella unclassified_species	TreatmentCONV...TreatmentRWA	0.840261	-0.810729	2.49125	0.114254	0.998152	0.318334	0.36916	-5.58896
Sorangium cellulosum	TreatmentCONV...TreatmentRWA	1.8219	0.243529	3.40027	0.11387	2.26382	0.0236982	0.0436404	-3.6663
Algoriphagus terrigena	TreatmentCONV...TreatmentRWA	1.8219	0.243529	3.40027	0.11387	2.26382	0.0236982	0.0436404	-3.6663
Ruegeria lacuscaerulensis	TreatmentCONV...TreatmentRWA	-1.78637	-3.095	-0.477731	0.111649	-2.67719	0.0074887	0.0162108	-2.8218
Cohnella unclassified_species	TreatmentCONV...TreatmentRWA	-1.78637	-3.095	-0.477731	0.111649	-2.67719	0.0074887	0.0162108	-2.8218
Novosphingobium resinovorum	TreatmentCONV...TreatmentRWA	-1.78637	-3.095	-0.477731	0.111649	-2.67719	0.0074887	0.0162108	-2.8218
Pilimelia unclassified_species	TreatmentCONV...TreatmentRWA	-1.78637	-3.095	-0.477731	0.111649	-2.67719	0.0074887	0.0162108	-2.8218
AF12 unclassified_species	TreatmentCONV...TreatmentRWA	-1.78637	-3.095	-0.477731	0.111649	-2.67719	0.0074887	0.0162108	-2.8218
Spirosoma unclassified_species	TreatmentCONV...TreatmentRWA	0.900171	-0.750819	2.55116	0.111147	1.06932	0.285062	0.344685	-5.51932
Rhodoferax unclassified_species	TreatmentCONV...TreatmentRWA	-1.76211	-3.07074	-0.453472	0.110133	-2.64083	0.00833856	0.0177349	-2.91516
A17 unclassified_species	TreatmentCONV...TreatmentRWA	-1.72784	-3.03648	-0.419205	0.107991	-2.58948	0.0096862	0.02033	-3.04487
WAL_1855D unclassified_species	TreatmentCONV...TreatmentRWA	-0.850327	-1.8641	0.163444	0.107354	-1.64503	0.100131	0.146223	-5.20643
Jeotgalicoccus psychrophilus	TreatmentCONV...TreatmentRWA	-1.69836	-3.007	-0.389729	0.106149	-2.5453	0.0109974	0.0223182	-3.15441
Lysinibacillus massiliensis	TreatmentCONV...TreatmentRWA	-1.69836	-3.007	-0.389729	0.106149	-2.5453	0.0109974	0.0223182	-3.15441
Aggregatibacter unclassified_species	TreatmentCONV...TreatmentRWA	-1.69836	-3.007	-0.389729	0.106149	-2.5453	0.0109974	0.0223182	-3.15441
Lysobacter oryzae	TreatmentCONV...TreatmentRWA	-1.69836	-3.007	-0.389729	0.106149	-2.5453	0.0109974	0.0223182	-3.15441
Robinsoniella peoriensis	TreatmentCONV...TreatmentRWA	-1.69836	-3.007	-0.389729	0.106149	-2.5453	0.0109974	0.0223182	-3.15441
Bosea genosp.	TreatmentCONV...TreatmentRWA	-1.69264	-3.00127	-0.384002	0.105791	-2.53672	0.0112697	0.022704	-3.17547
Nocardioides pyridinolyticus	TreatmentCONV...TreatmentRWA	-1.69264	-3.00127	-0.384002	0.105791	-2.53672	0.0112697	0.022704	-3.17547
Paenibacillus curdlanolyticus	TreatmentCONV...TreatmentRWA	-1.64821	-2.95685	-0.339575	0.103014	-2.47014	0.0135941	0.0266097	-3.33646
Clostridium methylpentosum	TreatmentCONV...TreatmentRWA	1.62516	0.0467855	3.20353	0.101573	2.01936	0.0435914	0.0731381	-4.1642
Tsukamurella unclassified_species	TreatmentCONV...TreatmentRWA	-1.61965	-2.92829	-0.311017	0.101229	-2.42734	0.0153032	0.0296399	-3.43768
Rhodoplanes elegans	TreatmentCONV...TreatmentRWA	-1.60465	-2.91328	-0.296009	0.100291	-2.40485	0.0162752	0.0311941	-3.49016
Aminiphilus unclassified_species	TreatmentCONV...TreatmentRWA	0.475784	-1.17521	2.12677	0.10024	0.565187	0.572014	0.6155	-5.90934
Moryella unclassified_species	TreatmentCONV...TreatmentRWA	1.59854	0.0201722	3.17691	0.0999097	1.98629	0.0471459	0.078624	-4.22719
Ammoniphilus oxalaticus	TreatmentCONV...TreatmentRWA	-1.56393	-2.87256	-0.255292	0.0977462	-2.34382	0.0191906	0.0365283	-3.63009
Cenarchaeum symbiosum	TreatmentCONV...TreatmentRWA	-1.50441	-2.81305	-0.195776	0.0940264	-2.25463	0.024271	0.0436404	-3.82816
Bulleidia moorei	TreatmentCONV...TreatmentRWA	-1.50441	-2.81305	-0.195776	0.0940264	-2.25463	0.024271	0.0436404	-3.82816
Catellatospora unclassified_species	TreatmentCONV...TreatmentRWA	-1.50441	-2.81305	-0.195776	0.0940264	-2.25463	0.024271	0.0436404	-3.82816
Peptostreptococcus unclassified_species	TreatmentCONV...TreatmentRWA	-1.50441	-2.81305	-0.195776	0.0940264	-2.25463	0.024271	0.0436404	-3.82816
HTCC unclassified_species	TreatmentCONV...TreatmentRWA	-1.50441	-2.81305	-0.195776	0.0940264	-2.25463	0.024271	0.0436404	-3.82816
Marinobacter hydrocarbonoclasticus	TreatmentCONV...TreatmentRWA	-1.50441	-2.81305	-0.195776	0.0940264	-2.25463	0.024271	0.0436404	-3.82816
Dietzia unclassified_species	TreatmentCONV...TreatmentRWA	-1.50441	-2.81305	-0.195776	0.0940264	-2.25463	0.024271	0.0436404	-3.82816
Dorea formicigenerans	TreatmentCONV...TreatmentRWA	1.48509	-0.0932793	3.06346	0.0928189	1.84532	0.065148	0.102748	-4.48403
Terracoccus unclassified_species	TreatmentCONV...TreatmentRWA	-1.46157	-2.77021	-0.152938	0.091349	-2.19043	0.0286153	0.050627	-3.96597
Rothia nasimurium	TreatmentCONV...TreatmentRWA	-1.39669	-2.70533	-0.0880546	0.0872938	-2.09319	0.0364657	0.0615567	-4.16711
Sedimentibacter unclassified_species	TreatmentCONV...TreatmentRWA	-1.39669	-2.70533	-0.0880546	0.0872938	-2.09319	0.0364657	0.0615567	-4.16711
Flexispira unclassified_species	TreatmentCONV...TreatmentRWA	-1.39669	-2.70533	-0.0880546	0.0872938	-2.09319	0.0364657	0.0615567	-4.16711
Lysobacter yangpyeongensis	TreatmentCONV...TreatmentRWA	-1.39669	-2.70533	-0.0880546	0.0872938	-2.09319	0.0364657	0.0615567	-4.16711
Mycetocola unclassified_species	TreatmentCONV...TreatmentRWA	-1.39669	-2.70533	-0.0880546	0.0872938	-2.09319	0.0364657	0.0615567	-4.16711
Filomicrobium insigne	TreatmentCONV...TreatmentRWA	-1.39669	-2.70533	-0.0880546	0.0872938	-2.09319	0.0364657	0.0615567	-4.16711
Jeotgalicoccus unclassified_species	TreatmentCONV...TreatmentRWA	-1.39669	-2.70533	-0.0880546	0.0872938	-2.09319	0.0364657	0.0615567	-4.16711
Roseomonas unclassified_species	TreatmentCONV...TreatmentRWA	-1.39669	-2.70533	-0.0880546	0.0872938	-2.09319	0.0364657	0.0615567	-4.16711
Leptotrichia unclassified_species	TreatmentCONV...TreatmentRWA	1.33416	-0.244214	2.91253	0.0833854	1.65777	0.0975298	0.143564	-4.79643
Synechococcus unclassified_species	TreatmentCONV...TreatmentRWA	1.33416	-0.244214	2.91253	0.0833854	1.65777	0.0975298	0.143564	-4.79643
Novosphingobium naphthalenivorans	TreatmentCONV...TreatmentRWA	-1.28027	-2.58891	0.0283634	0.0800176	-1.91872	0.0551712	0.0886635	-4.50513
Gracilibacter unclassified_species	TreatmentCONV...TreatmentRWA	-1.28027	-2.58891	0.0283634	0.0800176	-1.91872	0.0551712	0.0886635	-4.50513
Sphingopyxis alaskensis	TreatmentCONV...TreatmentRWA	-1.28027	-2.58891	0.0283634	0.0800176	-1.91872	0.0551712	0.0886635	-4.50513
Clostridium ramosum	TreatmentCONV...TreatmentRWA	-1.28027	-2.58891	0.0283634	0.0800176	-1.91872	0.0551712	0.0886635	-4.50513
Ktedonobacter racemifer	TreatmentCONV...TreatmentRWA	-1.28027	-2.58891	0.0283634	0.0800176	-1.91872	0.0551712	0.0886635	-4.50513
Symbiobacterium thermophilum	TreatmentCONV...TreatmentRWA	-1.28027	-2.58891	0.0283634	0.0800176	-1.91872	0.0551712	0.0886635	-4.50513
Turneriella unclassified_species	TreatmentCONV...TreatmentRWA	-1.28027	-2.58891	0.0283634	0.0800176	-1.91872	0.0551712	0.0886635	-4.50513
Methylobacterium adhaesivum	TreatmentCONV...TreatmentRWA	-1.27677	-2.58541	0.0318614	0.0797989	-1.91347	0.0558388	0.0890839	-4.51483
Gaiella occulta	TreatmentCONV...TreatmentRWA	-1.27677	-2.58541	0.0318614	0.0797989	-1.91347	0.0558388	0.0890839	-4.51483
Rickettsia Rickettsia endosymbiont of Deronectes platynotus	TreatmentCONV...TreatmentRWA	1.25691	-0.321457	2.83528	0.0785577	1.56179	0.118505	0.168715	-4.94337
Clostridium tyrobutyricum	TreatmentCONV...TreatmentRWA	-1.18631	-2.49495	0.122325	0.0741449	-1.7779	0.0755818	0.118217	-4.7565
Sporocytophaga unclassified_species	TreatmentCONV...TreatmentRWA	-1.16678	-2.47541	0.141859	0.0729241	-1.74862	0.080519	0.1245	-4.80636
Dorea unclassified_species	TreatmentCONV...TreatmentRWA	-1.16678	-2.47541	0.141859	0.0729241	-1.74862	0.080519	0.1245	-4.80636
Saccharomonospora unclassified_species	TreatmentCONV...TreatmentRWA	-1.15363	-2.46226	0.155007	0.0721023	-1.72892	0.0839876	0.127017	-4.83945
Rhodobacter unclassified_species	TreatmentCONV...TreatmentRWA	-1.15363	-2.46226	0.155007	0.0721023	-1.72892	0.0839876	0.127017	-4.83945
Aquincola tertiaricarbonis	TreatmentCONV...TreatmentRWA	-1.15363	-2.46226	0.155007	0.0721023	-1.72892	0.0839876	0.127017	-4.83945
Comamonas terrigena	TreatmentCONV...TreatmentRWA	-1.15363	-2.46226	0.155007	0.0721023	-1.72892	0.0839876	0.127017	-4.83945
Gluconobacter unclassified_species	TreatmentCONV...TreatmentRWA	-1.15363	-2.46226	0.155007	0.0721023	-1.72892	0.0839876	0.127017	-4.83945
Solimonas soli	TreatmentCONV...TreatmentRWA	-1.15363	-2.46226	0.155007	0.0721023	-1.72892	0.0839876	0.127017	-4.83945
Chondromyces unclassified_species	TreatmentCONV...TreatmentRWA	-1.15363	-2.46226	0.155007	0.0721023	-1.72892	0.0839876	0.127017	-4.83945
Paraeggerthella hongkongensis	TreatmentCONV...TreatmentRWA	-1.15363	-2.46226	0.155007	0.0721023	-1.72892	0.0839876	0.127017	-4.83945
Parachlamydia acanthamoebae	TreatmentCONV...TreatmentRWA	-1.0477	-2.35633	0.26094	0.0654814	-1.57016	0.116546	0.166667	-5.09237
Sphingobacterium multivorum	TreatmentCONV...TreatmentRWA	-1.0477	-2.35633	0.26094	0.0654814	-1.57016	0.116546	0.166667	-5.09237
Bulleidia unclassified_species	TreatmentCONV...TreatmentRWA	1.03981	-0.538562	2.61818	0.0649885	1.29203	0.196506	0.252313	-5.30944
Niabella unclassified_species	TreatmentCONV...TreatmentRWA	-1.01479	-2.32342	0.293847	0.0634247	-1.52084	0.128467	0.177285	-5.16599
Coxiella burnetii	TreatmentCONV...TreatmentRWA	-1.01479	-2.32342	0.293847	0.0634247	-1.52084	0.128467	0.177285	-5.16599
Perlucidibaca unclassified_species	TreatmentCONV...TreatmentRWA	-1.01479	-2.32342	0.293847	0.0634247	-1.52084	0.128467	0.177285	-5.16599
Nocardia unclassified_species	TreatmentCONV...TreatmentRWA	-1.01479	-2.32342	0.293847	0.0634247	-1.52084	0.128467	0.177285	-5.16599
Parabacteroides unclassified_species	TreatmentCONV...TreatmentRWA	-1.01479	-2.32342	0.293847	0.0634247	-1.52084	0.128467	0.177285	-5.16599
Alistipes putredinis	TreatmentCONV...TreatmentRWA	-1.01479	-2.32342	0.293847	0.0634247	-1.52084	0.128467	0.177285	-5.16599
Smithella unclassified_species	TreatmentCONV...TreatmentRWA	-1.01479	-2.32342	0.293847	0.0634247	-1.52084	0.128467	0.177285	-5.16599
Ramlibacter unclassified_species	TreatmentCONV...TreatmentRWA	-1.01479	-2.32342	0.293847	0.0634247	-1.52084	0.128467	0.177285	-5.16599
Nitrospira marina	TreatmentCONV...TreatmentRWA	-1.01479	-2.32342	0.293847	0.0634247	-1.52084	0.128467	0.177285	-5.16599
Fusobacterium unclassified_species	TreatmentCONV...TreatmentRWA	1.0102	-0.568172	2.58857	0.0631379	1.25523	0.209549	0.264694	-5.35401
4-29 unclassified_species	TreatmentCONV...TreatmentRWA	0.925754	-0.652617	2.50413	0.05786	1.15031	0.250164	0.308237	-5.47403
Collinsella aerofaciens	TreatmentCONV...TreatmentRWA	0.925754	-0.652617	2.50413	0.05786	1.15031	0.250164	0.308237	-5.47403
Nannocystis unclassified_species	TreatmentCONV...TreatmentRWA	-0.917894	-2.22653	0.390742	0.0573688	-1.37563	0.169101	0.228224	-5.3691
Haliangium unclassified_species	TreatmentCONV...TreatmentRWA	-0.86115	-2.16979	0.447486	0.0538222	-1.29059	0.197005	0.252313	-5.47859
Roseomonas lacus	TreatmentCONV...TreatmentRWA	-0.86115	-2.16979	0.447486	0.0538222	-1.29059	0.197005	0.252313	-5.47859
Rhodanobacter spathiphylli	TreatmentCONV...TreatmentRWA	-0.86115	-2.16979	0.447486	0.0538222	-1.29059	0.197005	0.252313	-5.47859
Rhodanobacter lindaniclasticus	TreatmentCONV...TreatmentRWA	-0.86115	-2.16979	0.447486	0.0538222	-1.29059	0.197005	0.252313	-5.47859
Sphingosinicella microcystinivorans	TreatmentCONV...TreatmentRWA	-0.86115	-2.16979	0.447486	0.0538222	-1.29059	0.197005	0.252313	-5.47859
Prevotella nanceiensis	TreatmentCONV...TreatmentRWA	-0.86115	-2.16979	0.447486	0.0538222	-1.29059	0.197005	0.252313	-5.47859
Sphingobacterium mizutaii	TreatmentCONV...TreatmentRWA	-0.86115	-2.16979	0.447486	0.0538222	-1.29059	0.197005	0.252313	-5.47859
Dermabacter unclassified_species	TreatmentCONV...TreatmentRWA	-0.86115	-2.16979	0.447486	0.0538222	-1.29059	0.197005	0.252313	-5.47859
Weissella hellenica	TreatmentCONV...TreatmentRWA	-0.86115	-2.16979	0.447486	0.0538222	-1.29059	0.197005	0.252313	-5.47859
Catonella unclassified_species	TreatmentCONV...TreatmentRWA	-0.86115	-2.16979	0.447486	0.0538222	-1.29059	0.197005	0.252313	-5.47859
Pseudofulvimonas gallinarii	TreatmentCONV...TreatmentRWA	-0.86115	-2.16979	0.447486	0.0538222	-1.29059	0.197005	0.252313	-5.47859
Hydrocarboniphaga effusa	TreatmentCONV...TreatmentRWA	-0.86115	-2.16979	0.447486	0.0538222	-1.29059	0.197005	0.252313	-5.47859
Alkanibacter difficilis	TreatmentCONV...TreatmentRWA	-0.86115	-2.16979	0.447486	0.0538222	-1.29059	0.197005	0.252313	-5.47859
Pirellula unclassified_species	TreatmentCONV...TreatmentRWA	-0.845842	-2.15448	0.462793	0.0528655	-1.26765	0.205081	0.260241	-5.50693
Rubricoccus unclassified_species	TreatmentCONV...TreatmentRWA	-0.845842	-2.15448	0.462793	0.0528655	-1.26765	0.205081	0.260241	-5.50693
Tissierella_Soehngenia unclassified_species	TreatmentCONV...TreatmentRWA	-0.845842	-2.15448	0.462793	0.0528655	-1.26765	0.205081	0.260241	-5.50693
Wolinella succinogenes	TreatmentCONV...TreatmentRWA	0.768901	-0.80947	2.34727	0.0480566	0.955407	0.339495	0.391234	-5.66918
Alcaligenes faecalis	TreatmentCONV...TreatmentRWA	-0.711804	-2.02044	0.596831	0.0444881	-1.06677	0.286214	0.344685	-5.73338
Rikenella unclassified_species	TreatmentCONV...TreatmentRWA	-0.689178	-1.99781	0.619458	0.0430739	-1.03286	0.301804	0.352211	-5.76776
Pelotomaculum unclassified_species	TreatmentCONV...TreatmentRWA	-0.689178	-1.99781	0.619458	0.0430739	-1.03286	0.301804	0.352211	-5.76776
Streptomyces lanatus	TreatmentCONV...TreatmentRWA	-0.689178	-1.99781	0.619458	0.0430739	-1.03286	0.301804	0.352211	-5.76776
BD2-6 unclassified_species	TreatmentCONV...TreatmentRWA	-0.689178	-1.99781	0.619458	0.0430739	-1.03286	0.301804	0.352211	-5.76776
Proteiniborus ethanoligenes	TreatmentCONV...TreatmentRWA	-0.689178	-1.99781	0.619458	0.0430739	-1.03286	0.301804	0.352211	-5.76776
Rubritalea unclassified_species	TreatmentCONV...TreatmentRWA	-0.689178	-1.99781	0.619458	0.0430739	-1.03286	0.301804	0.352211	-5.76776
Sporomusa unclassified_species	TreatmentCONV...TreatmentRWA	-0.689178	-1.99781	0.619458	0.0430739	-1.03286	0.301804	0.352211	-5.76776
Methanobrevibacter unclassified_species	TreatmentCONV...TreatmentRWA	-0.689178	-1.99781	0.619458	0.0430739	-1.03286	0.301804	0.352211	-5.76776
Chloronema unclassified_species	TreatmentCONV...TreatmentRWA	-0.689178	-1.99781	0.619458	0.0430739	-1.03286	0.301804	0.352211	-5.76776
Glaciecola unclassified_species	TreatmentCONV...TreatmentRWA	-0.689178	-1.99781	0.619458	0.0430739	-1.03286	0.301804	0.352211	-5.76776
Acidopila rosea	TreatmentCONV...TreatmentRWA	-0.689178	-1.99781	0.619458	0.0430739	-1.03286	0.301804	0.352211	-5.76776
Terriglobus saanensis	TreatmentCONV...TreatmentRWA	-0.689178	-1.99781	0.619458	0.0430739	-1.03286	0.301804	0.352211	-5.76776
Teredinibacter turnerae	TreatmentCONV...TreatmentRWA	-0.616935	-1.92557	0.691701	0.0385587	-0.924587	0.355299	0.408594	-5.8701
Gracilibacillus halotolerans	TreatmentCONV...TreatmentRWA	-0.493897	-1.80253	0.814739	0.0308687	-0.740192	0.459276	0.510422	-6.01834
GOUTA19 unclassified_species	TreatmentCONV...TreatmentRWA	-0.493897	-1.80253	0.814739	0.0308687	-0.740192	0.459276	0.510422	-6.01834
Weissella paramesenteroides	TreatmentCONV...TreatmentRWA	-0.493897	-1.80253	0.814739	0.0308687	-0.740192	0.459276	0.510422	-6.01834
Candidatus Methylomirabilis unclassified_species	TreatmentCONV...TreatmentRWA	-0.493897	-1.80253	0.814739	0.0308687	-0.740192	0.459276	0.510422	-6.01834
Candidatus Amoebophilus unclassified_species	TreatmentCONV...TreatmentRWA	-0.399363	-1.708	0.909272	0.0249604	-0.598517	0.549567	0.598345	-6.10993
